# Supplementary material for: Microbial biogeography of the eastern Yucatán carbonate aquifer
Source: Appl Environ Microbiol. 2023 Nov 2;89(11):e01682-23. doi: 10.1128/aem.01682-23 (PMC10701671; doi:10.1128/aem.01682-23)
Supplement: Table S1 — Number of quality-controlled reads per sample. [file aem.01682-23-s0003.csv]

sample-id	forward sequence count	reverse sequence count	dada2-input	dada2-filtered	dada2-percentage-of-input-passed-filter	dada2-denoised	dada2-merged	dada2-percentage-of-input-merged	dada2-non-chimeric	dada2-percentage-of-input-non-chimeric	included_in_analysis
160_Yucatan_SEA_HMB_00_5_190826_A_filter	170123	170123	170123	166676	97.97	160052	136251	80.09	131504	77.3	TRUE
98_Yucatan_CCY_15_2_190818_B_filter	154381	154381	154381	151626	98.22	151313	149402	96.77	148590	96.25	TRUE
156_Yucatan_SEA_PAL_00_5_190826_A_filter	148426	148426	148426	145851	98.27	143438	136042	91.66	131434	88.55	TRUE
148_Yucatan_ODY_04_9_190822_A_filter	143048	143048	143048	140236	98.03	138854	133206	93.12	132814	92.85	TRUE
104_Yucatan_KXB_01_0_190824_A_filter	141393	141393	141393	138254	97.78	134838	128141	90.63	127107	89.9	TRUE
213_Yucatan_XEL_S_01_7_190825_A_filter	138790	138790	138790	136180	98.12	131345	121601	87.62	118792	85.59	TRUE
292_Yucatan_ODY_01_0_190822_B_filter	130458	130458	130458	128417	98.44	126448	121928	93.46	119928	91.93	TRUE
158_Yucatan_SEA_SOL_00_5_190826_A_filter	127597	127597	127597	124918	97.9	120074	108210	84.81	105242	82.48	TRUE
191_Yucatan_PIT_33_6_190819_B_filter	127544	127544	127544	125317	98.25	124357	121204	95.03	117561	92.17	TRUE
146_Yucatan_XNH_01_0_190818_A_filter	126396	126396	126396	122746	97.11	122042	120933	95.68	110388	87.34	TRUE
291_Yucatan_ODY_01_0_190822_A_filter	122774	122774	122774	120311	97.99	118705	113196	92.2	111903	91.15	TRUE
224_Yucatan_CSA_01_0_190823_B_filter	121260	121260	121260	119118	98.23	118323	113301	93.44	112088	92.44	TRUE
157_Yucatan_SEA_PAL_00_5_190826_B_filter	118627	118627	118627	116241	97.99	114128	107656	90.75	104909	88.44	TRUE
119_Yucatan_ODY_02_3_190822_A_filter	110618	110618	110618	108663	98.23	105064	98886	89.39	97839	88.45	TRUE
105_Yucatan_KXB_01_0_190824_B_filter	110212	110212	110212	108071	98.06	105568	100326	91.03	99520	90.3	TRUE
161_Yucatan_SEA_HMB_00_5_190826_B_filter	110042	110042	110042	108103	98.24	103019	87375	79.4	84268	76.58	TRUE
190_Yucatan_PIT_33_6_190819_A_filter	109841	109841	109841	108097	98.41	107639	105500	96.05	103396	94.13	TRUE
184_Yucatan_ODY_05_0_190822_B_filter	109831	109831	109831	107605	97.97	106516	101143	92.09	100713	91.7	TRUE
227_Yucatan_PIT_18_0_190819_A_filter	108927	108927	108927	107098	98.32	106043	103008	94.57	101906	93.55	TRUE
125_Yucatan_KXB_18_6_190824_A_filter	103286	103286	103286	101571	98.34	100869	96547	93.48	95372	92.34	TRUE
214_Yucatan_XEL_S_01_7_190825_B_filter	102109	102109	102109	100734	98.65	96802	87888	86.07	85876	84.1	TRUE
234_Yucatan_JHS_01_1_190823_B_filter	98643	98643	98643	97153	98.49	94152	87862	89.07	86100	87.28	TRUE
120_Yucatan_ODY_02_3_190822_B_filter	97867	97867	97867	95864	97.95	92651	86804	88.7	85850	87.72	TRUE
233_Yucatan_JHS_01_1_190823_A_filter	95150	95150	95150	93631	98.4	90614	85172	89.51	83516	87.77	TRUE
159_Yucatan_SEA_SOL_00_5_190826_B_filter	94725	94725	94725	93134	98.32	91859	87068	91.92	85610	90.38	TRUE
297_Yucatan_PIT_29_0_190819_A_filter	94388	94388	94388	93381	98.93	93250	92680	98.19	92644	98.15	TRUE
298_Yucatan_PIT_29_0_190819_B_filter	90968	90968	90968	89432	98.31	88932	87074	95.72	83912	92.24	TRUE
223_Yucatan_CSA_01_0_190823_A_filter	89199	89199	89199	87502	98.1	86882	82808	92.84	82038	91.97	TRUE
164_Yucatan_XEL_S_03_7_190825_A_filter	87251	87251	87251	85558	98.06	83556	77483	88.8	77070	88.33	TRUE
147_Yucatan_XNH_01_0_190818_B_filter	87132	87132	87132	85572	98.21	85215	83525	95.86	83110	95.38	TRUE
305_Yucatan_TKC_05_3_190820_A_filter	86073	86073	86073	84303	97.94	83960	80421	93.43	80087	93.05	TRUE
121_Yucatan_PIT_16_0_190819_A_filter	84243	84243	84243	82882	98.38	82490	80858	95.98	80698	95.79	TRUE
109_Yucatan_CSA_01_8_190823_B_filter	83133	83133	83133	81691	98.27	78996	71046	85.46	70648	84.98	TRUE
208_Yucatan_XEL_N_04_4_190825_B_filter	82617	82617	82617	81294	98.4	80429	77409	93.7	75814	91.77	TRUE
113_Yucatan_CSA_07_5_190823_A_filter	81102	81102	81102	79736	98.32	79205	76439	94.25	76201	93.96	TRUE
93_Yucatan_JHS_18_9_190823_A_filter	80607	80607	80607	79088	98.12	77569	70915	87.98	70808	87.84	TRUE
151_Yucatan_TKC_01_9_190820_B_filter	79367	79367	79367	77720	97.92	77313	73444	92.54	72926	91.88	TRUE
303_Yucatan_XNH_14_4_190818_A_filter	79134	79134	79134	77092	97.42	76683	75379	95.25	74952	94.72	TRUE
86_Yucatan_KXB_12_0_190824_B_filter	78138	78138	78138	76950	98.48	76780	76266	97.6	74688	95.58	TRUE
165_Yucatan_XEL_S_03_7_190825_B_filter	77864	77864	77864	76603	98.38	74697	69391	89.12	69005	88.62	TRUE
102_Yucatan_PIT_19_8_190819_B_filter	75712	75712	75712	74412	98.28	73985	71999	95.1	71179	94.01	TRUE
150_Yucatan_TKC_01_9_190820_A_filter	75494	75494	75494	74131	98.19	73821	70956	93.99	70918	93.94	TRUE
87_Yucatan_XNH_11_5_190818_A_filter	74641	74641	74641	72964	97.75	72258	68814	92.19	68608	91.92	TRUE
207_Yucatan_XEL_N_04_4_190825_A_filter	73030	73030	73030	71834	98.36	70631	67704	92.71	66605	91.2	TRUE
137_Yucatan_PIT_05_2_190819_A_filter	69941	69941	69941	68882	98.49	67359	64143	91.71	62742	89.71	TRUE
142_Yucatan_MYB_11_0_190822_B_filter	69587	69587	69587	68396	98.29	68091	66286	95.26	65999	94.84	TRUE
178_Yucatan_CCY_13_0_190818_A_filter	69403	69403	69403	68111	98.14	67491	62863	90.58	62509	90.07	TRUE
108_Yucatan_CSA_01_8_190823_A_filter	69235	69235	69235	68321	98.68	65888	58559	84.58	58071	83.88	TRUE
135_Yucatan_JHS_field_blank_190824_A_filter	67438	67438	67438	66170	98.12	65885	64185	95.18	62028	91.98	FALSE
203_Yucatan_XEL_N_01_2_190825_A_filter	66752	66752	66752	65563	98.22	64796	62055	92.96	61412	92	TRUE
170_Yucatan_TKC_19_2_190820_B_filter	65801	65801	65801	64559	98.11	64297	62695	95.28	62606	95.14	TRUE
94_Yucatan_JHS_18_9_190823_B_filter	64093	64093	64093	62921	98.17	61785	57080	89.06	56964	88.88	TRUE
202_Yucatan_ABY_50_0_190825_B_filter	63076	63076	63076	62007	98.31	61735	60532	95.97	60167	95.39	TRUE
172_Yucatan_TKC_14_5_190820_B_filter	61972	61972	61972	61014	98.45	60750	58134	93.81	57952	93.51	TRUE
299_Yucatan_PIT_14_0_190819_A_filter	59926	59926	59926	58851	98.21	58632	58373	97.41	57484	95.92	TRUE
141_Yucatan_MYB_11_0_190822_A_filter	59626	59626	59626	58671	98.4	58438	57025	95.64	56771	95.21	TRUE
83_Yucatan_PIT_60_0_190819_A_filter	58433	58433	58433	57323	98.1	57061	56669	96.98	55696	95.32	TRUE
134_Yucatan_TKC_16_2_190820_B_filter	58392	58392	58392	57450	98.39	57115	54747	93.76	54613	93.53	TRUE
114_Yucatan_CSA_07_5_190823_B_filter	57935	57935	57935	56846	98.12	56601	55502	95.8	55114	95.13	TRUE
230_Yucatan_TKC_08_0_190820_B_filter	57287	57287	57287	55725	97.27	55161	53444	93.29	51585	90.05	TRUE
123_Yucatan_PIT_12_0_190819_A_filter	57239	57239	57239	55981	97.8	55613	54066	94.46	53866	94.11	TRUE
101_Yucatan_PIT_19_8_190819_A_filter	55759	55759	55759	54816	98.31	54602	53864	96.6	53698	96.3	TRUE
91_Yucatan_JHS_12_6_190823_B_filter	52157	52157	52157	51194	98.15	50968	49152	94.24	48945	93.84	TRUE
187_Yucatan_CCY_08_2_190818_B_filter	51859	51859	51859	50977	98.3	50539	48557	93.63	48181	92.91	TRUE
195_Yucatan_ABY_09_9_190825_B_filter	51419	51419	51419	44605	86.75	43650	43326	84.26	43326	84.26	TRUE
236_Yucatan_JHS_14_4_190823_B_filter	49837	49837	49837	48704	97.73	48411	47142	94.59	47102	94.51	TRUE
235_Yucatan_JHS_14_4_190823_A_filter	45220	45220	45220	44350	98.08	44175	43053	95.21	42905	94.88	TRUE
100_Yucatan_JHS_15_2_190823_B_filter	42470	42470	42470	41664	98.1	41467	40443	95.23	40436	95.21	TRUE
122_Yucatan_PIT_16_0_190819_B_filter	41930	41930	41930	41021	97.83	40836	40147	95.75	40081	95.59	TRUE
302_Yucatan_CSA_04_2_190823_B_filter	39560	39560	39560	38897	98.32	38709	38342	96.92	37611	95.07	TRUE
289_Yucatan_PIT_01_2_190819_A_filter	38925	38925	38925	31306	80.43	29459	29096	74.75	28674	73.66	TRUE
124_Yucatan_PIT_12_0_190819_B_filter	38423	38423	38423	37655	98	37559	37048	96.42	37037	96.39	TRUE
143_Yucatan_ODY_15_5_190822_A_filter	38076	38076	38076	37395	98.21	37246	36457	95.75	36452	95.73	TRUE
107_Yucatan_XNH_13_1_190818_B_filter	31432	31432	31432	30884	98.26	30751	29956	95.3	29834	94.92	TRUE
138_Yucatan_PIT_05_2_190819_B_filter	30227	30227	30227	29593	97.9	29472	29118	96.33	29102	96.28	TRUE
210_Yucatan_ABY_40_0_190825_B_filter	29218	29218	29218	28705	98.24	28546	28337	96.98	28333	96.97	TRUE
85_Yucatan_KXB_12_0_190824_A_filter	28262	28262	28262	27736	98.14	27633	27156	96.09	26575	94.03	TRUE
197_Yucatan_ABY_06_2_190825_B_filter	27700	27700	27700	27302	98.56	27047	25959	93.71	25959	93.71	TRUE
306_Yucatan_TKC_05_3_190820_B_filter	27199	27199	27199	26671	98.06	26594	25895	95.21	25895	95.21	TRUE
118_Yucatan_PIT_40_0_190819_B_filter	27169	27169	27169	24582	90.48	23859	22770	83.81	22679	83.47	TRUE
179_Yucatan_CCY_13_0_190818_B_filter	27064	27064	27064	26583	98.22	26441	25002	92.38	24939	92.15	TRUE
126_Yucatan_KXB_18_6_190824_B_filter	26901	26901	26901	26460	98.36	26367	25845	96.07	25840	96.06	TRUE
132_Yucatan_JHS_18_9_190823_B_filter	26222	26222	26222	25706	98.03	25572	25193	96.08	25170	95.99	TRUE
188_Yucatan_XNH_12_7_190818_A_filter	25253	25253	25253	24642	97.58	24426	24194	95.81	24112	95.48	TRUE
192_Yucatan_ABY_60_0_190825_A_filter	24435	24435	24435	23723	97.09	23408	23155	94.76	23074	94.43	TRUE
209_Yucatan_ABY_40_0_190825_A_filter	24106	24106	24106	23739	98.48	23681	23253	96.46	23232	96.37	TRUE
169_Yucatan_TKC_19_2_190820_A_filter	23615	23615	23615	23073	97.7	22830	22305	94.45	22305	94.45	TRUE
152_Yucatan_ODY_12_4_190822_A_filter	23444	23444	23444	22872	97.56	22715	22253	94.92	22188	94.64	TRUE
92_Yucatan_JHS_12_6_190823_A_filter	22716	22716	22716	22204	97.75	22086	21357	94.02	21352	94	TRUE
163_Yucatan_ABY_29_5_190825_B_filter	22060	22060	22060	21406	97.04	21278	20984	95.12	20981	95.11	TRUE
226_Yucatan_JHS_16_8_190823_B_filter	21809	21809	21809	21385	98.06	21236	21115	96.82	21115	96.82	TRUE
215_Yucatan_ABY_19_5_190825_A_filter	20675	20675	20675	20334	98.35	20256	20000	96.74	19991	96.69	TRUE
218_Yucatan_JHS_10_8_190823_B_filter	18629	18629	18629	18258	98.01	18184	17964	96.43	17964	96.43	TRUE
300_Yucatan_PIT_14_0_190819_B_filter	18576	18576	18576	18241	98.2	18178	18092	97.39	18092	97.39	TRUE
128_Yucatan_CCY_10_1_190818_B_filter	18573	18573	18573	18191	97.94	18106	17715	95.38	17715	95.38	TRUE
189_Yucatan_XNH_12_7_190818_B_filter	18391	18391	18391	18034	98.06	17977	17855	97.09	17848	97.05	TRUE
198_Yucatan_ABY_25_0_190825_A_filter	18222	18222	18222	17856	97.99	17795	17678	97.01	17420	95.6	TRUE
194_Yucatan_ABY_09_9_190825_A_filter	17715	17715	17715	17360	98	17229	17117	96.62	17113	96.6	TRUE
127_Yucatan_CCY_10_1_190818_A_filter	17411	17411	17411	16980	97.52	16921	16669	95.74	16669	95.74	TRUE
99_Yucatan_JHS_15_2_190823_A_filter	17022	17022	17022	16636	97.73	16428	15801	92.83	15801	92.83	TRUE
225_Yucatan_JHS_16_8_190823_A_filter	16035	16035	16035	15641	97.54	15530	15428	96.21	15424	96.19	TRUE
176_Yucatan_KXB_03_7_190824_A_filter	15768	15768	15768	15407	97.71	15277	15157	96.13	15157	96.13	TRUE
180_Yucatan_PIT_10_4_190819_A_filter	15593	15593	15593	15198	97.47	15062	14944	95.84	14944	95.84	TRUE
136_Yucatan_JHS_field_blank_190824_B_filter	15428	15428	15428	15052	97.56	14948	14858	96.31	14629	94.82	FALSE
89_Yucatan_MYB_16_5_190822_A_filter	14773	14773	14773	13134	88.91	12759	12659	85.69	12659	85.69	TRUE
133_Yucatan_TKC_16_2_190820_A_filter	14268	14268	14268	13939	97.69	13871	13612	95.4	13612	95.4	TRUE
231_Yucatan_MYB_18_5_190822_A_filter	14182	14182	14182	13840	97.59	13791	13337	94.04	13337	94.04	TRUE
117_Yucatan_PIT_40_0_190819_A_filter	13604	13604	13604	13062	96.02	12729	12613	92.72	12364	90.89	TRUE
193_Yucatan_ABY_60_0_190825_B_filter	13206	13206	13206	12935	97.95	12817	12750	96.55	12520	94.81	FALSE
130_Yucatan_analytical_blank_190826_B_filter	12359	12359	12359	12121	98.07	12028	11941	96.62	11759	95.15	FALSE
97_Yucatan_CCY_15_2_190818_A_filter	10915	10915	10915	10270	94.09	10101	9982	91.45	9798	89.77	FALSE
295_Yucatan_ODY_13_5_190822_A_filter	10099	10099	10099	9887	97.9	9847	9803	97.07	9803	97.07	FALSE
144_Yucatan_ODY_15_5_190822_B_filter	8709	8709	8709	8452	97.05	8374	8269	94.95	8157	93.66	FALSE
219_Yucatan_CCY_10_9_190818_A_filter	8142	8142	8142	7873	96.7	7812	7782	95.58	7782	95.58	FALSE
110_Yucatan_TKC_05_8_190820_A_filter	7272	7272	7272	7043	96.85	6975	6899	94.87	6899	94.87	FALSE
140_Yucatan_MYB_22_0_190822_B_filter	6938	6938	6938	6830	98.44	6815	6796	97.95	6796	97.95	FALSE
290_Yucatan_PIT_01_2_190819_B_filter	6777	6777	6777	6534	96.41	6484	6336	93.49	6336	93.49	FALSE
84_Yucatan_PIT_60_0_190819_B_filter	6680	6680	6680	6533	97.8	6509	6468	96.83	6468	96.83	FALSE
206_Yucatan_ABY_01_0_190825_B_filter	6562	6562	6562	6358	96.89	6246	6193	94.38	6193	94.38	FALSE
186_Yucatan_CCY_08_2_190818_A_filter	6500	6500	6500	5341	82.17	5143	5134	78.98	5134	78.98	FALSE
171_Yucatan_TKC_14_5_190820_A_filter	6327	6327	6327	6203	98.04	6162	6139	97.03	6139	97.03	FALSE
199_Yucatan_ABY_25_0_190825_B_filter	6139	6139	6139	5950	96.92	5902	5867	95.57	5791	94.33	FALSE
111_Yucatan_TKC_05_8_190820_B_filter	6056	6056	6056	5906	97.52	5867	5758	95.08	5758	95.08	FALSE
301_Yucatan_CSA_04_2_190823_A_filter	5952	5952	5952	5824	97.85	5793	5765	96.86	5765	96.86	FALSE
212_Yucatan_ABY_14_9_190825_B_filter	5867	5867	5867	5756	98.11	5739	5720	97.49	5617	95.74	FALSE
293_Yucatan_ODY_03_6_190822_A_filter	5759	5759	5759	5652	98.14	5579	5558	96.51	5558	96.51	FALSE
211_Yucatan_ABY_14_9_190825_A_filter	5592	5592	5592	5486	98.1	5473	5455	97.55	5453	97.51	FALSE
221_Yucatan_PIT_50_0_190819_A_filter	5299	5299	5299	5092	96.09	5026	4991	94.19	4991	94.19	FALSE
232_Yucatan_MYB_18_5_190822_B_filter	4361	4361	4361	4285	98.26	4269	4242	97.27	4242	97.27	FALSE
304_Yucatan_XNH_14_4_190818_B_filter	4211	4211	4211	4138	98.27	4117	4098	97.32	4098	97.32	FALSE
229_Yucatan_TKC_08_0_190820_A_filter	4208	4208	4208	4058	96.44	4011	4008	95.25	2562	60.88	FALSE
131_Yucatan_JHS_18_9_190823_A_filter	4074	4074	4074	3821	93.79	3749	3713	91.14	3713	91.14	FALSE
168_Yucatan_KXB_15_8_190824_B_filter	4070	4070	4070	4012	98.57	4004	3996	98.18	3996	98.18	FALSE
185_Yucatan_ODY_05_0_190822_A_filter	3813	3813	3813	3699	97.01	3690	3626	95.1	3626	95.1	FALSE
228_Yucatan_PIT_18_0_190819_B_filter	3515	3515	3515	3452	98.21	3442	3434	97.7	1975	56.19	FALSE
296_Yucatan_ODY_13_5_190822_B_filter	3499	3499	3499	1597	45.64	1177	1175	33.58	1175	33.58	FALSE
129_Yucatan_analytical_blank_190826_A_filter	3457	3457	3457	3407	98.55	3388	3376	97.66	3376	97.66	FALSE
145_Yucatan_Neg_xx_x_191112_A_filter	3448	3448	3448	3285	95.27	3228	3218	93.33	3218	93.33	FALSE
90_Yucatan_MYB_16_5_190822_B_filter	3440	3440	3440	3305	96.08	3268	3017	87.7	3017	87.7	FALSE
216_Yucatan_ABY_19_5_190825_B_filter	3026	3026	3026	1926	63.65	1860	1859	61.43	1859	61.43	FALSE
201_Yucatan_ABY_50_0_190825_A_filter	2994	2994	2994	2919	97.49	2905	2905	97.03	2905	97.03	FALSE
88_Yucatan_XNH_11_5_190818_B_filter	2966	2966	2966	2752	92.78	2728	2723	91.81	2723	91.81	FALSE
181_Yucatan_PIT_10_4_190819_B_filter	2959	2959	2959	2504	84.62	2276	2262	76.44	2262	76.44	FALSE
287_Yucatan_MYB_01_0_190822_A_filter	2891	2891	2891	2698	93.32	2649	2648	91.59	2648	91.59	FALSE
200_Yucatan_Neg_xx_x_191126_B_filter	2560	2560	2560	2521	98.48	2506	2490	97.27	2490	97.27	FALSE
95_Yucatan_TKC_13_5_190820_A_filter	2410	2410	2410	2041	84.69	1911	1895	78.63	1894	78.59	FALSE
183_Yucatan_XNH_10_0_190818_B_filter	2272	2272	2272	2203	96.96	2192	2185	96.17	2185	96.17	FALSE
222_Yucatan_PIT_50_0_190819_B_filter	2001	2001	2001	1916	95.75	1892	1879	93.9	1879	93.9	FALSE
286_Yucatan_Neg_xx_x_200102_A_filter	1941	1941	1941	1799	92.68	1737	1733	89.28	1733	89.28	FALSE
220_Yucatan_CCY_10_9_190818_B_filter	1863	1863	1863	1311	70.37	1126	1121	60.17	1121	60.17	FALSE
204_Yucatan_XEL_N_01_2_190825_B_filter	1853	1853	1853	1820	98.22	1816	1813	97.84	1813	97.84	FALSE
205_Yucatan_ABY_01_0_190825_A_filter	1853	1853	1853	1818	98.11	1816	1811	97.73	1811	97.73	FALSE
294_Yucatan_ODY_03_6_190822_B_filter	1583	1583	1583	1482	93.62	1461	1447	91.41	1447	91.41	FALSE
167_Yucatan_KXB_15_8_190824_A_filter	1422	1422	1422	1405	98.8	1404	1400	98.45	1400	98.45	FALSE
217_Yucatan_JHS_10_8_190823_A_filter	1343	1343	1343	1318	98.14	1314	1310	97.54	1310	97.54	FALSE
106_Yucatan_XNH_13_1_190818_A_filter	1330	1330	1330	1287	96.77	1277	1274	95.79	1274	95.79	FALSE
96_Yucatan_TKC_13_5_190820_B_filter	1291	1291	1291	1103	85.44	1035	1029	79.71	1029	79.71	FALSE
237_Yucatan_MYB_14_4_190822_A_filter	1183	1183	1183	1163	98.31	1161	1158	97.89	1158	97.89	FALSE
162_Yucatan_ABY_29_5_190825_A_filter	1011	1011	1011	971	96.04	950	949	93.87	949	93.87	FALSE
288_Yucatan_MYB_01_0_190822_B_filter	992	992	992	969	97.68	965	965	97.28	965	97.28	FALSE
115_Yucatan_CCY_12_1_190818_A_filter	922	922	922	869	94.25	852	849	92.08	849	92.08	FALSE
248_Yucatan_Neg_xx_x_191211_A_filter	812	812	812	755	92.98	737	735	90.52	735	90.52	FALSE
116_Yucatan_CCY_12_1_190818_B_filter	795	795	795	751	94.47	740	738	92.83	738	92.83	FALSE
103_Yucatan_Neg_xx_x_191019_A_filter	784	784	784	466	59.44	274	271	34.57	271	34.57	FALSE
153_Yucatan_ODY_12_4_190822_B_filter	585	585	585	544	92.99	540	536	91.62	536	91.62	FALSE
182_Yucatan_XNH_10_0_190818_A_filter	559	559	559	488	87.3	472	470	84.08	470	84.08	FALSE
177_Yucatan_KXB_03_7_190824_B_filter	509	509	509	362	71.12	319	319	62.67	319	62.67	FALSE
196_Yucatan_ABY_06_2_190825_A_filter	476	476	476	296	62.18	264	264	55.46	264	55.46	FALSE
239_Yucatan_Neg_xx_x_191203_A_filter	445	445	445	430	96.63	409	409	91.91	409	91.91	FALSE
166_Yucatan_Neg_xx_x_191119_A_filter	370	370	370	290	78.38	268	268	72.43	268	72.43	FALSE
175_Yucatan_Neg_xx_x_191126_A_filter	340	340	340	282	82.94	268	268	78.82	268	78.82	FALSE
149_Yucatan_ODY_04_9_190822_B_filter	324	324	324	297	91.67	290	290	89.51	290	89.51	FALSE
238_Yucatan_MYB_14_4_190822_B_filter	315	315	315	286	90.79	275	275	87.3	275	87.3	FALSE
139_Yucatan_MYB_22_0_190822_A_filter	200	200	200	176	88	169	168	84	168	84	FALSE
269_Yucatan_Neg_xx_x_191213_A_filter	6	6	6	4	66.67	1	0	0	0	0	FALSE
