# Supplementary material for: Microbial biogeography of the eastern Yucatán carbonate aquifer
Source: Appl Environ Microbiol. 2023 Nov 2;89(11):e01682-23. doi: 10.1128/aem.01682-23 (PMC10701671; doi:10.1128/aem.01682-23)
Supplement: Table S2 — Sample metadata. [file aem.01682-23-s0004.csv]

MS - orig row #	SITE_DEPTH	region	site_type_2	cave_group	IncludeNetwork	type	sample-id	description	barcode-sequence	linker-primer-sequence	barcode-plate	Well	ExtractionMethod	plate_no	miseq_run	extraction_date	cave_name2	cave_name	cave_system	WGS_lat	WGS_long	zone	dist_coast_m	wc_depth	sediment_color	sediment_hue	sediment_texture	sample_type	temp_C_UM	pH_UM	ORP_UM	mS_cm_UM	mS_cm_F21	pH_Karyn	Alk_meas_ueqL	Alk_calc_ueqL	DIC_umol	d13C_DIC	DIC-ALK	Ca_meqL	Mg_meqL	Na_meqL	Sr_meqL	K_meqL	F_meqL	SO4_meqL_F21	Br_meqL	HCO3_meqL	cells_per_ml
85	JHS_15_2	region1	conduit	Ox Bel Ha	Y	filter - water	100_Yucatan_JHS_15_2_190823_B_filter	Yucatan_JHS_15.2_190823_filter	ATGGACCTAGCT	GTGTGYCAGCMGCCGCGGTAA	14	A4	phenol_chloroform	2	20-Mar	2019 Oct 19	Jailhouse	Jailhouse	Ox Bel Ha	20.188	-87.49	halocline	4688	15.2	NA	NA	NA	filter	NA	NA	NA	NA	6.8	6.82	6924	5875	7869	-13.4	945	9.3	18	80	0.05	2	0	10	2.23	5.87	NA
173	PIT_19_8	region6	pit	Inland Sac Actun	Y	filter - water	101_Yucatan_PIT_19_8_190819_A_filter	Yucatan_PIT_19.8_190819_filter	CTAGCCCGTTCG	GTGTGYCAGCMGCCGCGGTAA	14	A5	phenol_chloroform	2	20-Mar	2019 Oct 19	Pit	Pit	Dos Ojos	20.323	-87.41	halocline	5729	19.8	NA	NA	NA	filter	26.9	6.37	88	49.58	48.5	6.37	2538	989	1913	-7.5	-625	20.3	80	404	0.17	11	3.56	50	3.14	0.99	NA
174	PIT_19_8	region6	pit	Inland Sac Actun	Y	filter - water	102_Yucatan_PIT_19_8_190819_B_filter	Yucatan_PIT_19.8_190819_filter	ACGGGCACGACA	GTGTGYCAGCMGCCGCGGTAA	14	A6	phenol_chloroform	2	20-Mar	2019 Oct 19	Pit	Pit	Dos Ojos	20.323	-87.41	halocline	5729	19.8	NA	NA	NA	filter	26.9	6.37	88	49.58	48.5	6.37	2538	989	1913	-7.5	-625	20.3	80	404	0.17	11	3.56	50	3.14	0.99	NA
121	Neg_xx_x	negative-blank	negative-blank	negative-blank	N	filter - water	103_Yucatan_Neg_xx_x_191019_A_filter	Yucatan_Neg_xx.x_191019_filter	TACGAGCCCTAA	GTGTGYCAGCMGCCGCGGTAA	14	A7	phenol_chloroform	2	20-Mar	2019 Oct 19	Negative	Negative	NA	NA	NA	neg_control	NA	NA	NA	NA	NA	filter	NA	NA	NA	NA	NA	NA	NA	NA	NA	NA	NA	NA	NA	NA	NA	NA	NA	NA	NA	NA	NA
95	KXB_01_0	region2	conduit	Inland Sac Actun	Y	filter - water	104_Yucatan_KXB_01_0_190824_A_filter	Yucatan_KXB_01.0_190824_filter	CAATGGTTTCTT	GTGTGYCAGCMGCCGCGGTAA	14	A8	phenol_chloroform	2	20-Mar	2019 Nov 05	K'oox Baal	K'oox Baal	K'oox Baal	20.38	-87.432	meteoric	9903	1	NA	NA	NA	filter	NA	NA	NA	NA	1.2	NA	4240	NA	NA	NA	NA	NA	NA	NA	NA	NA	NA	1	NA	NA	NA
96	KXB_01_0	region2	conduit	Inland Sac Actun	Y	filter - water	105_Yucatan_KXB_01_0_190824_B_filter	Yucatan_KXB_01.0_190824_filter	ACCCAGTATGGT	GTGTGYCAGCMGCCGCGGTAA	14	A9	phenol_chloroform	2	20-Mar	2019 Nov 05	K'oox Baal	K'oox Baal	K'oox Baal	20.38	-87.432	meteoric	9903	1	NA	NA	NA	filter	NA	NA	NA	NA	1.2	NA	4240	NA	NA	NA	NA	NA	NA	NA	NA	NA	NA	1	NA	NA	NA
244	XNH_13_1	region3	conduit	Xunaan Ha	Y	filter - water	106_Yucatan_XNH_13_1_190818_A_filter	Yucatan_XNH_13.1_190818_filter	CTTACTTTAACG	GTGTGYCAGCMGCCGCGGTAA	13	C9	phenol_chloroform	2	20-Mar	2019 Nov 05	Xunaan Ha	Xunaan Ha	Xunaan Ha	20.344	-87.361	saltwater	1505	13.1	NA	NA	NA	filter	16.9	7.33	66	50.88	51.4	NA	2247	NA	NA	NA	NA	NA	NA	NA	NA	NA	NA	53	NA	NA	NA
245	XNH_13_1	region3	conduit	Xunaan Ha	Y	filter - water	107_Yucatan_XNH_13_1_190818_B_filter	Yucatan_XNH_13.1_190818_filter	GACGACATTTAG	GTGTGYCAGCMGCCGCGGTAA	14	A11	phenol_chloroform	2	20-Mar	2019 Nov 05	Xunaan Ha	Xunaan Ha	Xunaan Ha	20.344	-87.361	saltwater	1505	13.1	NA	NA	NA	filter	16.9	7.33	66	50.88	51.4	NA	2247	NA	NA	NA	NA	NA	NA	NA	NA	NA	NA	53	NA	NA	NA
29	CSA_01_8	region4	conduit	Coastal Sac Actun	Y	filter - water	108_Yucatan_CSA_01_8_190823_A_filter	Yucatan_CSA_01.8_190823_filter	GCAGACGGAACC	GTGTGYCAGCMGCCGCGGTAA	14	A12	phenol_chloroform	2	20-Mar	2019 Nov 05	Casa Cenote	Casa Cenote	Sac Actun	20.267	-87.392	halocline	218	1.8	NA	NA	NA	filter	NA	NA	NA	NA	14.7	NA	6525	NA	NA	NA	NA	NA	NA	NA	NA	NA	NA	13	NA	NA	NA
30	CSA_01_8	region4	conduit	Coastal Sac Actun	Y	filter - water	109_Yucatan_CSA_01_8_190823_B_filter	Yucatan_CSA_01.8_190823_filter	ATTGATATTGAT	GTGTGYCAGCMGCCGCGGTAA	14	B1	phenol_chloroform	2	20-Mar	2019 Nov 05	Casa Cenote	Casa Cenote	Sac Actun	20.267	-87.392	halocline	218	1.8	NA	NA	NA	filter	NA	NA	NA	NA	14.7	NA	6525	NA	NA	NA	NA	NA	NA	NA	NA	NA	NA	13	NA	NA	NA
208	TKC_05_8	region2	conduit	Inland Sac Actun	Y	filter - water	110_Yucatan_TKC_05_8_190820_A_filter	Yucatan_TKC_05.8_190820_filter	GACTGGAGATGG	GTGTGYCAGCMGCCGCGGTAA	14	B2	phenol_chloroform	2	20-Mar	2019 Nov 05	Tikim Chi	Tikim Chi	Dos Ojos	20.3	-87.403	meteoric	3090	5.8	NA	NA	NA	filter	22.1	7.79	52	3.618	3.4	NA	6835	NA	NA	NA	NA	NA	NA	NA	NA	NA	NA	3	NA	NA	NA
209	TKC_05_8	region2	conduit	Inland Sac Actun	Y	filter - water	111_Yucatan_TKC_05_8_190820_B_filter	Yucatan_TKC_05.8_190820_filter	CGCCCGGGACAC	GTGTGYCAGCMGCCGCGGTAA	14	B3	phenol_chloroform	2	20-Mar	2019 Nov 05	Tikim Chi	Tikim Chi	Dos Ojos	20.3	-87.403		3090	5.8	NA	NA	NA	filter	22.1	7.79	52	3.618	3.4	NA	6835	NA	NA	NA	NA	NA	NA	NA	NA	NA	NA	3	NA	NA	NA
122	Neg_xx_x	negative-blank	negative-blank	negative-blank	N	filter - water	112_Yucatan_Neg_xx_x_191105_A_filter	Yucatan_Neg_xx.x_191105_filter	CGCTCTTAACGG	GTGTGYCAGCMGCCGCGGTAA	14	B4	phenol_chloroform	2	20-Mar	2019 Nov 05	Negative	Negative	NA	NA	NA	neg_control	NA	NA	NA	NA	NA	filter	NA	NA	NA	NA	NA	NA	NA	NA	NA	NA	NA	NA	NA	NA	NA	NA	NA	NA	NA	NA	NA
38	CSA_07_5	region4	conduit	Coastal Sac Actun	Y	filter - water	113_Yucatan_CSA_07_5_190823_A_filter	Yucatan_CSA_07.5_190823_filter	TATTAGCCTATC	GTGTGYCAGCMGCCGCGGTAA	14	B5	phenol_chloroform	2	20-Mar	2019 Nov 05	Casa Cenote	Casa Cenote	Sac Actun	20.267	-87.392	halocline	218	7.5	NA	NA	NA	filter	NA	NA	NA	NA	29.8	NA	4941	NA	NA	NA	NA	NA	NA	NA	NA	NA	NA	28	NA	NA	NA
39	CSA_07_5	region4	conduit	Coastal Sac Actun	Y	filter - water	114_Yucatan_CSA_07_5_190823_B_filter	Yucatan_CSA_07.5_190823_filter	GTATTTCGGACG	GTGTGYCAGCMGCCGCGGTAA	14	B6	phenol_chloroform	2	20-Mar	2019 Nov 05	Casa Cenote	Casa Cenote	Sac Actun	20.267	-87.392	halocline	218	7.5	NA	NA	NA	filter	NA	NA	NA	NA	29.8	NA	4941	NA	NA	NA	NA	NA	NA	NA	NA	NA	NA	28	NA	NA	NA
50	CCY_12_1	region3	conduit	Xunaan Ha	Y	filter - water	115_Yucatan_CCY_12_1_190818_A_filter	Yucatan_CCY_12.1_190818_filter	ACTAGCGTTCAG	GTGTGYCAGCMGCCGCGGTAA	14	B7	phenol_chloroform	2	20-Mar	2019 Nov 05	Chan Chemuyil	Chan Chemuyil	Xunaan Ha	20.341	-87.354	saltwater	756	12.1	NA	NA	NA	filter	23.6	7.34	67	51.9	51.9	NA	2177	NA	NA	NA	NA	23	60.3	NA	0.13	12	NA	54	NA	NA	NA
51	CCY_12_1	region3	conduit	Xunaan Ha	Y	filter - water	116_Yucatan_CCY_12_1_190818_B_filter	Yucatan_CCY_12.1_190818_filter	GTGTTGTCGTGC	GTGTGYCAGCMGCCGCGGTAA	13	D1	phenol_chloroform	2	20-Mar	2019 Nov 05	Chan Chemuyil	Chan Chemuyil	Xunaan Ha	20.341	-87.354	saltwater	756	12.1	NA	NA	NA	filter	23.6	7.34	67	51.9	51.9	NA	2177	NA	NA	NA	NA	23	60.3	NA	0.13	12	NA	54	NA	NA	NA
181	PIT_40_0	region6	pit	Inland Sac Actun	Y	filter - water	117_Yucatan_PIT_40_0_190819_A_filter	Yucatan_PIT_40.0_190819_filter	AGGTTAAGTGCT	GTGTGYCAGCMGCCGCGGTAA	14	B9	phenol_chloroform	2	20-Mar	2019 Nov 05	Pit	Pit	Dos Ojos	20.323	-87.41	saltwater	5729	40	NA	NA	NA	filter	22.4	6.66	80	53.26	52.5	6.66	2240	1010	1521	-5.8	-719	22.8	84.9	434	0.19	12	0	55	2.79	1.01	NA
182	PIT_40_0	region6	pit	Inland Sac Actun	Y	filter - water	118_Yucatan_PIT_40_0_190819_B_filter	Yucatan_PIT_40.0_190819_filter	GCTCAGGACTCT	GTGTGYCAGCMGCCGCGGTAA	13	D3	phenol_chloroform	2	20-Mar	2019 Nov 05	Pit	Pit	Dos Ojos	20.323	-87.41	saltwater	5729	40	NA	NA	NA	filter	22.4	6.66	80	53.26	52.5	6.66	2240	1010	1521	-5.8	-719	22.8	84.9	434	0.19	12	0	55	2.79	1.01	NA
135	ODY_02_3	region1	conduit	Ox Bel Ha	Y	filter - water	119_Yucatan_ODY_02_3_190822_A_filter	Yucatan_ODY_02.3_190822_filter	GTCCCGTGAAAT	GTGTGYCAGCMGCCGCGGTAA	14	B11	phenol_chloroform	2	20-Mar	2019 Nov 05	Odyssey	Odyssey	Ox Bel Ha	20.173	-87.471	meteoric	2178	2.3	NA	NA	NA	filter	17.4	7.71	-14	2.32	2.1	7.71	5934	5398	5652	-13.8	-282	5.5	3.4	13	0.03	0	0	1	0	5.38	360000
136	ODY_02_3	region1	conduit	Ox Bel Ha	Y	filter - water	120_Yucatan_ODY_02_3_190822_B_filter	Yucatan_ODY_02.3_190822_filter	CTGACGATCCGT	GTGTGYCAGCMGCCGCGGTAA	14	B12	phenol_chloroform	2	20-Mar	2019 Nov 05	Odyssey	Odyssey	Ox Bel Ha	20.173	-87.471	meteoric	2178	2.3	NA	NA	NA	filter	17.4	7.71	-14	2.32	2.1	7.71	5934	5398	5652	-13.8	-282	5.5	3.4	13	0.03	0	0	1	0	5.38	360000
169	PIT_16_0	region6	pit	Inland Sac Actun	Y	filter - water	121_Yucatan_PIT_16_0_190819_A_filter	Yucatan_PIT_16.0_190819_filter	ATGGAGTTGTTG	GTGTGYCAGCMGCCGCGGTAA	14	C1	phenol_chloroform	2	20-Mar	2019 Nov 05	Pit	Pit	Dos Ojos	20.323	-87.41	halocline	5729	16	NA	NA	NA	filter	17.5	7.13	98	4.88	29.7	7.13	4648	3680	4358	-11.9	-290	14.3	47.9	231	0.11	6	0	28	2.51	3.68	NA
170	PIT_16_0	region6	pit	Inland Sac Actun	Y	filter - water	122_Yucatan_PIT_16_0_190819_B_filter	Yucatan_PIT_16.0_190819_filter	CACTTCTTTGTG	GTGTGYCAGCMGCCGCGGTAA	14	C2	phenol_chloroform	2	20-Mar	2019 Nov 05	Pit	Pit	Dos Ojos	20.323	-87.41	halocline	5729	16	NA	NA	NA	filter	17.5	7.13	98	4.88	29.7	7.13	4648	3680	4358	-11.9	-290	14.3	47.9	231	0.11	6	0	28	2.51	3.68	NA
165	PIT_12_0	region6	pit	Inland Sac Actun	Y	filter - water	123_Yucatan_PIT_12_0_190819_A_filter	Yucatan_PIT_12.0_190819_filter	CTCGGATAGATC	GTGTGYCAGCMGCCGCGGTAA	14	C3	phenol_chloroform	2	20-Mar	2019 Nov 05	Pit	Pit	Dos Ojos	20.323	-87.41	meteoric	5729	12	NA	NA	NA	filter	22.1	7.41	57	3.394	3	7.41	6889	6606	7197	-13.9	309	6.7	5.6	19	0.03	0	0	2	2.35	6.59	NA
166	PIT_12_0	region6	pit	Inland Sac Actun	Y	filter - water	124_Yucatan_PIT_12_0_190819_B_filter	Yucatan_PIT_12.0_190819_filter	TAAACAATCAGG	GTGTGYCAGCMGCCGCGGTAA	14	C4	phenol_chloroform	2	20-Mar	2019 Nov 05	Pit	Pit	Dos Ojos	20.323	-87.41	meteoric	5729	12	NA	NA	NA	filter	22.1	7.41	57	3.394	3	7.41	6889	6606	7197	-13.9	309	6.7	5.6	19	0.03	0	0	4	2.35	6.59	NA
105	KXB_18_6	region2	conduit	Inland Sac Actun	Y	filter - water	125_Yucatan_KXB_18_6_190824_A_filter	Yucatan_KXB_18.6_190824_filter	ACTAGACGACTA	GTGTGYCAGCMGCCGCGGTAA	14	C5	phenol_chloroform	2	20-Mar	2019 Nov 12	K'oox Baal	K'oox Baal	K'oox Baal	20.38	-87.432	meteoric	9903	18.6	NA	NA	NA	filter	NA	NA	NA	NA	3.9	NA	6843	NA	NA	NA	NA	NA	NA	NA	NA	NA	NA	3	NA	NA	NA
106	KXB_18_6	region2	conduit	Inland Sac Actun	Y	filter - water	126_Yucatan_KXB_18_6_190824_B_filter	Yucatan_KXB_18.6_190824_filter	GTAATGCGTAAC	GTGTGYCAGCMGCCGCGGTAA	14	C6	phenol_chloroform	2	20-Mar	2019 Nov 12	K'oox Baal	K'oox Baal	K'oox Baal	20.38	-87.432	meteoric	9903	18.6	NA	NA	NA	filter	NA	NA	NA	NA	3.9	NA	6843	NA	NA	NA	NA	NA	NA	NA	NA	NA	NA	3	NA	NA	NA
44	CCY_10_1	region3	conduit	Xunaan Ha	Y	filter - water	127_Yucatan_CCY_10_1_190818_A_filter	Yucatan_CCY_10.1_190818_filter	CGCGTTCCCAGT	GTGTGYCAGCMGCCGCGGTAA	14	C7	phenol_chloroform	2	20-Mar	2019 Nov 12	Chan Chemuyil	Chan Chemuyil	Xunaan Ha	20.341	-87.354	halocline	756	10.1	NA	NA	NA	filter	27.6	7.36	73	9.3	9.1	NA	6285	NA	NA	NA	NA	6	16.4	NA	0.04	2	NA	9	NA	NA	NA
45	CCY_10_1	region3	conduit	Xunaan Ha	Y	filter - water	128_Yucatan_CCY_10_1_190818_B_filter	Yucatan_CCY_10.1_190818_filter	TGTACCAACCGA	GTGTGYCAGCMGCCGCGGTAA	14	C8	phenol_chloroform	2	20-Mar	2019 Nov 12	Chan Chemuyil	Chan Chemuyil	Xunaan Ha	20.341	-87.354	halocline	756	10.1	NA	NA	NA	filter	27.6	7.36	73	9.3	9.1	NA	6285	NA	NA	NA	NA	6	16.4	NA	0.04	2	NA	9	NA	NA	NA
1	analytical_blank_A	negative-blank	negative-blank	negative-blank	N	filter - water	129_Yucatan_analytical_blank_190826_A_filter	Yucatan_analytical_blank_190826_filter	GTGAACTGGATT	GTGTGYCAGCMGCCGCGGTAA	13	D6	phenol_chloroform	2	20-Mar	2019 Nov 12	BLANK	BLANK	NA	NA	NA	neg_control	NA	NA	NA	NA	NA	filter	NA	NA	NA	NA	NA	NA	1071	NA	NA	NA	NA	NA	NA	NA	NA	NA	NA	0	NA	NA	NA
2	analytical_blank_B	negative-blank	negative-blank	negative-blank	N	filter - water	130_Yucatan_analytical_blank_190826_B_filter	Yucatan_analytical_blank_190826_filter	CGGGCTTCATCA	GTGTGYCAGCMGCCGCGGTAA	14	C10	phenol_chloroform	2	20-Mar	2019 Nov 12	BLANK	BLANK	NA	NA	NA	neg_control	NA	NA	NA	NA	NA	filter	NA	NA	NA	NA	NA	NA	1071	NA	NA	NA	NA	NA	NA	NA	NA	NA	NA	0	NA	NA	NA
91	JHS_18_9	region1	conduit	Ox Bel Ha	Y	filter - water	131_Yucatan_JHS_18_9_190823_A_filter	Yucatan_JHS_18.9_190823_filter	TGCCATTAGAGC	GTGTGYCAGCMGCCGCGGTAA	14	C11	phenol_chloroform	2	20-Mar	2019 Nov 12	Jailhouse	Jailhouse	Ox Bel Ha	20.188	-87.49	saltwater	4688	18.9	NA	NA	NA	filter	NA	NA	NA	NA	42	7.1	2172	7047	8282	-13.8	1059	7.7	8.7	34	0.04	1	0	54	1.76	7.04	NA
92	JHS_18_9	region1	conduit	Ox Bel Ha	Y	filter - water	132_Yucatan_JHS_18_9_190823_B_filter	Yucatan_JHS_18.9_190823_filter	CCGATCTCCGAC	GTGTGYCAGCMGCCGCGGTAA	14	C12	phenol_chloroform	2	20-Mar	2019 Nov 12	Jailhouse	Jailhouse	Ox Bel Ha	20.188	-87.49	saltwater	4688	18.9	NA	NA	NA	filter	NA	NA	NA	NA	42	7.1	2172	7047	8282	-13.8	1059	7.7	8.7	34	0.04	1	0	54	1.76	7.04	NA
216	TKC_16_2	region2	conduit	Inland Sac Actun	Y	filter - water	133_Yucatan_TKC_16_2_190820_A_filter	Yucatan_TKC_16.2_190820_filter	GCAGCGGTGGCT	GTGTGYCAGCMGCCGCGGTAA	14	D1	phenol_chloroform	2	20-Mar	2019 Nov 12	Tikim Chi	Tikim Chi	Dos Ojos	20.3	-87.403	halocline	3090	16.2	NA	NA	NA	filter	22.7	7.35	70	34.66	34.6	NA	4489	NA	NA	NA	NA	NA	NA	NA	NA	NA	NA	33	NA	NA	NA
217	TKC_16_2	region2	conduit	Inland Sac Actun	Y	filter - water	134_Yucatan_TKC_16_2_190820_B_filter	Yucatan_TKC_16.2_190820_filter	TAGCGGAAGACG	GTGTGYCAGCMGCCGCGGTAA	14	D2	phenol_chloroform	2	20-Mar	2019 Nov 12	Tikim Chi	Tikim Chi	Dos Ojos	20.3	-87.403	halocline	3090	16.2	NA	NA	NA	filter	22.7	7.35	70	34.66	34.6	NA	4489	NA	NA	NA	NA	NA	NA	NA	NA	NA	NA	33	NA	NA	NA
56	JHS_field_blank	negative-blank	negative-blank	negative-blank	N	filter - water	135_Yucatan_JHS_field_blank_190824_A_filter	Yucatan_JHS_field_blank_190824_filter	TCCATTTCATGC	GTGTGYCAGCMGCCGCGGTAA	14	D3	phenol_chloroform	2	20-Mar	2019 Nov 12	BLANK	BLANK	NA	20.188	-87.49	neg_control	4688	NA	NA	NA	NA	filter	NA	NA	NA	NA	NA	NA	1077	NA	NA	NA	NA	NA	NA	NA	NA	NA	NA	0	NA	NA	NA
57	JHS_field_blank	negative-blank	negative-blank	negative-blank	N	filter - water	136_Yucatan_JHS_field_blank_190824_B_filter	Yucatan_JHS_field_blank_190824_filter	TAGTTACTAGTT	GTGTGYCAGCMGCCGCGGTAA	14	D4	phenol_chloroform	2	20-Mar	2019 Nov 12	BLANK	BLANK	NA	20.188	-87.49	neg_control	4688	NA	NA	NA	NA	filter	NA	NA	NA	NA	NA	NA	1077	NA	NA	NA	NA	NA	NA	NA	NA	NA	NA	0	NA	NA	NA
161	PIT_05_2	region6	pit	Inland Sac Actun	Y	filter - water	137_Yucatan_PIT_05_2_190819_A_filter	Yucatan_PIT_05.2_190819_filter	TCACGCCGGAGG	GTGTGYCAGCMGCCGCGGTAA	14	D5	phenol_chloroform	2	20-Mar	2019 Nov 12	Pit	Pit	Dos Ojos	20.323	-87.41	meteoric	5729	5.2	NA	NA	NA	filter	20.1	7.57	76	2.995	2.7	7.57	6904	6627	7045	-13.8	141	6.5	5	16	0.03	0	0	2	0.61	6.61	NA
162	PIT_05_2	region6	pit	Inland Sac Actun	Y	filter - water	138_Yucatan_PIT_05_2_190819_B_filter	Yucatan_PIT_05.2_190819_filter	GGTCCGAAGCCG	GTGTGYCAGCMGCCGCGGTAA	14	D6	phenol_chloroform	2	20-Mar	2019 Nov 12	Pit	Pit	Dos Ojos	20.323	-87.41	meteoric	5729	5.2	NA	NA	NA	filter	20.1	7.57	76	2.995	2.7	7.57	6904	6627	7045	-13.8	141	6.5	5	16	0.03	0	0	2	0.61	6.61	NA
119	MYB_22_0	region1	conduit	Ox Bel Ha	Y	filter - water	139_Yucatan_MYB_22_0_190822_A_filter	Yucatan_MYB_22.0_190822_filter	CCGGTCCGGGCA	GTGTGYCAGCMGCCGCGGTAA	14	D7	phenol_chloroform	2	20-Mar	2019 Nov 12	Maya Blue	Maya Blue	Ox Bel Ha	20.194	-87.496	saltwater	5499	22	NA	NA	NA	filter	22.1	7.24	101	54.43	52.3	7.24	2101	1312	1487	-3.4	-614	21.1	96.4	483	0.18	12	0	54	3.25	1.31	NA
120	MYB_22_0	region1	conduit	Ox Bel Ha	Y	filter - water	140_Yucatan_MYB_22_0_190822_B_filter	Yucatan_MYB_22.0_190822_filter	CAGCCGCATATC	GTGTGYCAGCMGCCGCGGTAA	14	D8	phenol_chloroform	2	20-Mar	2019 Nov 12	Maya Blue	Maya Blue	Ox Bel Ha	20.194	-87.496	saltwater	5499	22	NA	NA	NA	filter	22.1	7.24	101	54.43	52.3	7.24	2101	1312	1487	-3.4	-614	21.1	96.4	483	0.18	12	0	54	3.25	1.31	NA
111	MYB_11_0	region1	conduit	Ox Bel Ha	Y	filter - water	141_Yucatan_MYB_11_0_190822_A_filter	Yucatan_MYB_11.0_190822_filter	GCGTCGGTACGG	GTGTGYCAGCMGCCGCGGTAA	14	D9	phenol_chloroform	2	20-Mar	2019 Nov 12	Maya Blue	Maya Blue	Ox Bel Ha	20.194	-87.496	meteoric	5499	11	NA	NA	NA	filter	24.9	7.28	93	5.11	4.7	7.28	7206	6679	7459	-13.8	253	7.5	8.2	31	0.04	1	0	4	1.63	6.67	NA
112	MYB_11_0	region1	conduit	Ox Bel Ha	Y	filter - water	142_Yucatan_MYB_11_0_190822_B_filter	Yucatan_MYB_11.0_190822_filter	AGTGACTGTCAA	GTGTGYCAGCMGCCGCGGTAA	14	D10	phenol_chloroform	2	20-Mar	2019 Nov 12	Maya Blue	Maya Blue	Ox Bel Ha	20.194	-87.496	meteoric	5499	11	NA	NA	NA	filter	24.9	7.28	93	5.11	4.7	7.28	7206	6679	7459	-13.8	253	7.5	8.2	31	0.04	1	0	4	1.63	6.67	NA
147	ODY_15_5	region1	conduit	Ox Bel Ha	Y	filter - water	143_Yucatan_ODY_15_5_190822_A_filter	Yucatan_ODY_15.5_190822_filter	CGTGTGTGCTCA	GTGTGYCAGCMGCCGCGGTAA	14	D11	phenol_chloroform	2	20-Mar	2019 Nov 12	Odyssey	Odyssey	Ox Bel Ha	20.173	-87.471	saltwater	2178	15.5	NA	NA	NA	filter	21.8	7.22	112	54.2	52.4	7.22	2132	1268	1446	-2.2	-686	20.3	90.3	440	0.18	12	0	54	3.11	1.27	NA
148	ODY_15_5	region1	conduit	Ox Bel Ha	Y	filter - water	144_Yucatan_ODY_15_5_190822_B_filter	Yucatan_ODY_15.5_190822_filter	ACTTACGCCACG	GTGTGYCAGCMGCCGCGGTAA	14	D12	phenol_chloroform	2	20-Mar	2019 Nov 12	Odyssey	Odyssey	Ox Bel Ha	20.173	-87.471	saltwater	2178	15.5	NA	NA	NA	filter	21.8	7.22	112	54.2	52.4	7.22	2132	1268	1446	-2.2	-686	20.3	90.3	440	0.18	12	0	54	3.11	1.27	NA
123	Neg_xx_x	negative-blank	negative-blank	negative-blank	N	filter - water	145_Yucatan_Neg_xx_x_191112_A_filter	Yucatan_Neg_xx.x_191112_filter	GTAACCACCACC	GTGTGYCAGCMGCCGCGGTAA	14	E1	phenol_chloroform	2	20-Mar	2019 Nov 12	Negative	Negative	NA	NA	NA	neg_control	NA	NA	NA	NA	NA	filter	NA	NA	NA	NA	NA	NA	NA	NA	NA	NA	NA	NA	NA	NA	NA	NA	NA	NA	NA	NA	NA
236	XNH_01_0	region3	conduit	Xunaan Ha	Y	filter - water	146_Yucatan_XNH_01_0_190818_A_filter	Yucatan_XNH_01.0_190818_filter	TCGTCCTCGCGA	GTGTGYCAGCMGCCGCGGTAA	13	E2	phenol_chloroform	2	20-Mar	2019 Nov 19	Xunaan Ha	Xunaan Ha	Xunaan Ha	20.344	-87.361	meteoric	1505	1	NA	NA	NA	filter	18.9	7.76	82.3	3.785	3.6	NA	6548	NA	NA	NA	NA	NA	NA	NA	NA	NA	NA	3	NA	NA	NA
237	XNH_01_0	region3	conduit	Xunaan Ha	Y	filter - water	147_Yucatan_XNH_01_0_190818_B_filter	Yucatan_XNH_01.0_190818_filter	TGAAGTCACAGT	GTGTGYCAGCMGCCGCGGTAA	14	E3	phenol_chloroform	2	20-Mar	2019 Nov 19	Xunaan Ha	Xunaan Ha	Xunaan Ha	20.344	-87.361	meteoric	1505	1	NA	NA	NA	filter	18.9	7.76	82.3	3.785	3.6	NA	6548	NA	NA	NA	NA	NA	NA	NA	NA	NA	NA	3	NA	NA	NA
139	ODY_04_9	region1	conduit	Ox Bel Ha	Y	filter - water	148_Yucatan_ODY_04_9_190822_A_filter	Yucatan_ODY_04.9_190822_filter	GACCGATAGGGA	GTGTGYCAGCMGCCGCGGTAA	14	E4	phenol_chloroform	2	20-Mar	2019 Nov 19	Odyssey	Odyssey	Ox Bel Ha	20.173	-87.471	meteoric	2178	4.9	NA	NA	NA	filter	17.7	7.15	113	6.269	5.8	7.15	7262	6418	7543	-13.9	281	8	10.1	41	0.04	1	0	6	1.51	6.41	296000
140	ODY_04_9	region1	conduit	Ox Bel Ha	Y	filter - water	149_Yucatan_ODY_04_9_190822_B_filter	Yucatan_ODY_04.9_190822_filter	GATGAGTCGCGG	GTGTGYCAGCMGCCGCGGTAA	14	E5	phenol_chloroform	2	20-Mar	2019 Nov 19	Odyssey	Odyssey	Ox Bel Ha	20.173	-87.471	meteoric	2178	4.9	NA	NA	NA	filter	17.7	7.15	113	6.269	5.8	7.15	7262	6418	7543	-13.9	281	8	10.1	41	0.04	1	0	6	1.51	6.41	296000
204	TKC_01_9	region2	conduit	Inland Sac Actun	Y	filter - water	150_Yucatan_TKC_01_9_190820_A_filter	Yucatan_TKC_01.9_190820_filter	GTGCTCTGTGCC	GTGTGYCAGCMGCCGCGGTAA	14	E6	phenol_chloroform	2	20-Mar	2019 Nov 19	Tikim Chi	Tikim Chi	Dos Ojos	20.3	-87.403	meteoric	3090	1.9	NA	NA	NA	filter	23.9	7.88	37	2.979	2.7	NA	6631	NA	NA	NA	NA	NA	NA	NA	NA	NA	NA	2	NA	NA	NA
205	TKC_01_9	region2	conduit	Inland Sac Actun	Y	filter - water	151_Yucatan_TKC_01_9_190820_B_filter	Yucatan_TKC_01.9_190820_filter	TAACACACTTAT	GTGTGYCAGCMGCCGCGGTAA	14	E7	phenol_chloroform	2	20-Mar	2019 Nov 19	Tikim Chi	Tikim Chi	Dos Ojos	20.3	-87.403	meteoric	3090	1.9	NA	NA	NA	filter	23.9	7.88	37	2.979	2.7	NA	6631	NA	NA	NA	NA	NA	NA	NA	NA	NA	NA	2	NA	NA	NA
143	ODY_12_4	region1	conduit	Ox Bel Ha	Y	filter - water	152_Yucatan_ODY_12_4_190822_A_filter	Yucatan_ODY_12.4_190822_filter	GTGTTTAACTCT	GTGTGYCAGCMGCCGCGGTAA	14	E8	phenol_chloroform	2	20-Mar	2019 Nov 19	Odyssey	Odyssey	Ox Bel Ha	20.173	-87.471	halocline	2178	12.4	NA	NA	NA	filter	17.8	7.23	93	10.92	10.5	7.23	6826	6057	6938	-13.6	111	9.1	17.5	77	0.05	2	0	9	2.05	6.05	NA
144	ODY_12_4	region1	conduit	Ox Bel Ha	Y	filter - water	153_Yucatan_ODY_12_4_190822_B_filter	Yucatan_ODY_12.4_190822_filter	GCCCGACATATA	GTGTGYCAGCMGCCGCGGTAA	14	E9	phenol_chloroform	2	20-Mar	2019 Nov 19	Odyssey	Odyssey	Ox Bel Ha	20.173	-87.471	halocline	2178	12.4	NA	NA	NA	filter	17.8	7.23	93	10.92	10.5	7.23	6826	6057	6938	-13.6	111	9.1	17.5	77	0.05	2	0	9	2.05	6.05	NA
177	PIT_32_3	region6	pit	Inland Sac Actun	Y	filter - water	154_Yucatan_PIT_32_3_190819_A_filter	Yucatan_PIT_32.3_190819_filter	AGTACTGCCTGC	GTGTGYCAGCMGCCGCGGTAA	14	E10	phenol_chloroform	2	20-Mar	2019 Nov 19	Pit	Pit	Dos Ojos	20.323	-87.41	saltwater	5729	32.3	NA	NA	NA	filter	19	7.42	78	38.87	38.4	NA	NA	NA	NA	NA	NA	NA	NA	NA	NA	NA	NA	37	NA	NA	NA
178	PIT_32_3	region6	pit	Inland Sac Actun	Y	filter - water	155_Yucatan_PIT_32_3_190819_B_filter	Yucatan_PIT_32.3_190819_filter	AGCTAAATGGAT	GTGTGYCAGCMGCCGCGGTAA	14	E11	phenol_chloroform	2	20-Mar	2019 Nov 19	Pit	Pit	Dos Ojos	20.323	-87.41	saltwater	5729	32.3	NA	NA	NA	filter	19	7.42	78	38.87	38.4	NA	NA	NA	NA	NA	NA	NA	NA	NA	NA	NA	NA	37	NA	NA	NA
196	SEA_PAL_00	region4	marine	Coastal Marine	Y	filter - water	156_Yucatan_SEA_PAL_00_5_190826_A_filter	Yucatan_SEA_PAL_00.5_190826_filter	AGTTACGAGCTA	GTGTGYCAGCMGCCGCGGTAA	14	E12	phenol_chloroform	2	20-Mar	2019 Nov 19	Seawater	Seawater	Seawater	20.198	-87.436	saltwater_sea	0	0.5	NA	NA	NA	filter	NA	NA	NA	NA	49	NA	3010	NA	2624	-4.8	NA	20.7	85.5	415	0.16	10	0	49	2.2	2.52	NA
197	SEA_PAL_00	region4	marine	Coastal Marine	Y	filter - water	157_Yucatan_SEA_PAL_00_5_190826_B_filter	Yucatan_SEA_PAL_00.5_190826_filter	TCTATTGTTAGA	GTGTGYCAGCMGCCGCGGTAA	14	F1	phenol_chloroform	2	20-Mar	2019 Nov 19	Seawater	Seawater	Seawater	20.198	-87.436	saltwater_sea	0	0.5	NA	NA	NA	filter	NA	NA	NA	NA	49	NA	3010	NA	2624	-4.8	NA	20.7	85.5	415	0.16	10	0	49	2.2	2.52	NA
198	SEA_SOL_00	region4	marine	Coastal Marine	Y	filter - water	158_Yucatan_SEA_SOL_00_5_190826_A_filter	Yucatan_SEA_SOL_00.5_190826_filter	TCAATACAATAT	GTGTGYCAGCMGCCGCGGTAA	14	F2	phenol_chloroform	2	20-Mar	2019 Nov 19	Seawater	Seawater	Seawater	20.283	-87.378	saltwater_sea	0	0.5	NA	NA	NA	filter	NA	NA	NA	NA	52.5	NA	2485	NA	1537	-1	NA	21.4	92.6	454	0.17	11	0	54	2.42	1.5	NA
199	SEA_SOL_00	region4	marine	Coastal Marine	Y	filter - water	159_Yucatan_SEA_SOL_00_5_190826_B_filter	Yucatan_SEA_SOL_00.5_190826_filter	GAATACCAAGTC	GTGTGYCAGCMGCCGCGGTAA	14	F3	phenol_chloroform	2	20-Mar	2019 Nov 19	Seawater	Seawater	Seawater	20.283	-87.378	saltwater_sea	0	0.5	NA	NA	NA	filter	NA	NA	NA	NA	52.5	NA	2485	NA	1537	-1	NA	21.4	92.6	454	0.17	11	0	54	2.42	1.5	NA
200	SEA_HMB_00	region4	marine	Coastal Marine	Y	filter - water	160_Yucatan_SEA_HMB_00_5_190826_A_filter	Yucatan_SEA_HMB_00.5_190826_filter	CATGTGCTTAGG	GTGTGYCAGCMGCCGCGGTAA	14	F4	phenol_chloroform	2	20-Mar	2019 Nov 19	Seawater	Seawater	Seawater	20.403	-87.309	saltwater_sea	0	0.5	NA	NA	NA	filter	NA	NA	NA	NA	52.3	NA	2582	NA	1770	-0.9	NA	21	93.9	457	0.17	11	0	53	0.25	1.71	21400000
201	SEA_HMB_00	region4	marine	Coastal Marine	Y	filter - water	161_Yucatan_SEA_HMB_00_5_190826_B_filter	Yucatan_SEA_HMB_00.5_190826_filter	TGACCTCAAGAC	GTGTGYCAGCMGCCGCGGTAA	14	F5	phenol_chloroform	2	20-Mar	2019 Nov 19	Seawater	Seawater	Seawater	20.403	-87.309	saltwater_sea	0	0.5	NA	NA	NA	filter	NA	NA	NA	NA	52.3	NA	2582	NA	1770	-0.9	NA	21	93.9	457	0.17	11	0	53	0.25	1.71	21400000
15	ABY_29_5	region2	pit	Inland Sac Actun	Y	filter - water	162_Yucatan_ABY_29_5_190825_A_filter	Yucatan_ABY_29.5_190825_filter	GAACGTCCGGAG	GTGTGYCAGCMGCCGCGGTAA	14	F6	phenol_chloroform	2	20-Mar	2019 Nov 19	Blue Abyss	Blue Abyss	Sac Actun	20.317	-87.409	saltwater	4706	29.5	NA	NA	NA	filter	NA	NA	NA	NA	52.3	6.5	2108	996	1703	-5.5	-405	21.6	86.4	437	0.18	12	0	55	3.02	1	NA
16	ABY_29_5	region2	pit	Inland Sac Actun	Y	filter - water	163_Yucatan_ABY_29_5_190825_B_filter	Yucatan_ABY_29.5_190825_filter	CTTGCATACCGG	GTGTGYCAGCMGCCGCGGTAA	14	F7	phenol_chloroform	2	20-Mar	2019 Nov 19	Blue Abyss	Blue Abyss	Sac Actun	20.317	-87.409	saltwater	4706	29.5	NA	NA	NA	filter	NA	NA	NA	NA	52.3	6.5	2108	996	1703	-5.5	-405	21.6	86.4	437	0.18	12	0	55	3.02	1	NA
230	XEL_S_03_7	region4	conduit	Coastal Sac Actun	Y	filter - water	164_Yucatan_XEL_S_03_7_190825_A_filter	Yucatan_XEL_S_03.7_190825_filter	CTGTCCCGCAGT	GTGTGYCAGCMGCCGCGGTAA	14	F8	phenol_chloroform	2	20-Mar	2019 Nov 19	Xel Ha - South	Xel Ha	Dos Ojos	20.314	-87.362	saltwater	988	3.7	NA	NA	NA	filter	NA	NA	NA	NA	49.9	NA	2845	NA	NA	NA	NA	NA	NA	NA	NA	NA	NA	51	NA	NA	NA
231	XEL_S_03_7	region4	conduit	Coastal Sac Actun	Y	filter - water	165_Yucatan_XEL_S_03_7_190825_B_filter	Yucatan_XEL_S_03.7_190825_filter	GACGATCGGGCC	GTGTGYCAGCMGCCGCGGTAA	14	F9	phenol_chloroform	2	20-Mar	2019 Nov 19	Xel Ha - South	Xel Ha	Dos Ojos	20.314	-87.362	saltwater	988	3.7	NA	NA	NA	filter	NA	NA	NA	NA	49.9	NA	2845	NA	NA	NA	NA	NA	NA	NA	NA	NA	NA	51	NA	NA	NA
124	Neg_xx_x	negative-blank	negative-blank	negative-blank	N	filter - water	166_Yucatan_Neg_xx_x_191119_A_filter	Yucatan_Neg_xx.x_191119_filter	GGTTGTAAGTGT	GTGTGYCAGCMGCCGCGGTAA	14	F10	phenol_chloroform	2	20-Mar	2019 Nov 19	Negative	Negative	NA	NA	NA	neg_control	NA	NA	NA	NA	NA	filter	NA	NA	NA	NA	NA	NA	NA	NA	NA	NA	NA	NA	NA	NA	NA	NA	NA	NA	NA	NA	NA
101	KXB_15_8	region2	conduit	Inland Sac Actun	Y	filter - water	167_Yucatan_KXB_15_8_190824_A_filter	Yucatan_KXB_15.8_190824_filter	TCGCATGGATAC	GTGTGYCAGCMGCCGCGGTAA	13	E7	phenol_chloroform	2	20-Mar	2019 Nov 26	K'oox Baal	K'oox Baal	K'oox Baal	20.38	-87.432	meteoric	9903	15.8	NA	NA	NA	filter	NA	NA	NA	NA	2.8	NA	6913	NA	NA	NA	NA	NA	NA	NA	NA	NA	NA	2	NA	NA	NA
102	KXB_15_8	region2	conduit	Inland Sac Actun	Y	filter - water	168_Yucatan_KXB_15_8_190824_B_filter	Yucatan_KXB_15.8_190824_filter	ACCACACGTAGT	GTGTGYCAGCMGCCGCGGTAA	13	E8	phenol_chloroform	2	20-Mar	2019 Nov 26	K'oox Baal	K'oox Baal	K'oox Baal	20.38	-87.432	meteoric	9903	15.8	NA	NA	NA	filter	NA	NA	NA	NA	2.8	NA	6913	NA	NA	NA	NA	NA	NA	NA	NA	NA	NA	2	NA	NA	NA
218	TKC_19_2	region2	conduit	Inland Sac Actun	Y	filter - water	169_Yucatan_TKC_19_2_190820_A_filter	Yucatan_TKC_19.2_190820_filter	CGATCCGATCTG	GTGTGYCAGCMGCCGCGGTAA	14	G1	phenol_chloroform	2	20-Mar	2019 Nov 26	Tikim Chi	Tikim Chi	Dos Ojos	20.3	-87.403	saltwater	3090	19.2	NA	NA	NA	filter	23.6	7.48	60	49.63	49.3	NA	2357	NA	NA	NA	NA	NA	NA	NA	NA	NA	NA	50	NA	NA	NA
219	TKC_19_2	region2	conduit	Inland Sac Actun	Y	filter - water	170_Yucatan_TKC_19_2_190820_B_filter	Yucatan_TKC_19.2_190820_filter	TCCTGAACACAG	GTGTGYCAGCMGCCGCGGTAA	14	G2	phenol_chloroform	2	20-Mar	2019 Nov 26	Tikim Chi	Tikim Chi	Dos Ojos	20.3	-87.403	saltwater	3090	19.2	NA	NA	NA	filter	23.6	7.48	60	49.63	49.3	NA	2357	NA	NA	NA	NA	NA	NA	NA	NA	NA	NA	50	NA	NA	NA
214	TKC_14_5	region2	conduit	Inland Sac Actun	Y	filter - water	171_Yucatan_TKC_14_5_190820_A_filter	Yucatan_TKC_14.5_190820_filter	CACTAACAAACG	GTGTGYCAGCMGCCGCGGTAA	13	E11	phenol_chloroform	2	20-Mar	2019 Nov 26	Tikim Chi	Tikim Chi	Dos Ojos	20.3	-87.403	halocline	3090	14.5	NA	NA	NA	filter	21.5	7.52	72	10.92	10.7	NA	6648	NA	NA	NA	NA	NA	NA	NA	NA	NA	NA	10	NA	NA	NA
215	TKC_14_5	region2	conduit	Inland Sac Actun	Y	filter - water	172_Yucatan_TKC_14_5_190820_B_filter	Yucatan_TKC_14.5_190820_filter	ACCTAGCTAGTG	GTGTGYCAGCMGCCGCGGTAA	14	G4	phenol_chloroform	2	20-Mar	2019 Nov 26	Tikim Chi	Tikim Chi	Dos Ojos	20.3	-87.403	halocline	3090	14.5	NA	NA	NA	filter	21.5	7.52	72	10.92	10.7	NA	6648	NA	NA	NA	NA	NA	NA	NA	NA	NA	NA	10	NA	NA	NA
202	TAJ_06_0	regionother	other	other	N	filter - water	173_Yucatan_TAJ_06_0_190817_A_filter	Yucatan_TAJ_06.0_190817_filter	CCAGTTCCAAAG	GTGTGYCAGCMGCCGCGGTAA	14	G5	phenol_chloroform	2	20-Mar	2019 Nov 26	Taj Maha	Taj Maha	Taj Maha	20.483	-87.277	unknown	2368	6	NA	NA	NA	filter	NA	NA	NA	NA	NA	NA	NA	NA	NA	NA	NA	NA	NA	NA	NA	NA	NA	4	NA	NA	NA
203	TAJ_06_0	regionother	other	other	N	filter - water	174_Yucatan_TAJ_06_0_190817_B_filter	Yucatan_TAJ_06.0_190817_filter	CAGAGTGCCGGC	GTGTGYCAGCMGCCGCGGTAA	14	G6	phenol_chloroform	2	20-Mar	2019 Nov 26	Taj Maha	Taj Maha	Taj Maha	20.483	-87.277	unknown	2368	6	NA	NA	NA	filter	NA	NA	NA	NA	NA	NA	NA	NA	NA	NA	NA	NA	NA	NA	NA	NA	NA	4	NA	NA	NA
125	Neg_xx_x	negative-blank	negative-blank	negative-blank	N	filter - water	175_Yucatan_Neg_xx_x_191126_A_filter	Yucatan_Neg_xx.x_191126_filter	GGCCTGGCCTGG	GTGTGYCAGCMGCCGCGGTAA	14	G7	phenol_chloroform	2	20-Mar	2019 Nov 26	Negative	Negative	NA	NA	NA	neg_control	NA	NA	NA	NA	NA	filter	NA	NA	NA	NA	NA	NA	NA	NA	NA	NA	NA	NA	NA	NA	NA	NA	NA	NA	NA	NA	NA
97	KXB_03_7	region2	conduit	Inland Sac Actun	Y	filter - water	176_Yucatan_KXB_03_7_190824_A_filter	Yucatan_KXB_03.7_190824_filter	AGCAAGGTCTTC	GTGTGYCAGCMGCCGCGGTAA	14	G8	phenol_chloroform	2	20-Mar	2019 Nov 26	K'oox Baal	K'oox Baal	K'oox Baal	20.38	-87.432	meteoric	9903	3.7	NA	NA	NA	filter	NA	NA	NA	NA	2.4	NA	6909	NA	NA	NA	NA	NA	NA	NA	NA	NA	NA	2	NA	NA	NA
98	KXB_03_7	region2	conduit	Inland Sac Actun	Y	filter - water	177_Yucatan_KXB_03_7_190824_B_filter	Yucatan_KXB_03.7_190824_filter	TACCGGCTTGCA	GTGTGYCAGCMGCCGCGGTAA	14	G9	phenol_chloroform	2	20-Mar	2019 Nov 26	K'oox Baal	K'oox Baal	K'oox Baal	20.38	-87.432	meteoric	9903	3.7	NA	NA	NA	filter	NA	NA	NA	NA	2.4	NA	6909	NA	NA	NA	NA	NA	NA	NA	NA	NA	NA	2	NA	NA	NA
52	CCY_13_0	region3	conduit	Xunaan Ha	Y	filter - water	178_Yucatan_CCY_13_0_190818_A_filter	Yucatan_CCY_13.0_190818_filter	AATGATAGATGC	GTGTGYCAGCMGCCGCGGTAA	14	G10	phenol_chloroform	2	20-Mar	2019 Nov 26	Chan Chemuyil	Chan Chemuyil	Xunaan Ha	20.341	-87.354	saltwater	756	13	NA	NA	NA	filter	26.1	6	100	51.7	52.2	NA	2123	NA	NA	NA	NA	23	60.5	NA	0.13	12	NA	54	NA	NA	NA
53	CCY_13_0	region3	conduit	Xunaan Ha	Y	filter - water	179_Yucatan_CCY_13_0_190818_B_filter	Yucatan_CCY_13.0_190818_filter	AATCAACTAGGC	GTGTGYCAGCMGCCGCGGTAA	14	G11	phenol_chloroform	2	20-Mar	2019 Nov 26	Chan Chemuyil	Chan Chemuyil	Xunaan Ha	20.341	-87.354	saltwater	756	13	NA	NA	NA	filter	26.1	6	100	51.7	52.2	NA	2123	NA	NA	NA	NA	23	60.5	NA	0.13	12	NA	54	NA	NA	NA
163	PIT_10_4	region6	pit	Inland Sac Actun	Y	filter - water	180_Yucatan_PIT_10_4_190819_A_filter	Yucatan_PIT_10.4_190819_filter	CTATGGTGAACC	GTGTGYCAGCMGCCGCGGTAA	14	G12	phenol_chloroform	2	20-Mar	2019 Nov 26	Pit	Pit	Dos Ojos	20.323	-87.41	meteoric	5729	10.4	NA	NA	NA	filter	18.1	7.76	49	3.11	2.8	7.76	6927	6805	7083	-13.8	156	6.6	5.2	17	0.03	0	0	2	1.7	6.78	NA
164	PIT_10_4	region6	pit	Inland Sac Actun	Y	filter - water	181_Yucatan_PIT_10_4_190819_B_filter	Yucatan_PIT_10.4_190819_filter	ATCTAAGTTACT	GTGTGYCAGCMGCCGCGGTAA	14	H1	phenol_chloroform	2	20-Mar	2019 Nov 26	Pit	Pit	Dos Ojos	20.323	-87.41	meteoric	5729	10.4	NA	NA	NA	filter	18.1	7.76	49	3.11	2.8	7.76	6927	6805	7083	-13.8	156	6.6	5.2	17	0.03	0	0	2	1.7	6.78	NA
238	XNH_10_0	region3	conduit	Xunaan Ha	Y	filter - water	182_Yucatan_XNH_10_0_190818_A_filter	Yucatan_XNH_10.0_190818_filter	TCGGGTGAGGCC	GTGTGYCAGCMGCCGCGGTAA	14	H2	phenol_chloroform	2	20-Mar	2019 Nov 26	Xunaan Ha	Xunaan Ha	Xunaan Ha	20.344	-87.361	meteoric	1505	10	NA	NA	NA	filter	22.1	7.09	102	3.835	3.6	NA	6666	NA	NA	NA	NA	NA	NA	NA	NA	NA	NA	3	NA	NA	NA
239	XNH_10_0	region3	conduit	Xunaan Ha	Y	filter - water	183_Yucatan_XNH_10_0_190818_B_filter	Yucatan_XNH_10.0_190818_filter	ACGATCATCTGG	GTGTGYCAGCMGCCGCGGTAA	14	H3	phenol_chloroform	2	20-Mar	2019 Nov 26	Xunaan Ha	Xunaan Ha	Xunaan Ha	20.344	-87.361	meteoric	1505	10	NA	NA	NA	filter	22.1	7.09	102	3.835	3.6	NA	6666	NA	NA	NA	NA	NA	NA	NA	NA	NA	NA	3	NA	NA	NA
141	ODY_05_0	region1	conduit	Ox Bel Ha	Y	filter - water	184_Yucatan_ODY_05_0_190822_B_filter	Yucatan_ODY_05.0_190822_filter	GTGGATAAACTC	GTGTGYCAGCMGCCGCGGTAA	14	H4	phenol_chloroform	2	20-Mar	2019 Nov 26	Odyssey	Odyssey	Ox Bel Ha	20.173	-87.471	meteoric	2178	5	NA	NA	NA	filter	15.3	7.45	72	6.163	5.8	7.45	7231	6794	7412	-13.8	181	8	10	40	0.04	1	1.86	6	1.57	6.78	NA
142	ODY_05_0	region1	conduit	Ox Bel Ha	Y	filter - water	185_Yucatan_ODY_05_0_190822_A_filter	Yucatan_ODY_05.0_190822_filter	CAAGAGCGGATG	GTGTGYCAGCMGCCGCGGTAA	14	H5	phenol_chloroform	2	20-Mar	2019 Nov 26	Odyssey	Odyssey	Ox Bel Ha	20.173	-87.471	meteoric	2178	5	NA	NA	NA	filter	15.3	7.45	72	6.163	5.8	7.45	7231	6794	7412	-13.8	181	8	10	40	0.04	1	1.86	6	1.57	6.78	NA
42	CCY_08_2	region3	conduit	Xunaan Ha	Y	filter - water	186_Yucatan_CCY_08_2_190818_A_filter	Yucatan_CCY_08.2_190818_filter	GGCGCCATCTCT	GTGTGYCAGCMGCCGCGGTAA	13	F7	phenol_chloroform	2	20-Mar	2019 Nov 26	Chan Chemuyil	Chan Chemuyil	Xunaan Ha	20.341	-87.354	meteoric	756	8.2	NA	NA	NA	filter	21.7	7.02	67	6.1	6	NA	7766	NA	NA	NA	NA	5	11.3	41.3	0.03	1	NA	6	NA	NA	NA
43	CCY_08_2	region3	conduit	Xunaan Ha	Y	filter - water	187_Yucatan_CCY_08_2_190818_B_filter	Yucatan_CCY_08.2_190818_filter	GAGCACGCACGC	GTGTGYCAGCMGCCGCGGTAA	14	H7	phenol_chloroform	2	20-Mar	2019 Nov 26	Chan Chemuyil	Chan Chemuyil	Xunaan Ha	20.341	-87.354	meteoric	756	8.2	NA	NA	NA	filter	21.7	7.02	67	6.1	6	NA	7766	NA	NA	NA	NA	5	11.3	41.3	0.03	1	NA	6	NA	NA	NA
242	XNH_12_7	region3	conduit	Xunaan Ha	Y	filter - water	188_Yucatan_XNH_12_7_190818_A_filter	Yucatan_XNH_12.7_190818_filter	CGGCTACTATGC	GTGTGYCAGCMGCCGCGGTAA	14	H8	phenol_chloroform	2	20-Mar	2019 Nov 26	Xunaan Ha	Xunaan Ha	Xunaan Ha	20.344	-87.361	saltwater	1505	12.7	NA	NA	NA	filter	14	7.18	81	49.68	50.2	NA	2375	NA	NA	NA	NA	NA	NA	NA	NA	NA	NA	51	NA	NA	NA
243	XNH_12_7	region3	conduit	Xunaan Ha	Y	filter - water	189_Yucatan_XNH_12_7_190818_B_filter	Yucatan_XNH_12.7_190818_filter	AGAACCGTCATA	GTGTGYCAGCMGCCGCGGTAA	13	F9	phenol_chloroform	2	20-Mar	2019 Nov 26	Xunaan Ha	Xunaan Ha	Xunaan Ha	20.344	-87.361	saltwater	1505	12.7	NA	NA	NA	filter	14	7.18	81	49.68	50.2	NA	2375	NA	NA	NA	NA	NA	NA	NA	NA	NA	NA	51	NA	NA	NA
179	PIT_33_6	region6	pit	Inland Sac Actun	Y	filter - water	190_Yucatan_PIT_33_6_190819_A_filter	Yucatan_PIT_33.6_190819_filter	GACGAGGTCGGT	GTGTGYCAGCMGCCGCGGTAA	14	H10	phenol_chloroform	2	20-Mar	2019 Nov 26	Pit	Pit	Dos Ojos	20.323	-87.41	saltwater	5729	33.6	NA	NA	NA	filter	NA	NA	NA	NA	52.4	7.16	2064	1164	1341	-5.3	-723	21.4	87.8	437	0.18	12	0	54	2.93	1.16	NA
180	PIT_33_6	region6	pit	Inland Sac Actun	Y	filter - water	191_Yucatan_PIT_33_6_190819_B_filter	Yucatan_PIT_33.6_190819_filter	ACAAGGCAAGGC	GTGTGYCAGCMGCCGCGGTAA	14	H11	phenol_chloroform	2	20-Mar	2019 Nov 26	Pit	Pit	Dos Ojos	20.323	-87.41	saltwater	5729	33.6	NA	NA	NA	filter	NA	NA	NA	NA	52.4	7.16	2064	1164	1341	-5.3	-723	21.4	87.8	437	0.18	12	0	54	2.93	1.16	NA
21	ABY_60_0	region2	pit	Inland Sac Actun	Y	filter - water	192_Yucatan_ABY_60_0_190825_A_filter	Yucatan_ABY_60.0_190825_filter	GCTATCAAGACA	GTGTGYCAGCMGCCGCGGTAA	14	H12	phenol_chloroform	2	20-Mar	2019 Nov 26	Blue Abyss	Blue Abyss	Sac Actun	20.317	-87.409	saltwater	4706	60	NA	NA	NA	filter	NA	NA	NA	NA	53.5	6.6	2209	1208	1885	-5.2	-323	28.2	85.9	448	0.23	12	0	60	2.22	1.21	NA
22	ABY_60_0	region2	pit	Inland Sac Actun	Y	filter - water	193_Yucatan_ABY_60_0_190825_B_filter	Yucatan_ABY_60.0_190825_filter	TACAAGTGGTCC	GTGTGYCAGCMGCCGCGGTAA	16	A1	phenol_chloroform	3	20-Mar	2019 Nov 26	Blue Abyss	Blue Abyss	Sac Actun	20.317	-87.409	saltwater	4706	60	NA	NA	NA	filter	NA	NA	NA	NA	53.5	6.6	2209	1208	1885	-5.2	-323	28.2	85.9	448	0.23	12	0	60	2.22	1.21	NA
7	ABY_09_9	region2	pit	Inland Sac Actun	Y	filter - water	194_Yucatan_ABY_09_9_190825_A_filter	Yucatan_ABY_09.9_190825_filter	AACTCCTGTGGA	GTGTGYCAGCMGCCGCGGTAA	16	A2	phenol_chloroform	3	20-Mar	2019 Nov 26	Blue Abyss	Blue Abyss	Sac Actun	20.317	-87.409	meteoric	4706	9.9	NA	NA	NA	filter	NA	NA	NA	NA	2.3	7.08	6892	6774	8082	-14.3	1189	6.6	4.5	14	0.03	0	0	2	0	6.77	NA
8	ABY_09_9	region2	pit	Inland Sac Actun	Y	filter - water	195_Yucatan_ABY_09_9_190825_B_filter	Yucatan_ABY_09.9_190825_filter	GCTGTACGGATT	GTGTGYCAGCMGCCGCGGTAA	13	G1	phenol_chloroform	3	20-Mar	2019 Nov 26	Blue Abyss	Blue Abyss	Sac Actun	20.317	-87.409	meteoric	4706	9.9	NA	NA	NA	filter	NA	NA	NA	NA	2.3	7.08	6892	6774	8082	-14.3	1189	6.6	4.5	14	0.03	0	0	2	0	6.77	NA
5	ABY_06_2	region2	pit	Inland Sac Actun	Y	filter - water	196_Yucatan_ABY_06_2_190825_A_filter	Yucatan_ABY_06.2_190825_filter	TATCGCGCGATA	GTGTGYCAGCMGCCGCGGTAA	13	G2	phenol_chloroform	3	20-Mar	2019 Nov 26	Blue Abyss	Blue Abyss	Sac Actun	20.317	-87.409	meteoric	4706	6.2	NA	NA	NA	filter	NA	NA	NA	NA	2.1	7.1	7006	6788	8001	-14	996	6.6	4.2	12	0.03	0	0	2	0	6.78	NA
6	ABY_06_2	region2	pit	Inland Sac Actun	Y	filter - water	197_Yucatan_ABY_06_2_190825_B_filter	Yucatan_ABY_06.2_190825_filter	TGTGACAGGGCG	GTGTGYCAGCMGCCGCGGTAA	13	G3	phenol_chloroform	3	20-Mar	2019 Nov 26	Blue Abyss	Blue Abyss	Sac Actun	20.317	-87.409	meteoric	4706	6.2	NA	NA	NA	filter	NA	NA	NA	NA	2.1	7.1	7006	6788	8001	-14	996	6.6	4.2	12	0.03	0	0	2	0	6.78	NA
13	ABY_25_0	region2	pit	Inland Sac Actun	Y	filter - water	198_Yucatan_ABY_25_0_190825_A_filter	Yucatan_ABY_25.0_190825_filter	AGAGAACACTTA	GTGTGYCAGCMGCCGCGGTAA	16	A6	phenol_chloroform	3	20-Mar	2019 Nov 26	Blue Abyss	Blue Abyss	Sac Actun	20.317	-87.409	saltwater	4706	25	NA	NA	NA	filter	NA	NA	NA	NA	51.9	6.37	2127	941	1851	-6.6	-276	21.4	86.2	433	0.18	12	0	54	2.17	0.94	NA
14	ABY_25_0	region2	pit	Inland Sac Actun	Y	filter - water	199_Yucatan_ABY_25_0_190825_B_filter	Yucatan_ABY_25.0_190825_filter	GGCGATTTACGT	GTGTGYCAGCMGCCGCGGTAA	16	A7	phenol_chloroform	3	20-Mar	2019 Nov 26	Blue Abyss	Blue Abyss	Sac Actun	20.317	-87.409	saltwater	4706	25	NA	NA	NA	filter	NA	NA	NA	NA	51.9	6.37	2127	941	1851	-6.6	-276	21.4	86.2	433	0.18	12	0	54	2.17	0.94	NA
126	Neg_xx_x	negative-blank	negative-blank	negative-blank	N	filter - water	200_Yucatan_Neg_xx_x_191126_B_filter	Yucatan_Neg_xx.x_191126_filter	GAGCTTGGCGGA	GTGTGYCAGCMGCCGCGGTAA	16	A8	phenol_chloroform	3	20-Mar	2019 Nov 26	Negative	Negative	NA	NA	NA	neg_control	NA	NA	NA	NA	NA	filter	NA	NA	NA	NA	NA	NA	NA	NA	NA	NA	NA	NA	NA	NA	NA	NA	NA	NA	NA	NA	NA
19	ABY_50_0	region2	pit	Inland Sac Actun	Y	filter - water	201_Yucatan_ABY_50_0_190825_A_filter	Yucatan_ABY_50.0_190825_filter	TTGACCGCGGTT	GTGTGYCAGCMGCCGCGGTAA	13	G6	phenol_chloroform	3	20-Mar	2019 Nov 26	Blue Abyss	Blue Abyss	Sac Actun	20.317	-87.409	saltwater	4706	50	NA	NA	NA	filter	NA	NA	NA	NA	53	6.38	2184	957	1841	-4.9	-343	26	86.7	448	0.22	12	0	57	2.6	0.96	NA
20	ABY_50_0	region2	pit	Inland Sac Actun	Y	filter - water	202_Yucatan_ABY_50_0_190825_B_filter	Yucatan_ABY_50.0_190825_filter	AGAGTGCTAATC	GTGTGYCAGCMGCCGCGGTAA	16	A10	phenol_chloroform	3	20-Mar	2019 Nov 26	Blue Abyss	Blue Abyss	Sac Actun	20.317	-87.409	saltwater	4706	50	NA	NA	NA	filter	NA	NA	NA	NA	53	6.38	2184	957	1841	-4.9	-343	26	86.7	448	0.22	12	0	57	2.6	0.96	NA
222	XEL_N_01_2	region4	conduit	Coastal Sac Actun	Y	filter - water	203_Yucatan_XEL_N_01_2_190825_A_filter	Yucatan_XEL_N_01.2_190825_filter	GTACCGTTGCAA	GTGTGYCAGCMGCCGCGGTAA	16	A11	phenol_chloroform	3	20-Mar	2019 Nov 26	Xel Ha - North	Xel Ha	Dos Ojos	20.321	-87.359	halocline	839	1.2	NA	NA	NA	filter	NA	NA	NA	NA	34.5	NA	4310	NA	NA	NA	NA	NA	NA	NA	NA	NA	NA	33	NA	NA	NA
223	XEL_N_01_2	region4	conduit	Coastal Sac Actun	Y	filter - water	204_Yucatan_XEL_N_01_2_190825_B_filter	Yucatan_XEL_N_01.2_190825_filter	GCACCCTGGTCT	GTGTGYCAGCMGCCGCGGTAA	13	G7	phenol_chloroform	3	20-Mar	2019 Nov 26	Xel Ha - North	Xel Ha	Dos Ojos	20.321	-87.359	halocline	839	1.2	NA	NA	NA	filter	NA	NA	NA	NA	34.5	NA	4310	NA	NA	NA	NA	NA	NA	NA	NA	NA	NA	33	NA	NA	NA
3	ABY_01_0	region2	pit	Inland Sac Actun	Y	filter - water	205_Yucatan_ABY_01_0_190825_A_filter	Yucatan_ABY_01.0_190825_filter	TATGATTGCATT	GTGTGYCAGCMGCCGCGGTAA	13	G8	phenol_chloroform	3	20-Mar	2019 Nov 26	Blue Abyss	Blue Abyss	Sac Actun	20.317	-87.409	meteoric	4706	1	NA	NA	NA	filter	NA	NA	NA	NA	1	7.04	6399	6132	7387	-16	988	6.3	1.7	5	0.02	0	0	1	0	6.13	NA
4	ABY_01_0	region2	conduit	Inland Sac Actun	Y	filter - water	206_Yucatan_ABY_01_0_190825_B_filter	Yucatan_ABY_01.0_190825_filter	GGAGATTGGAGA	GTGTGYCAGCMGCCGCGGTAA	16	B2	phenol_chloroform	3	20-Mar	2019 Nov 26	Blue Abyss	Blue Abyss	Sac Actun	20.317	-87.409	meteoric	4706	1	NA	NA	NA	filter	NA	NA	NA	NA	1	7.04	6399	6132	7387	-16	988	6.3	1.7	5	0.02	0	0	1	0	6.13	NA
232	XEL_N_04_4	region4	conduit	Coastal Sac Actun	Y	filter - water	207_Yucatan_XEL_N_04_4_190825_A_filter	Yucatan_XEL_N_04.4_190825_filter	ACTTTAAGGGTG	GTGTGYCAGCMGCCGCGGTAA	16	B3	phenol_chloroform	3	20-Mar	2019 Nov 26	Xel Ha - North	Xel Ha	Dos Ojos	20.321	-87.359	saltwater	839	4.4	NA	NA	NA	filter	NA	NA	NA	NA	48.3	NA	3006	NA	NA	NA	NA	NA	NA	NA	NA	NA	NA	49	NA	NA	NA
233	XEL_N_04_4	region4	conduit	Coastal Sac Actun	Y	filter - water	208_Yucatan_XEL_N_04_4_190825_B_filter	Yucatan_XEL_N_04.4_190825_filter	GATTGGCATAGT	GTGTGYCAGCMGCCGCGGTAA	16	B4	phenol_chloroform	3	20-Mar	2019 Nov 26	Xel Ha - North	Xel Ha	Dos Ojos	20.321	-87.359	saltwater	839	4.4	NA	NA	NA	filter	NA	NA	NA	NA	48.3	NA	3006	NA	NA	NA	NA	NA	NA	NA	NA	NA	NA	49	NA	NA	NA
33	Yuc.190401.Caj.4	region4	other	other	N	steri	208.Yuc.190401.Caj.4.9.steri	208.Yuc.190401.Caj-4.9.steri	TGTACGGATAAC	GTGTGYCAGCMGCCGCGGTAA	13	B4	NA	NA	19-Jul	NA	Casa Cenote	Casa Cenote	NA	20.267	-87.392	meteoric	0	4.9	NA	NA	NA	filter	NA	NA	NA	NA	NA	NA	NA	NA	NA	NA	NA	NA	NA	NA	NA	NA	NA	NA	NA	NA	NA
17	ABY_40_0	region2	pit	Inland Sac Actun	Y	filter - water	209_Yucatan_ABY_40_0_190825_A_filter	Yucatan_ABY_40.0_190825_filter	TGGCCAGGCAGC	GTGTGYCAGCMGCCGCGGTAA	16	B5	phenol_chloroform	3	20-Mar	2019 Nov 26	Blue Abyss	Blue Abyss	Sac Actun	20.317	-87.409	saltwater	4706	40	NA	NA	NA	filter	NA	NA	NA	NA	52.5	6.42	2094	902	1674	-5	-420	22.6	87	446	0.19	12	0	55	2.58	0.9	NA
18	ABY_40_0	region2	pit	Inland Sac Actun	Y	filter - water	210_Yucatan_ABY_40_0_190825_B_filter	Yucatan_ABY_40.0_190825_filter	GTCATAAGAACC	GTGTGYCAGCMGCCGCGGTAA	16	B6	phenol_chloroform	3	20-Mar	2019 Nov 26	Blue Abyss	Blue Abyss	Sac Actun	20.317	-87.409	saltwater	4706	40	NA	NA	NA	filter	NA	NA	NA	NA	52.5	6.42	2094	902	1674	-5	-420	22.6	87	446	0.19	12	0	55	2.58	0.9	NA
59	HYD_15_190325	region4	other	other	N	steri	210.Yuc.190325.Hyd.15.2.steri	210.Yuc.190325.Hyd-15.2.steri	GGTTCCATTAGG	GTGTGYCAGCMGCCGCGGTAA	13	B6	NA	NA	19-Jul	NA	Hydra	Hydra	NA	21.458	-87.406	saltwater	0	15.2	NA	NA	NA	filter	NA	NA	NA	NA	NA	NA	NA	NA	NA	NA	NA	NA	NA	NA	NA	NA	NA	NA	NA	NA	NA
9	ABY_14_9	region2	pit	Inland Sac Actun	Y	filter - water	211_Yucatan_ABY_14_9_190825_A_filter	Yucatan_ABY_14.9_190825_filter	TGGAAGAACGGC	GTGTGYCAGCMGCCGCGGTAA	13	G10	phenol_chloroform	3	20-Mar	2019 Nov 26	Blue Abyss	Blue Abyss	Sac Actun	20.317	-87.409	halocline	4706	14.9	NA	NA	NA	filter	NA	NA	NA	NA	21.5	7.1	5868	5425	6403	-12.9	535	12.6	36.3	169	0.08	4	0	20	1.52	5.42	NA
60	HYD_16_190325	region4	other	other	N	steri	211.Yuc.190325.Hyd.16.2.steri	211.Yuc.190325.Hyd-16.2.steri	AAGGAAGTATAT	GTGTGYCAGCMGCCGCGGTAA	13	B7	NA	NA	19-Jul	NA	Hydra	Hydra	NA	21.458	-87.406	saltwater	0	16.2	NA	NA	NA	filter	NA	NA	NA	NA	NA	NA	NA	NA	NA	NA	NA	NA	NA	NA	NA	NA	NA	NA	NA	NA	NA
10	ABY_14_9	region2	pit	Inland Sac Actun	Y	filter - water	212_Yucatan_ABY_14_9_190825_B_filter	Yucatan_ABY_14.9_190825_filter	TAGATCCTCGGA	GTGTGYCAGCMGCCGCGGTAA	16	B8	phenol_chloroform	3	20-Mar	2019 Nov 26	Blue Abyss	Blue Abyss	Sac Actun	20.317	-87.409	halocline	4706	14.9	NA	NA	NA	filter	NA	NA	NA	NA	21.5	7.1	5868	5425	6403	-12.9	535	12.6	36.3	169	0.08	4	0	20	1.52	5.42	NA
58	HYDR_1_190325	region4	other	other	N	steri	212.Yuc.190325.Hyd.1.5.steri	212.Yuc.190325.Hyd-1.5.steri	TTGTTACGTTCC	GTGTGYCAGCMGCCGCGGTAA	13	B8	NA	NA	19-Jul	NA	Hydra	Hydra	NA	21.458	-87.406	saltwater	0	1.5	NA	NA	NA	filter	NA	NA	NA	NA	NA	NA	NA	NA	NA	NA	NA	NA	NA	NA	NA	NA	NA	NA	NA	NA	NA
226	XEL_S_01_7	region4	conduit	Coastal Sac Actun	Y	filter - water	213_Yucatan_XEL_S_01_7_190825_A_filter	Yucatan_XEL_S_01.7_190825_filter	TGGGTTAACACA	GTGTGYCAGCMGCCGCGGTAA	16	B9	phenol_chloroform	3	20-Mar	2019 Nov 26	Xel Ha - South	Xel Ha	Dos Ojos	20.314	-87.362	halocline	988	1.7	NA	NA	NA	filter	NA	NA	NA	NA	21.8	NA	5498	NA	NA	NA	NA	NA	NA	NA	NA	NA	NA	20	NA	NA	NA
63	JAG.11	region3	other	other	N	steri	213.Yuc.190329.Jag.11.0.steri	213.Yuc.190329.Jag-11.0.steri	CGCTACAACTCG	GTGTGYCAGCMGCCGCGGTAA	13	B9	NA	NA	19-Jul	NA	Jaguar	Jaguar	Sac Actun	20.321	-87.379	halocline	1800	11	NA	NA	NA	filter	NA	NA	NA	NA	NA	NA	NA	NA	NA	NA	NA	NA	NA	NA	NA	NA	NA	0	NA	NA	NA
227	XEL_S_01_7	region4	conduit	Coastal Sac Actun	Y	filter - water	214_Yucatan_XEL_S_01_7_190825_B_filter	Yucatan_XEL_S_01.7_190825_filter	TAAGTCGGCCTA	GTGTGYCAGCMGCCGCGGTAA	16	B10	phenol_chloroform	3	20-Mar	2019 Nov 26	Xel Ha - South	Xel Ha	Dos Ojos	20.314	-87.362	halocline	988	1.7	NA	NA	NA	filter	NA	NA	NA	NA	21.8	NA	5498	NA	NA	NA	NA	NA	NA	NA	NA	NA	NA	20	NA	NA	NA
65	JAG.13	region3	other	other	N	steri	214.Yuc.190329.Jag.13.7.steri	214.Yuc.190329.Jag-13.7.steri	ATCAGCCAGCTC	GTGTGYCAGCMGCCGCGGTAA	13	B10	NA	NA	19-Jul	NA	Jaguar	Jaguar	Sac Actun	20.321	-87.379	saltwater	1800	13.7	NA	NA	NA	filter	NA	NA	NA	NA	NA	NA	NA	NA	NA	NA	NA	NA	NA	NA	NA	NA	NA	0	NA	NA	NA
11	ABY_19_5	region2	pit	Inland Sac Actun	Y	filter - water	215_Yucatan_ABY_19_5_190825_A_filter	Yucatan_ABY_19.5_190825_filter	GTGTCACTTTAT	GTGTGYCAGCMGCCGCGGTAA	16	B11	phenol_chloroform	3	20-Mar	2019 Nov 26	Blue Abyss	Blue Abyss	Sac Actun	20.317	-87.409	halocline	4706	19.5	NA	NA	NA	filter	NA	NA	NA	NA	45.7	7.23	3005	2618	2963	-9.2	-42	19.5	75.8	379	0.16	10	0	46	2.2	2.61	NA
61	JAG.5	region3	other	other	N	steri	215.Yuc.190329.Jag.5.0.steri	215.Yuc.190329.Jag-5.0.steri	ATTTCTTAGCCA	GTGTGYCAGCMGCCGCGGTAA	13	B11	NA	NA	19-Jul	NA	Jaguar	Jaguar	Sac Actun	20.321	-87.379	meteoric	1800	5	NA	NA	NA	filter	NA	NA	NA	NA	NA	NA	NA	NA	NA	NA	NA	NA	NA	NA	NA	NA	NA	0	NA	NA	NA
12	ABY_19_5	region2	pit	Inland Sac Actun	Y	filter - water	216_Yucatan_ABY_19_5_190825_B_filter	Yucatan_ABY_19.5_190825_filter	AATTCCGAACGC	GTGTGYCAGCMGCCGCGGTAA	13	H1	phenol_chloroform	3	20-Mar	2019 Nov 26	Blue Abyss	Blue Abyss	Sac Actun	20.317	-87.409	halocline	4706	19.5	NA	NA	NA	filter	NA	NA	NA	NA	45.7	7.23	3005	2618	2963	-9.2	-42	19.5	75.8	379	0.16	10	0	46	2.2	2.61	NA
66	JAG.16	region3	other	other	N	steri	216.Yuc.190329.Jag.16.3.steri	216.Yuc.190329.Jag-16.3.steri	GGTAAGTTTGAC	GTGTGYCAGCMGCCGCGGTAA	13	B12	NA	NA	19-Jul	NA	Jaguar	Jaguar	Sac Actun	20.321	-87.379	saltwater	1800	16.3	NA	NA	NA	filter	NA	NA	NA	NA	NA	NA	NA	NA	NA	NA	NA	NA	NA	NA	NA	NA	NA	0	NA	NA	NA
71	JHS_10_8	region1	conduit	Ox Bel Ha	Y	filter - water	217_Yucatan_JHS_10_8_190823_A_filter	Yucatan_JHS_10.8_190823_filter	GTCTCGCCTACG	GTGTGYCAGCMGCCGCGGTAA	13	H2	phenol_chloroform	3	20-Mar	2019 Dec 03	Jailhouse	Jailhouse	Ox Bel Ha	20.188	-87.49	meteoric	4688	10.8	NA	NA	NA	filter	NA	NA	NA	NA	5	7.04	7193	7110	8546	-13.8	1353	7.8	9	35	0.04	1	0	5	2.18	7.1	NA
64	JAG.12	region3	other	other	N	steri	217.Yuc.190329.Jag.12.8.steri	217.Yuc.190329.Jag-12.8.steri	ATTCGCCAAGAA	GTGTGYCAGCMGCCGCGGTAA	13	C1	NA	NA	19-Jul	NA	Jaguar	Jaguar	Sac Actun	20.321	-87.379	halocline	1800	12.8	NA	NA	NA	filter	NA	NA	NA	NA	NA	NA	NA	NA	NA	NA	NA	NA	NA	NA	NA	NA	NA	0	NA	NA	NA
72	JHS_10_8	region1	conduit	Ox Bel Ha	Y	filter - water	218_Yucatan_JHS_10_8_190823_B_filter	Yucatan_JHS_10.8_190823_filter	TTGAGGCTACAA	GTGTGYCAGCMGCCGCGGTAA	16	C2	phenol_chloroform	3	20-Mar	2019 Dec 03	Jailhouse	Jailhouse	Ox Bel Ha	20.188	-87.49	meteoric	4688	10.8	NA	NA	NA	filter	NA	NA	NA	NA	5	7.04	7193	7110	8546	-13.8	1353	7.8	9	35	0.04	1	0	5	2.18	7.1	NA
62	JAG.9	region3	other	other	N	steri	218.Yuc.190329.Jag.9.9.steri	218.Yuc.190329.Jag-9.9.steri	GGCCGCGATCGA	GTGTGYCAGCMGCCGCGGTAA	13	C2	NA	NA	19-Jul	NA	Jaguar	Jaguar	Sac Actun	20.321	-87.379	meteoric	1800	9.9	NA	NA	NA	filter	NA	NA	NA	NA	NA	NA	NA	NA	NA	NA	NA	NA	NA	NA	NA	NA	NA	0	NA	NA	NA
46	CCY_10_9	region3	conduit	Xunaan Ha	Y	filter - water	219_Yucatan_CCY_10_9_190818_A_filter	Yucatan_CCY_10.9_190818_filter	AGTATTCGCGCA	GTGTGYCAGCMGCCGCGGTAA	16	C3	phenol_chloroform	3	20-Mar	2019 Dec 03	Chan Chemuyil	Chan Chemuyil	Xunaan Ha	20.341	-87.354	halocline	756	10.9	NA	NA	NA	filter	23.5	6.76	91	43.5	43.4	NA	3144	NA	NA	NA	NA	20	52.9	NA	0.11	9	NA	43	NA	NA	NA
132	DZ	region5	other	other	N	steri	219.Yuc.190325.North.DZ.steri	219.Yuc.190325.North.DZ.steri	AGTGCGTTCTAG	GTGTGYCAGCMGCCGCGGTAA	13	C3	NA	NA	19-Jul	NA	NorthDeadZone	NorthDeadZone	NA	21.434	-87.268	saltwater	100	0.5	NA	NA	NA	filter	NA	NA	NA	NA	NA	NA	NA	NA	NA	NA	NA	NA	NA	NA	NA	NA	NA	NA	NA	NA	NA
47	CCY_10_9	region3	conduit	Xunaan Ha	Y	filter - water	220_Yucatan_CCY_10_9_190818_B_filter	Yucatan_CCY_10.9_190818_filter	GTTACCCGAGCT	GTGTGYCAGCMGCCGCGGTAA	13	H5	phenol_chloroform	3	20-Mar	2019 Dec 03	Chan Chemuyil	Chan Chemuyil	Xunaan Ha	20.341	-87.354	halocline	756	10.9	NA	NA	NA	filter	23.5	6.76	91	43.5	43.4	NA	3144	NA	NA	NA	NA	20	52.9	NA	0.11	9	NA	43	NA	NA	NA
193	Yax.A	region4	other	other	N	steri	220.Yuc.190326.Yax.A.steri	220.Yuc.190326.Yax.A.steri	CAATTAATGTAT	GTGTGYCAGCMGCCGCGGTAA	13	C4	NA	NA	19-Jul	NA	PuntaYax	PuntaYax	NA	21.441	-87.317	saltwater	0	NA	NA	NA	NA	filter	NA	NA	NA	NA	NA	NA	NA	NA	NA	NA	NA	NA	NA	NA	NA	NA	NA	NA	NA	NA	NA
183	PIT_50_0	region6	pit	Inland Sac Actun	Y	filter - water	221_Yucatan_PIT_50_0_190819_A_filter	Yucatan_PIT_50.0_190819_filter	CACGTACACGTA	GTGTGYCAGCMGCCGCGGTAA	16	C5	phenol_chloroform	3	20-Mar	2019 Dec 03	Pit	Pit	Dos Ojos	20.323	-87.41	saltwater	5729	50	NA	NA	NA	filter	22.8	6.8	52	54.24	53.2	6.8	2230	1184	1616	-5.7	-614	25.9	87.6	440	0.22	12	3.43	58	3.33	1.18	NA
194	Yax.B	region4	other	other	N	steri	221.Yuc.190326.Yax.B.steri	221.Yuc.190326.Yax.B.steri	CTGTGATCGGAT	GTGTGYCAGCMGCCGCGGTAA	13	C5	NA	NA	19-Jul	NA	PuntaYax	PuntaYax	NA	21.441	-87.317	saltwater	0	NA	NA	NA	NA	filter	NA	NA	NA	NA	NA	NA	NA	NA	NA	NA	NA	NA	NA	NA	NA	NA	NA	NA	NA	NA	NA
184	PIT_50_0	region6	pit	Inland Sac Actun	Y	filter - water	222_Yucatan_PIT_50_0_190819_B_filter	Yucatan_PIT_50.0_190819_filter	TCTCATGTGGAG	GTGTGYCAGCMGCCGCGGTAA	16	C6	phenol_chloroform	3	20-Mar	2019 Dec 03	Pit	Pit	Dos Ojos	20.323	-87.41	saltwater	5729	50	NA	NA	NA	filter	22.8	6.8	52	54.24	53.2	6.8	2230	1184	1616	-5.7	-614	25.9	87.6	440	0.22	12	3.43	58	3.33	1.18	NA
195	RST086	region5	other	other	N	steri	222.Yuc.190327.RSe.RST086.steri	222.Yuc.190327.RSe.RST086.steri	GATCGGTTAATG	GTGTGYCAGCMGCCGCGGTAA	13	C6	NA	NA	19-Jul	NA	RioSecreto	RioSecreto	NA	20.62	-87.146	meteoric	5300	NA	NA	NA	NA	filter	NA	NA	NA	NA	NA	NA	NA	NA	NA	NA	NA	NA	NA	NA	NA	NA	NA	NA	NA	NA	NA
27	CSA_01_0	region4	conduit	Coastal Sac Actun	Y	filter - water	223_Yucatan_CSA_01_0_190823_A_filter	Yucatan_CSA_01.0_190823_filter	TCTGTGTCTAAT	GTGTGYCAGCMGCCGCGGTAA	16	C7	phenol_chloroform	3	20-Mar	2019 Dec 03	Casa Cenote	Casa Cenote	Sac Actun	20.267	-87.392	meteoric	218	1	NA	NA	NA	filter	NA	NA	NA	NA	17.7	NA	6182	NA	NA	NA	NA	NA	NA	NA	NA	NA	NA	16	NA	NA	NA
28	CSA_01_0	region4	conduit	Coastal Sac Actun	Y	filter - water	224_Yucatan_CSA_01_0_190823_B_filter	Yucatan_CSA_01.0_190823_filter	ATTTATCCGGTT	GTGTGYCAGCMGCCGCGGTAA	16	C8	phenol_chloroform	3	20-Mar	2019 Dec 03	Casa Cenote	Casa Cenote	Sac Actun	20.267	-87.392	meteoric	218	1	NA	NA	NA	filter	NA	NA	NA	NA	17.7	NA	6182	NA	NA	NA	NA	NA	NA	NA	NA	NA	NA	16	NA	NA	NA
220	ViA.B	region5	other	other	N	steri	224.Yuc.190327.ViA.B.steri	224.Yuc.190327.ViA.B.steri	TGGACGGCCCAG	GTGTGYCAGCMGCCGCGGTAA	13	C8	NA	NA	19-Jul	NA	VistaAlegre	VistaAlegre	NA	21.432	-87.264	saltwater	0	NA	NA	NA	NA	filter	NA	NA	NA	NA	NA	NA	NA	NA	NA	NA	NA	NA	NA	NA	NA	NA	NA	NA	NA	NA	NA
87	JHS_16_8	region1	conduit	Ox Bel Ha	Y	filter - water	225_Yucatan_JHS_16_8_190823_A_filter	Yucatan_JHS_16.8_190823_filter	CTAGAAAGAAAT	GTGTGYCAGCMGCCGCGGTAA	13	H8	phenol_chloroform	3	20-Mar	2019 Dec 03	Jailhouse	Jailhouse	Ox Bel Ha	20.188	-87.49	halocline	4688	16.8	NA	NA	NA	filter	NA	NA	NA	NA	10.7	6.8	3649	2593	3526	-8.9	-124	18.1	71.7	346	0.15	9	0	42	2.29	2.59	NA
221	DZ	region5	other	other	N	steri	225.Yuc.190327.ViA.DZ.steri	225.Yuc.190327.ViA.DZ.steri	CTTACTTTAACG	GTGTGYCAGCMGCCGCGGTAA	13	C9	NA	NA	19-Jul	NA	VistaAlegre	VistaAlegre	NA	21.431	-87.266	saltwater	100	NA	NA	NA	NA	filter	NA	NA	NA	NA	NA	NA	NA	NA	NA	NA	NA	NA	NA	NA	NA	NA	NA	NA	NA	NA	NA
88	JHS_16_8	region1	conduit	Ox Bel Ha	Y	filter - water	226_Yucatan_JHS_16_8_190823_B_filter	Yucatan_JHS_16.8_190823_filter	GGCTCAGATTCC	GTGTGYCAGCMGCCGCGGTAA	13	H9	phenol_chloroform	3	20-Mar	2019 Dec 03	Jailhouse	Jailhouse	Ox Bel Ha	20.188	-87.49	halocline	4688	16.8	NA	NA	NA	filter	NA	NA	NA	NA	10.7	6.8	3649	2593	3526	-8.9	-124	18.1	71.7	346	0.15	9	0	42	2.29	2.59	NA
171	PIT_18_0	region6	pit	Inland Sac Actun	Y	filter - water	227_Yucatan_PIT_18_0_190819_A_filter	Yucatan_PIT_18.0_190819_filter	GTAGTCCCGCTC	GTGTGYCAGCMGCCGCGGTAA	16	C11	phenol_chloroform	3	20-Mar	2019 Dec 03	Pit	Pit	Dos Ojos	20.323	-87.41	halocline	5729	18	NA	NA	NA	filter	NA	NA	NA	NA	43.9	6.97	NA	NA	NA	NA	NA	NA	NA	NA	NA	NA	NA	44	NA	NA	NA
172	PIT_18_0	region6	pit	Inland Sac Actun	Y	filter - water	228_Yucatan_PIT_18_0_190819_B_filter	Yucatan_PIT_18.0_190819_filter	CCGTTATCAGCG	GTGTGYCAGCMGCCGCGGTAA	13	H10	phenol_chloroform	3	20-Mar	2019 Dec 03	Pit	Pit	Dos Ojos	20.323	-87.41	halocline	5729	18	NA	NA	NA	filter	NA	NA	NA	NA	43.9	6.97	NA	NA	NA	NA	NA	NA	NA	NA	NA	NA	NA	44	NA	NA	NA
210	TKC_08_0	region2	conduit	Inland Sac Actun	Y	filter - water	229_Yucatan_TKC_08_0_190820_A_filter	Yucatan_TKC_08.0_190820_filter	TCATCACGGGCT	GTGTGYCAGCMGCCGCGGTAA	11	A1	phenol_chloroform	3	20-Mar	2019 Dec 03	Tikim Chi	Tikim Chi	Dos Ojos	20.3	-87.403	meteoric	3090	8	NA	NA	NA	filter	20.9	7.6	77	3.575	3.3	NA	6813	NA	NA	NA	NA	NA	NA	NA	NA	NA	NA	3	NA	NA	NA
211	TKC_08_0	region2	conduit	Inland Sac Actun	Y	filter - water	230_Yucatan_TKC_08_0_190820_B_filter	Yucatan_TKC_08.0_190820_filter	TTAACTGGAAGC	GTGTGYCAGCMGCCGCGGTAA	16	D2	phenol_chloroform	3	20-Mar	2019 Dec 03	Tikim Chi	Tikim Chi	Dos Ojos	20.3	-87.403	meteoric	3090	8	NA	NA	NA	filter	20.9	7.6	77	3.575	3.3	NA	6813	NA	NA	NA	NA	NA	NA	NA	NA	NA	NA	3	NA	NA	NA
117	MYB_18_5	region1	conduit	Ox Bel Ha	Y	filter - water	231_Yucatan_MYB_18_5_190822_A_filter	Yucatan_MYB_18.5_190822_filter	TCGGTAGCAACT	GTGTGYCAGCMGCCGCGGTAA	16	D3	phenol_chloroform	3	20-Mar	2019 Dec 03	Maya Blue	Maya Blue	Ox Bel Ha	20.194	-87.496	halocline	5499	18.5	NA	NA	NA	filter	24	6.88	125	39.24	37.9	6.88	4109	5682	7377	-13.7	3268	16.8	62.3	304	0.13	8	0	37	1.28	5.68	NA
118	MYB_18_5	region1	conduit	Ox Bel Ha	Y	filter - water	232_Yucatan_MYB_18_5_190822_B_filter	Yucatan_MYB_18.5_190822_filter	CTTGACGAGGTT	GTGTGYCAGCMGCCGCGGTAA	11	A3	phenol_chloroform	3	20-Mar	2019 Dec 03	Maya Blue	Maya Blue	Ox Bel Ha	20.194	-87.496	halocline	5499	18.5	NA	NA	NA	filter	24	6.88	125	39.24	37.9	6.88	4109	5682	7377	-13.7	3268	16.8	62.3	304	0.13	8	0	37	1.28	5.68	NA
67	JHS_01_1	region1	conduit	Ox Bel Ha	Y	filter - water	233_Yucatan_JHS_01_1_190823_A_filter	Yucatan_JHS_01.1_190823_filter	TCAGCGCCGTTA	GTGTGYCAGCMGCCGCGGTAA	16	D5	phenol_chloroform	3	20-Mar	2019 Dec 03	Jailhouse	Jailhouse	Ox Bel Ha	20.188	-87.49	meteoric	4688	1.1	NA	NA	NA	filter	NA	NA	NA	NA	4.3	7.48	6993	1208	7331	-11.6	338	7.2	7.7	29	0.04	1	0	3	1.16	6.81	NA
68	JHS_01_1	region1	conduit	Ox Bel Ha	Y	filter - water	234_Yucatan_JHS_01_1_190823_B_filter	Yucatan_JHS_01.1_190823_filter	GGACTGGATGGC	GTGTGYCAGCMGCCGCGGTAA	16	D6	phenol_chloroform	3	20-Mar	2019 Dec 03	Jailhouse	Jailhouse	Ox Bel Ha	20.188	-87.49	meteoric	4688	1.1	NA	NA	NA	filter	NA	NA	NA	NA	4.3	7.48	6993	1208	7331	-11.6	338	7.2	7.7	29	0.04	1	0	3	1.16	6.81	NA
83	JHS_14_4	region1	conduit	Ox Bel Ha	Y	filter - water	235_Yucatan_JHS_14_4_190823_A_filter	Yucatan_JHS_14.4_190823_filter	ACGTTTGTGGCA	GTGTGYCAGCMGCCGCGGTAA	16	D7	phenol_chloroform	3	20-Mar	2019 Dec 03	Jailhouse	Jailhouse	Ox Bel Ha	20.188	-87.49	meteoric	4688	14.4	NA	NA	NA	filter	NA	NA	NA	NA	5.9	6.87	7099	6115	7975	-13.6	876	8.1	11.5	48	0.04	1	0	7	2.42	6.11	NA
84	JHS_14_4	region1	conduit	Ox Bel Ha	Y	filter - water	236_Yucatan_JHS_14_4_190823_B_filter	Yucatan_JHS_14.4_190823_filter	CCTTAGTTTACA	GTGTGYCAGCMGCCGCGGTAA	16	D8	phenol_chloroform	3	20-Mar	2019 Dec 03	Jailhouse	Jailhouse	Ox Bel Ha	20.188	-87.49	meteoric	4688	14.4	NA	NA	NA	filter	NA	NA	NA	NA	5.9	6.87	7099	6115	7975	-13.6	876	8.1	11.5	48	0.04	1	0	7	2.42	6.11	NA
113	MYB_14_4	region1	conduit	Ox Bel Ha	Y	filter - water	237_Yucatan_MYB_14_4_190822_A_filter	Yucatan_MYB_14.4_190822_filter	TGTAGGTGTGCT	GTGTGYCAGCMGCCGCGGTAA	11	A4	phenol_chloroform	3	20-Mar	2019 Dec 03	Maya Blue	Maya Blue	Ox Bel Ha	20.194	-87.496	meteoric	5499	14.4	NA	NA	NA	filter	22.9	7.35	79	6.228	4.9	7.35	7196	6434	7089	-13.5	-107	7.5	8.4	32	0.04	1	0	5	2.83	6.42	NA
114	MYB_14_4	region1	conduit	Ox Bel Ha	Y	filter - water	238_Yucatan_MYB_14_4_190822_B_filter	Yucatan_MYB_14.4_190822_filter	CAACCGAGATTA	GTGTGYCAGCMGCCGCGGTAA	16	D10	phenol_chloroform	3	20-Mar	2019 Dec 03	Maya Blue	Maya Blue	Ox Bel Ha	20.194	-87.496	meteoric	5499	14.4	NA	NA	NA	filter	22.9	7.35	79	6.228	4.9	7.35	7196	6434	7089	-13.5	-107	7.5	8.4	32	0.04	1	0	5	2.83	6.42	NA
127	Neg_xx_x	negative-blank	negative-blank	negative-blank	N	filter - water	239_Yucatan_Neg_xx_x_191203_A_filter	Yucatan_Neg_xx.x_191203_filter	GTCGCACGTCTC	GTGTGYCAGCMGCCGCGGTAA	16	D11	phenol_chloroform	3	20-Mar	2019 Dec 03	Negative	Negative	NA	NA	NA	neg_control	NA	NA	NA	NA	NA	filter	NA	NA	NA	NA	NA	NA	NA	NA	NA	NA	NA	NA	NA	NA	NA	NA	NA	NA	NA	NA	NA
89	JHS_sed18_2	region1	other	other	N	sed	240_Yucatan_JHS_sed18_2_190823_A_sed	Yucatan_JHS_sed18.2_190823_sed	TCGTTTCTTCAG	GTGTGYCAGCMGCCGCGGTAA	11	A6	phenol_chloroform	3	20-Mar	2019 Dec 11	Jailhouse	Jailhouse	Ox Bel Ha	20.188	-87.49	saltwater	4688	18.2	tan	light	intermediate	sediment	NA	NA	NA	NA	NA	NA	NA	NA	NA	NA	NA	NA	NA	NA	NA	NA	NA	NA	NA	NA	NA
90	JHS_sed18_2	region1	other	other	N	sed	241_Yucatan_JHS_sed18_2_190823_B_sed	Yucatan_JHS_sed18.2_190823_sed	CACCACAGAATC	GTGTGYCAGCMGCCGCGGTAA	11	A7	phenol_chloroform	3	20-Mar	2019 Dec 11	Jailhouse	Jailhouse	Ox Bel Ha	20.188	-87.49	saltwater	4688	18.2	tan	light	intermediate	sediment	NA	NA	NA	NA	NA	NA	NA	NA	NA	NA	NA	NA	NA	NA	NA	NA	NA	NA	NA	NA	NA
149	ODY_sedA_190822_A_sed	region1	other	other	N	sed	242_Yucatan_ODY_sedA_190822_A_sed	Yucatan_ODY_sedA_190822_sed	GCTTACGTAGGT	GTGTGYCAGCMGCCGCGGTAA	16	E2	phenol_chloroform	3	20-Mar	2019 Dec 11	Odyssey	Odyssey	Ox Bel Ha	20.173	-87.471	unknown	2178	NA	NA	NA	NA	sediment	NA	NA	NA	NA	NA	NA	NA	NA	NA	NA	NA	NA	NA	NA	NA	NA	NA	NA	NA	NA	NA
150	ODY_sedA_190822_B_sed	region1	other	other	N	sed	243_Yucatan_ODY_sedA_190822_B_sed	Yucatan_ODY_sedA_190822_sed	GCGTGTAATTAG	GTGTGYCAGCMGCCGCGGTAA	16	E3	phenol_chloroform	3	20-Mar	2019 Dec 11	Odyssey	Odyssey	Ox Bel Ha	20.173	-87.471	unknown	2178	NA	NA	NA	NA	sediment	NA	NA	NA	NA	NA	NA	NA	NA	NA	NA	NA	NA	NA	NA	NA	NA	NA	NA	NA	NA	NA
224	XEL_sed01_5	region4	other	other	N	sed	244_Yucatan_XEL_sed01_5_190825_A_sed	Yucatan_XEL_sed01.5_190825_sed	CGCCTGCCAATA	GTGTGYCAGCMGCCGCGGTAA	16	E4	phenol_chloroform	3	20-Mar	2019 Dec 11	Xel Ha	Xel Ha	Dos Ojos	20.315	-87.356	saltwater	168	1.5	NA	NA	NA	sediment	NA	NA	NA	NA	NA	NA	NA	NA	NA	NA	NA	NA	NA	NA	NA	NA	NA	NA	NA	NA	NA
225	XEL_sed01_5	region4	other	other	N	sed	245_Yucatan_XEL_sed01_5_190825_B_sed	Yucatan_XEL_sed01.5_190825_sed	CAGGTGCGCCGC	GTGTGYCAGCMGCCGCGGTAA	16	E5	phenol_chloroform	3	20-Mar	2019 Dec 11	Xel Ha	Xel Ha	Dos Ojos	20.315	-87.356	saltwater	168	1.5	NA	NA	NA	sediment	NA	NA	NA	NA	NA	NA	NA	NA	NA	NA	NA	NA	NA	NA	NA	NA	NA	NA	NA	NA	NA
234	XEL_sed04_7	region4	other	other	N	sed	246_Yucatan_XEL_sed04_7_190825_A_sed	Yucatan_XEL_sed04.7_190825_sed	ACAATGTCACAG	GTGTGYCAGCMGCCGCGGTAA	16	E6	phenol_chloroform	3	20-Mar	2019 Dec 11	Xel Ha	Xel Ha	Dos Ojos	20.315	-87.356	saltwater	168	4.7	NA	NA	NA	sediment	NA	NA	NA	NA	NA	NA	NA	NA	NA	NA	NA	NA	NA	NA	NA	NA	NA	NA	NA	NA	NA
235	XEL_sed04_7	region4	other	other	N	sed	247_Yucatan_XEL_sed04_7_190825_B_sed	Yucatan_XEL_sed04.7_190825_sed	CCTAGGTCCCAA	GTGTGYCAGCMGCCGCGGTAA	16	E7	phenol_chloroform	3	20-Mar	2019 Dec 11	Xel Ha	Xel Ha	Dos Ojos	20.315	-87.356	saltwater	168	4.7	NA	NA	NA	sediment	NA	NA	NA	NA	NA	NA	NA	NA	NA	NA	NA	NA	NA	NA	NA	NA	NA	NA	NA	NA	NA
128	Neg_xx_x	negative-blank	negative-blank	negative-blank	N	filter - water	248_Yucatan_Neg_xx_x_191211_A_filter	Yucatan_Neg_xx.x_191211_filter	GGATCCCAGGGA	GTGTGYCAGCMGCCGCGGTAA	16	E8	phenol_chloroform	3	20-Mar	2019 Dec 11	Negative	Negative	NA	NA	NA	neg_control	NA	NA	NA	NA	NA	filter	NA	NA	NA	NA	NA	NA	NA	NA	NA	NA	NA	NA	NA	NA	NA	NA	NA	NA	NA	NA	NA
79	JHS_sed13_8	region1	other	other	N	sed	249_Yucatan_JHS_sed13_8_190823_A_sed	Yucatan_JHS_sed13.8_190823_sed	ACCGGCCGTGCG	GTGTGYCAGCMGCCGCGGTAA	16	E9	phenol_chloroform	3	20-Mar	2019 Dec 11	Jailhouse	Jailhouse	Ox Bel Ha	20.188	-87.49	halocline	4688	13.8	brown	dark	soft	sediment	NA	NA	NA	NA	NA	NA	NA	NA	NA	NA	NA	NA	NA	NA	NA	NA	NA	NA	NA	NA	NA
80	JHS_sed13_8	region1	other	other	N	sed	250_Yucatan_JHS_sed13_8_190823_B_sed	Yucatan_JHS_sed13.8_190823_sed	TAGCCAATTTCT	GTGTGYCAGCMGCCGCGGTAA	16	E10	phenol_chloroform	3	20-Mar	2019 Dec 11	Jailhouse	Jailhouse	Ox Bel Ha	20.188	-87.49	halocline	4688	13.8	brown	dark	soft	sediment	NA	NA	NA	NA	NA	NA	NA	NA	NA	NA	NA	NA	NA	NA	NA	NA	NA	NA	NA	NA	NA
187	PIT_sedB_190819_A_sed	region6	other	other	N	sed	251_Yucatan_PIT_sedB_190819_A_sed	Yucatan_PIT_sedB_190819_sed	CAAGTCGAATAC	GTGTGYCAGCMGCCGCGGTAA	11	A10	phenol_chloroform	3	20-Mar	2019 Dec 11	Pit	Pit	Dos Ojos	20.323	-87.41	unknown	5729	NA	NA	NA	NA	sediment	NA	NA	NA	NA	NA	NA	NA	NA	NA	NA	NA	NA	NA	NA	NA	NA	NA	NA	NA	NA	NA
188	PIT_sedB_190819_B_sed	region6	other	other	N	sed	252_Yucatan_PIT_sedB_190819_B_sed	Yucatan_PIT_sedB_190819_sed	GTAAGTAGATCA	GTGTGYCAGCMGCCGCGGTAA	16	E12	phenol_chloroform	3	20-Mar	2019 Dec 11	Pit	Pit	Dos Ojos	20.323	-87.41	unknown	5729	NA	NA	NA	NA	sediment	NA	NA	NA	NA	NA	NA	NA	NA	NA	NA	NA	NA	NA	NA	NA	NA	NA	NA	NA	NA	NA
228	XEL_sed03_5	region4	other	other	N	sed	253_Yucatan_XEL_sed03_5_190825_A_sed	Yucatan_XEL_sed03.5_190825_sed	TCGACGGAGAGA	GTGTGYCAGCMGCCGCGGTAA	16	F1	phenol_chloroform	3	20-Mar	2019 Dec 11	Xel Ha	Xel Ha	Dos Ojos	20.315	-87.356	saltwater	168	3.5	NA	NA	NA	sediment	NA	NA	NA	NA	NA	NA	NA	NA	NA	NA	NA	NA	NA	NA	NA	NA	NA	NA	NA	NA	NA
229	XEL_sed03_5	region4	other	other	N	sed	254_Yucatan_XEL_sed03_5_190825_B_sed	Yucatan_XEL_sed03.5_190825_sed	TACCCGACTAAG	GTGTGYCAGCMGCCGCGGTAA	16	F2	phenol_chloroform	3	20-Mar	2019 Dec 11	Xel Ha	Xel Ha	Dos Ojos	20.315	-87.356	saltwater	168	3.5	NA	NA	NA	sediment	NA	NA	NA	NA	NA	NA	NA	NA	NA	NA	NA	NA	NA	NA	NA	NA	NA	NA	NA	NA	NA
151	ODY_sedC_190822_A_sed	region1	other	other	N	sed	255_Yucatan_ODY_sedC_190822_A_sed	Yucatan_ODY_sedC_190822_sed	ATTCCCAGAACG	GTGTGYCAGCMGCCGCGGTAA	16	F3	phenol_chloroform	3	20-Mar	2019 Dec 11	Odyssey	Odyssey	Ox Bel Ha	20.173	-87.471	unknown	2178	NA	NA	NA	NA	sediment	NA	NA	NA	NA	NA	NA	NA	NA	NA	NA	NA	NA	NA	NA	NA	NA	NA	NA	NA	NA	NA
152	ODY_sedC_190822_B_sed	region1	other	other	N	sed	256_Yucatan_ODY_sedC_190822_B_sed	Yucatan_ODY_sedC_190822_sed	CGAGGACCCTGG	GTGTGYCAGCMGCCGCGGTAA	16	F4	phenol_chloroform	3	20-Mar	2019 Dec 11	Odyssey	Odyssey	Ox Bel Ha	20.173	-87.471	unknown	2178	NA	NA	NA	NA	sediment	NA	NA	NA	NA	NA	NA	NA	NA	NA	NA	NA	NA	NA	NA	NA	NA	NA	NA	NA	NA	NA
36	CSA_sed07_3	region4	other	other	N	sed	257_Yucatan_CSA_sed07_3_190823_A_sed	Yucatan_CSA_sed07.3_190823_sed	CCATAATCTTAC	GTGTGYCAGCMGCCGCGGTAA	16	F5	phenol_chloroform	3	20-Mar	2019 Dec 11	Casa Cenote	Casa Cenote	Sac Actun	20.267	-87.392	halocline	218	7.3	grey	dark	soft	sediment	NA	NA	NA	NA	NA	NA	NA	NA	NA	NA	NA	NA	NA	NA	NA	NA	NA	NA	NA	NA	NA
37	CSA_sed07_3	region4	other	other	N	sed	258_Yucatan_CSA_sed07_3_190823_B_sed	Yucatan_CSA_sed07.3_190823_sed	AGCATAGAAATA	GTGTGYCAGCMGCCGCGGTAA	16	F6	phenol_chloroform	3	20-Mar	2019 Dec 11	Casa Cenote	Casa Cenote	Sac Actun	20.267	-87.392	halocline	218	7.3	grey	dark	soft	sediment	NA	NA	NA	NA	NA	NA	NA	NA	NA	NA	NA	NA	NA	NA	NA	NA	NA	NA	NA	NA	NA
48	CCY_sed11_8	region4	other	other	N	sed	259_Yucatan_CCY_sed11_8_190818_A_sed	Yucatan_CCY_sed11.8_190818_sed	CCGTAGTGCCCT	GTGTGYCAGCMGCCGCGGTAA	11	B1	phenol_chloroform	3	20-Mar	2019 Dec 11	Chan Chemuyil	Chan Chemuyil	Xunaan Ha	20.341	-87.354	saltwater	756	11.8	NA	NA	NA	sediment	NA	NA	NA	NA	NA	NA	NA	NA	NA	NA	NA	NA	NA	NA	NA	NA	NA	NA	NA	NA	NA
49	CCY_sed11_8	region4	other	other	N	sed	260_Yucatan_CCY_sed11_8_190818_B_sed	Yucatan_CCY_sed11.8_190818_sed	ATTTAGGACGAC	GTGTGYCAGCMGCCGCGGTAA	16	F8	phenol_chloroform	3	20-Mar	2019 Dec 11	Chan Chemuyil	Chan Chemuyil	Xunaan Ha	20.341	-87.354	saltwater	756	11.8	NA	NA	NA	sediment	NA	NA	NA	NA	NA	NA	NA	NA	NA	NA	NA	NA	NA	NA	NA	NA	NA	NA	NA	NA	NA
75	JHS_sed12_5	region1	other	other	N	sed	261_Yucatan_JHS_sed12_5_190823_A_sed	Yucatan_JHS_sed12.5_190823_sed	AATTAGGCGTGT	GTGTGYCAGCMGCCGCGGTAA	16	F9	phenol_chloroform	3	20-Mar	2019 Dec 13	Jailhouse	Jailhouse	Ox Bel Ha	20.188	-87.49	meteoric	4688	12.5	orange	light	soft	sediment	NA	NA	NA	NA	NA	NA	NA	NA	NA	NA	NA	NA	NA	NA	NA	NA	NA	NA	NA	NA	NA
76	JHS_sed12_5	region1	other	other	N	sed	262_Yucatan_JHS_sed12_5_190823_B_sed	Yucatan_JHS_sed12.5_190823_sed	GAGGGACGCAAT	GTGTGYCAGCMGCCGCGGTAA	16	F10	phenol_chloroform	3	20-Mar	2019 Dec 13	Jailhouse	Jailhouse	Ox Bel Ha	20.188	-87.49	meteoric	4688	12.5	orange	light	soft	sediment	NA	NA	NA	NA	NA	NA	NA	NA	NA	NA	NA	NA	NA	NA	NA	NA	NA	NA	NA	NA	NA
81	JHS_sed14_0	region1	other	other	N	sed	263_Yucatan_JHS_sed14_0_190823_A_sed	Yucatan_JHS_sed14.0_190823_sed	TAGTATGCGCAA	GTGTGYCAGCMGCCGCGGTAA	11	B2	phenol_chloroform	3	20-Mar	2019 Dec 13	Jailhouse	Jailhouse	Ox Bel Ha	20.188	-87.49	meteoric	4688	14	orange	dark	soft	sediment	NA	NA	NA	NA	NA	NA	NA	NA	NA	NA	NA	NA	NA	NA	NA	NA	NA	NA	NA	NA	NA
82	JHS_sed14_0	region1	other	other	N	sed	264_Yucatan_JHS_sed14_0_190823_B_sed	Yucatan_JHS_sed14.0_190823_sed	CAATGCCTCACG	GTGTGYCAGCMGCCGCGGTAA	11	B3	phenol_chloroform	3	20-Mar	2019 Dec 13	Jailhouse	Jailhouse	Ox Bel Ha	20.188	-87.49	meteoric	4688	14	orange	dark	soft	sediment	NA	NA	NA	NA	NA	NA	NA	NA	NA	NA	NA	NA	NA	NA	NA	NA	NA	NA	NA	NA	NA
73	JHS_sed11_4	region1	other	other	N	sed	265_Yucatan_JHS_sed11_4_190823_A_sed	Yucatan_JHS_sed11.4_190823_sed	GATTACATCATT	GTGTGYCAGCMGCCGCGGTAA	11	B4	phenol_chloroform	3	20-Mar	2019 Dec 13	Jailhouse	Jailhouse	Ox Bel Ha	20.188	-87.49	meteoric	4688	11.4	orange	dark	hard	sediment	NA	NA	NA	NA	NA	NA	NA	NA	NA	NA	NA	NA	NA	NA	NA	NA	NA	NA	NA	NA	NA
74	JHS_sed11_4	region1	other	other	N	sed	266_Yucatan_JHS_sed11_4_190823_B_sed	Yucatan_JHS_sed11.4_190823_sed	TTGCAGTGCAAC	GTGTGYCAGCMGCCGCGGTAA	16	G2	phenol_chloroform	3	20-Mar	2019 Dec 13	Jailhouse	Jailhouse	Ox Bel Ha	20.188	-87.49	meteoric	4688	11.4	orange	dark	hard	sediment	NA	NA	NA	NA	NA	NA	NA	NA	NA	NA	NA	NA	NA	NA	NA	NA	NA	NA	NA	NA	NA
40	CSA_sed07_5	region4	other	other	N	sed	267_Yucatan_CSA_sed07_5_190823_B_sed	Yucatan_CSA_sed07.5_190823_sed	TCCTGTGCGAGT	GTGTGYCAGCMGCCGCGGTAA	16	G3	phenol_chloroform	3	20-Mar	2019 Dec 13	Casa Cenote	Casa Cenote	Sac Actun	20.267	-87.392	halocline	218	7.5	tan	light	intermediate	sediment	NA	NA	NA	NA	NA	NA	NA	NA	NA	NA	NA	NA	NA	NA	NA	NA	NA	NA	NA	NA	NA
41	CSA_sed07_5	region4	other	other	N	sed	268_Yucatan_CSA_sed07_5_190823_A_sed	Yucatan_CSA_sed07.5_190823_sed	AGGAGTTGTATA	GTGTGYCAGCMGCCGCGGTAA	16	G4	phenol_chloroform	3	20-Mar	2019 Dec 13	Casa Cenote	Casa Cenote	Sac Actun	20.267	-87.392	halocline	218	7.5	tan	light	intermediate	sediment	NA	NA	NA	NA	NA	NA	NA	NA	NA	NA	NA	NA	NA	NA	NA	NA	NA	NA	NA	NA	NA
129	Neg_xx_x	negative-blank	negative-blank	negative-blank	N	filter - water	269_Yucatan_Neg_xx_x_191213_A_filter	Yucatan_Neg_xx.x_191213_filter	CTATTCTTGGCT	GTGTGYCAGCMGCCGCGGTAA	16	G5	phenol_chloroform	3	20-Mar	2019 Dec 13	Negative	Negative	NA	NA	NA	neg_control	NA	NA	NA	NA	NA	filter	NA	NA	NA	NA	NA	NA	NA	NA	NA	NA	NA	NA	NA	NA	NA	NA	NA	NA	NA	NA	NA
23	ABY_sedB_190825_B_sed	region2	other	other	N	sed	270_Yucatan_ABY_sedB_190825_B_sed	Yucatan_ABY_sedB_190825_sed	GATAGTCAGATA	GTGTGYCAGCMGCCGCGGTAA	11	B6	phenol_chloroform	3	20-Mar	2019 Dec 13	Blue Abyss	Blue Abyss	Sac Actun	20.317	-87.409	saltwater	4706	NA	brown	light	hard	sediment	NA	NA	NA	NA	NA	NA	NA	NA	NA	NA	NA	NA	NA	NA	NA	NA	NA	NA	NA	NA	NA
24	ABY_sedB_190825_A_sed	region2	other	other	N	sed	271_Yucatan_ABY_sedB_190825_A_sed	Yucatan_ABY_sedB_190825_sed	CGAGCAATCCTA	GTGTGYCAGCMGCCGCGGTAA	11	B7	phenol_chloroform	3	20-Mar	2019 Dec 13	Blue Abyss	Blue Abyss	Sac Actun	20.317	-87.409	saltwater	4706	NA	brown	light	hard	sediment	NA	NA	NA	NA	NA	NA	NA	NA	NA	NA	NA	NA	NA	NA	NA	NA	NA	NA	NA	NA	NA
189	PIT_sedD_190819_B_sed	region6	other	other	N	sed	272_Yucatan_PIT_sedD_190819_B_sed	Yucatan_PIT_sedD_190819_sed	ATCTGCGCACCA	GTGTGYCAGCMGCCGCGGTAA	11	B8	phenol_chloroform	3	20-Mar	2019 Dec 13	Pit	Pit	Dos Ojos	20.323	-87.41	unknown	5729	NA	NA	NA	NA	sediment	NA	NA	NA	NA	NA	NA	NA	NA	NA	NA	NA	NA	NA	NA	NA	NA	NA	NA	NA	NA	NA
190	PIT_sedD_190819_A_sed	region6	other	other	N	sed	273_Yucatan_PIT_sedD_190819_A_sed	Yucatan_PIT_sedD_190819_sed	CACAGCGTCCTA	GTGTGYCAGCMGCCGCGGTAA	11	B9	phenol_chloroform	3	20-Mar	2019 Dec 13	Pit	Pit	Dos Ojos	20.323	-87.41	unknown	5729	NA	NA	NA	NA	sediment	NA	NA	NA	NA	NA	NA	NA	NA	NA	NA	NA	NA	NA	NA	NA	NA	NA	NA	NA	NA	NA
103	KXB_sed16_5	region2	other	other	N	sed	274_Yucatan_KXB_sed16_5_190823_A_sed	Yucatan_KXB_sed16.5_190823_sed	GGAATAGTTTAG	GTGTGYCAGCMGCCGCGGTAA	11	B10	phenol_chloroform	3	20-Mar	2019 Dec 13	K'oox Baal	K'oox Baal	K'oox Baal	20.38	-87.432	meteoric	9903	16.5	white	light	hard	sediment	NA	NA	NA	NA	NA	NA	NA	NA	NA	NA	NA	NA	NA	NA	NA	NA	NA	NA	NA	NA	NA
104	KXB_sed16_5	region2	other	other	N	sed	275_Yucatan_KXB_sed16_5_190823_B_sed	Yucatan_KXB_sed16.5_190823_sed	AGCTGATAGTTG	GTGTGYCAGCMGCCGCGGTAA	11	B11	phenol_chloroform	3	20-Mar	2019 Dec 13	K'oox Baal	K'oox Baal	K'oox Baal	20.38	-87.432	meteoric	9903	16.5	white	light	soft	sediment	NA	NA	NA	NA	NA	NA	NA	NA	NA	NA	NA	NA	NA	NA	NA	NA	NA	NA	NA	NA	NA
34	CSA_sed05_8	region4	other	other	N	sed	276_Yucatan_CSA_sed05_8_190823_A_sed	Yucatan_CSA_sed05.8_190823_sed	GCTTCCAGACAA	GTGTGYCAGCMGCCGCGGTAA	16	G12	phenol_chloroform	3	20-Mar	2019 Dec 13	Casa Cenote	Casa Cenote	Sac Actun	20.267	-87.392	meteoric	218	5.8	brown	dark	soft	sediment	NA	NA	NA	NA	NA	NA	NA	NA	NA	NA	NA	NA	NA	NA	NA	NA	NA	NA	NA	NA	NA
35	CSA_sed05_8	region4	other	other	N	sed	277_Yucatan_CSA_sed05_8_190823_B_sed	Yucatan_CSA_sed05.8_190823_sed	ATAACCATAGGA	GTGTGYCAGCMGCCGCGGTAA	16	H1	phenol_chloroform	3	20-Mar	2019 Dec 13	Casa Cenote	Casa Cenote	Sac Actun	20.267	-87.392	meteoric	218	5.8	brown	dark	soft	sediment	NA	NA	NA	NA	NA	NA	NA	NA	NA	NA	NA	NA	NA	NA	NA	NA	NA	NA	NA	NA	NA
69	JHS_sed09_7	region1	other	other	N	sed	278_Yucatan_JHS_sed09_7_190823_A_sed	Yucatan_JHS_sed09.7_190823_sed	GCTGTCGTCAAC	GTGTGYCAGCMGCCGCGGTAA	16	H2	phenol_chloroform	3	20-Mar	2019 Dec 13	Jailhouse	Jailhouse	Ox Bel Ha	20.188	-87.49	meteoric	4688	9.7	orange	dark	hard	sediment	NA	NA	NA	NA	NA	NA	NA	NA	NA	NA	NA	NA	NA	NA	NA	NA	NA	NA	NA	NA	NA
70	JHS_sed09_7	region1	other	other	N	sed	279_Yucatan_JHS_sed09_7_190823_B_sed	Yucatan_JHS_sed09.7_190823_sed	TAGCTTCACTAT	GTGTGYCAGCMGCCGCGGTAA	11	B12	phenol_chloroform	3	20-Mar	2019 Dec 13	Jailhouse	Jailhouse	Ox Bel Ha	20.188	-87.49	meteoric	4688	9.7	orange	dark	hard	sediment	NA	NA	NA	NA	NA	NA	NA	NA	NA	NA	NA	NA	NA	NA	NA	NA	NA	NA	NA	NA	NA
191	PIT_sedJ_190819_B_sed	region6	other	other	N	sed	280_Yucatan_PIT_sedJ_190819_B_sed	Yucatan_PIT_sedJ_190819_sed	TGTGGTGATGTA	GTGTGYCAGCMGCCGCGGTAA	11	C1	phenol_chloroform	3	20-Mar	2019 Dec 13	Pit	Pit	Dos Ojos	20.323	-87.41	unknown	5729	NA	NA	NA	NA	sediment	NA	NA	NA	NA	NA	NA	NA	NA	NA	NA	NA	NA	NA	NA	NA	NA	NA	NA	NA	NA	NA
192	PIT_sedJ_190819_A_sed	region6	other	other	N	sed	281_Yucatan_PIT_sedJ_190819_A_sed	Yucatan_PIT_sedJ_190819_sed	TCATTTACAGAT	GTGTGYCAGCMGCCGCGGTAA	11	C2	phenol_chloroform	3	20-Mar	2019 Dec 13	Pit	Pit	Dos Ojos	20.323	-87.41	unknown	5729	NA	NA	NA	NA	sediment	NA	NA	NA	NA	NA	NA	NA	NA	NA	NA	NA	NA	NA	NA	NA	NA	NA	NA	NA	NA	NA
107	KXB_sed18_9	region2	other	other	N	sed	282_Yucatan_KXB_sed18_9_190823_A_sed	Yucatan_KXB_sed18.9_190823_sed	GCTGACTCCGCT	GTGTGYCAGCMGCCGCGGTAA	11	C3	phenol_chloroform	3	20-Mar	2019 Dec 13	K'oox Baal	K'oox Baal	K'oox Baal	20.38	-87.432	halocline	9903	18.9	white	light	soft	sediment	NA	NA	NA	NA	NA	NA	NA	NA	NA	NA	NA	NA	NA	NA	NA	NA	NA	NA	NA	NA	NA
108	KXB_sed18_9	region2	other	other	N	sed	283_Yucatan_KXB_sed18_9_190823_B_sed	Yucatan_KXB_sed18.9_190823_sed	GGAGTCTCTTGC	GTGTGYCAGCMGCCGCGGTAA	11	C4	phenol_chloroform	3	20-Mar	2019 Dec 13	K'oox Baal	K'oox Baal	K'oox Baal	20.38	-87.432	halocline	9903	18.9	white	light	soft	sediment	NA	NA	NA	NA	NA	NA	NA	NA	NA	NA	NA	NA	NA	NA	NA	NA	NA	NA	NA	NA	NA
25	ABY_sedA_190825_B_sed	region2	other	other	N	sed	284_Yucatan_ABY_sedA_190825_B_sed	Yucatan_ABY_sedA_190825_sed	GGCGTTGCATTC	GTGTGYCAGCMGCCGCGGTAA	11	C5	phenol_chloroform	3	20-Mar	2019 Dec 13	Blue Abyss	Blue Abyss	Sac Actun	20.317	-87.409	meteoric	4706	NA	tan	light	soft	sediment	NA	NA	NA	NA	NA	NA	NA	NA	NA	NA	NA	NA	NA	NA	NA	NA	NA	NA	NA	NA	NA
26	ABY_sedA_190825_A_sed	region2	other	other	N	sed	285_Yucatan_ABY_sedA_190825_A_sed	Yucatan_ABY_sedA_190825_sed	GGTCTGTTGAGT	GTGTGYCAGCMGCCGCGGTAA	11	C6	phenol_chloroform	3	20-Mar	2019 Dec 13	Blue Abyss	Blue Abyss	Sac Actun	20.317	-87.409	meteoric	4706	NA	tan	light	soft	sediment	NA	NA	NA	NA	NA	NA	NA	NA	NA	NA	NA	NA	NA	NA	NA	NA	NA	NA	NA	NA	NA
130	Neg_xx_x	negative-blank	negative-blank	negative-blank	N	filter - water	286_Yucatan_Neg_xx_x_200102_A_filter	Yucatan_Neg_xx.x_200102_filter	GTCGGAAATTGT	GTGTGYCAGCMGCCGCGGTAA	16	H10	phenol_chloroform	3	20-Mar	2020 Jan 02	Negative	Negative	NA	NA	NA	neg_control	NA	NA	NA	NA	NA	filter	NA	NA	NA	NA	NA	NA	NA	NA	NA	NA	NA	NA	NA	NA	NA	NA	NA	NA	NA	NA	NA
109	MYB_01_0	region1	conduit	Ox Bel Ha	Y	filter - water	287_Yucatan_MYB_01_0_190822_A_filter	Yucatan_MYB_01.0_190822_filter	TAACGCTGTGTG	GTGTGYCAGCMGCCGCGGTAA	11	C7	phenol_chloroform	3	20-Mar	2020 Jan 02	Maya Blue	Maya Blue	Ox Bel Ha	20.194	-87.496	meteoric	5499	1	NA	NA	NA	filter	23.8	7.08	105	4.844	4.4	7.08	7197	6504	7730	-13.9	532	7.6	7.8	30	0.03	1	0	4	1.08	6.5	NA
110	MYB_01_0	region1	conduit	Ox Bel Ha	Y	filter - water	288_Yucatan_MYB_01_0_190822_B_filter	Yucatan_MYB_01.0_190822_filter	CTTCACCCAGCG	GTGTGYCAGCMGCCGCGGTAA	11	C8	phenol_chloroform	3	20-Mar	2020 Jan 02	Maya Blue	Maya Blue	Ox Bel Ha	20.194	-87.496	meteoric	5499	1	NA	NA	NA	filter	23.8	7.08	105	4.844	4.4	7.08	7197	6504	7730	-13.9	532	7.6	7.8	30	0.03	1	0	4	1.08	6.5	NA
159	PIT_01_2	region6	pit	Inland Sac Actun	Y	filter - water	289_Yucatan_PIT_01_2_190819_A_filter	Yucatan_PIT_01.2_190819_filter	GCGGATGCGGAT	GTGTGYCAGCMGCCGCGGTAA	18	A1	phenol_chloroform	4	20-Mar	2020 Jan 02	Pit	Pit	Dos Ojos	20.323	-87.41	meteoric	5729	1.2	NA	NA	NA	filter	27	6.59	10.2	3.01	2.7	6.59	6896	4552	7110	-13.9	213	6.6	5	16	0.03	0	0	2	0	4.55	NA
160	PIT_01_2	region6	pit	Inland Sac Actun	Y	filter - water	290_Yucatan_PIT_01_2_190819_B_filter	Yucatan_PIT_01.2_190819_filter	ACAGCATAGCTC	GTGTGYCAGCMGCCGCGGTAA	18	A2	phenol_chloroform	4	20-Mar	2020 Jan 02	Pit	Pit	Dos Ojos	20.323	-87.41	meteoric	5729	1.2	NA	NA	NA	filter	27	6.59	10.2	3.01	2.7	6.59	6896	4552	7110	-13.9	213	6.6	5	16	0.03	0	0	2	0	4.55	NA
133	ODY_01_0	region1	conduit	Ox Bel Ha	Y	filter - water	291_Yucatan_ODY_01_0_190822_A_filter	Yucatan_ODY_01.0_190822_filter	CTGGAACATTAG	GTGTGYCAGCMGCCGCGGTAA	18	A3	phenol_chloroform	4	20-Mar	2020 Jan 02	Odyssey	Odyssey	Ox Bel Ha	20.173	-87.471	meteoric	2178	1	NA	NA	NA	filter	17.7	7.42	100	2.79	2.6	7.42	5623	4982	5448	-13.3	-175	5.4	4.1	16	0.03	0	0	2	0.84	4.97	NA
134	ODY_01_0	region1	conduit	Ox Bel Ha	Y	filter - water	292_Yucatan_ODY_01_0_190822_B_filter	Yucatan_ODY_01.0_190822_filter	GCCCGGACGCGT	GTGTGYCAGCMGCCGCGGTAA	18	A4	phenol_chloroform	4	20-Mar	2020 Jan 02	Odyssey	Odyssey	Ox Bel Ha	20.173	-87.471	meteoric	2178	1	NA	NA	NA	filter	17.7	7.42	100	2.79	2.6	7.42	5623	4982	5448	-13.3	-175	5.4	4.1	16	0.03	0	0	2	0.84	4.97	NA
137	ODY_03_6	region1	conduit	Ox Bel Ha	Y	filter - water	293_Yucatan_ODY_03_6_190822_A_filter	Yucatan_ODY_03.6_190822_filter	GCATGGGTTATC	GTGTGYCAGCMGCCGCGGTAA	11	C10	phenol_chloroform	4	20-Mar	2020 Jan 02	Odyssey	Odyssey	Ox Bel Ha	20.173	-87.471	meteoric	2178	3.6	NA	NA	NA	filter	20.7	7.36	105	5.976	5.6	7.36	7203	6794	7426	-13.8	223	7.9	9.6	38	0.04	1	0	6	1.19	6.72	NA
138	ODY_03_6	region1	conduit	Ox Bel Ha	Y	filter - water	294_Yucatan_ODY_03_6_190822_B_filter	Yucatan_ODY_03.6_190822_filter	TCGGTTACGCTG	GTGTGYCAGCMGCCGCGGTAA	18	A6	phenol_chloroform	4	20-Mar	2020 Jan 02	Odyssey	Odyssey	Ox Bel Ha	20.173	-87.471	meteoric	2178	3.6	NA	NA	NA	filter	20.7	7.36	105	5.976	5.6	7.36	7203	6794	7426	-13.8	223	7.9	9.6	38	0.04	1	0	6	1.19	6.72	NA
145	ODY_13_5	region1	conduit	Ox Bel Ha	Y	filter - water	295_Yucatan_ODY_13_5_190822_A_filter	Yucatan_ODY_13.5_190822_filter	CCTTCAATGGGA	GTGTGYCAGCMGCCGCGGTAA	18	A7	phenol_chloroform	4	20-Mar	2020 Jan 02	Odyssey	Odyssey	Ox Bel Ha	20.173	-87.471	saltwater	2178	13.5	NA	NA	NA	filter	18.7	7.48	37	54.3	52.7	7.48	2134	1589	1716	-1.8	-418	20	88.3	442	0.18	12	0	54	2.9	1.59	NA
146	ODY_13_5	region1	conduit	Ox Bel Ha	Y	filter - water	296_Yucatan_ODY_13_5_190822_B_filter	Yucatan_ODY_13.5_190822_filter	GGCGACGGCATA	GTGTGYCAGCMGCCGCGGTAA	11	D1	phenol_chloroform	4	20-Mar	2020 Jan 02	Odyssey	Odyssey	Ox Bel Ha	20.173	-87.471	saltwater	2178	13.5	NA	NA	NA	filter	18.7	7.48	37	54.3	52.7	7.48	2134	1589	1716	-1.8	-418	20	88.3	442	0.18	12	0	54	2.9	1.59	NA
175	PIT_29_0	region6	pit	Inland Sac Actun	Y	filter - water	297_Yucatan_PIT_29_0_190819_A_filter	Yucatan_PIT_29.0_190819_filter	TGCAGTCCTCGA	GTGTGYCAGCMGCCGCGGTAA	11	D2	phenol_chloroform	4	20-Mar	2020 Jan 02	Pit	Pit	Dos Ojos	20.323	-87.41	saltwater	5729	29	NA	NA	NA	filter	NA	NA	NA	NA	52.1	7.18	1977	1216	1394	-5.6	-583	21.3	87	435	0.18	12	3.42	54	2.92	1.22	NA
176	PIT_29_0	region6	pit	Inland Sac Actun	Y	filter - water	298_Yucatan_PIT_29_0_190819_B_filter	Yucatan_PIT_29.0_190819_filter	AACGACACGCTT	GTGTGYCAGCMGCCGCGGTAA	18	A10	phenol_chloroform	4	20-Mar	2020 Jan 02	Pit	Pit	Dos Ojos	20.323	-87.41	saltwater	5729	29	NA	NA	NA	filter	NA	NA	NA	NA	52.1	7.18	1977	1216	1394	-5.6	-583	21.3	87	435	0.18	12	3.42	54	2.92	1.22	NA
167	PIT_14_0	region6	pit	Inland Sac Actun	Y	filter - water	299_Yucatan_PIT_14_0_190819_A_filter	Yucatan_PIT_14.0_190819_filter	AGACCTGACCCT	GTGTGYCAGCMGCCGCGGTAA	11	D3	phenol_chloroform	4	20-Mar	2020 Jan 02	Pit	Pit	Dos Ojos	20.323	-87.41	halocline	5729	14	NA	NA	NA	filter	NA	NA	NA	NA	9.1	6.75	6519	4831	6742	-13.7	223	8.7	15.9	68	0.05	2	0	8	1.59	4.83	NA
168	PIT_14_0	region6	pit	Inland Sac Actun	Y	filter - water	300_Yucatan_PIT_14_0_190819_B_filter	Yucatan_PIT_14.0_190819_filter	AGAGGCCGGGTT	GTGTGYCAGCMGCCGCGGTAA	11	D4	phenol_chloroform	4	20-Mar	2020 Jan 02	Pit	Pit	Dos Ojos	20.323	-87.41	halocline	5729	14	NA	NA	NA	filter	NA	NA	NA	NA	9.1	6.75	6519	4831	6742	-13.7	223	8.7	15.9	68	0.05	2	0	8	1.59	4.83	NA
31	CSA_04_2	region4	conduit	Coastal Sac Actun	Y	filter - water	301_Yucatan_CSA_04_2_190823_A_filter	Yucatan_CSA_04.2_190823_filter	ATACTCGGCTGC	GTGTGYCAGCMGCCGCGGTAA	11	D5	phenol_chloroform	4	20-Mar	2020 Jan 02	Casa Cenote	Casa Cenote	Sac Actun	20.267	-87.392	meteoric	218	4.2	NA	NA	NA	filter	NA	NA	NA	NA	15	NA	6439	NA	NA	NA	NA	NA	NA	NA	NA	NA	NA	14	NA	NA	NA
32	CSA_04_2	region4	conduit	Coastal Sac Actun	Y	filter - water	302_Yucatan_CSA_04_2_190823_B_filter	Yucatan_CSA_04.2_190823_filter	AGCTGGGCTGGC	GTGTGYCAGCMGCCGCGGTAA	11	D6	phenol_chloroform	4	20-Mar	2020 Jan 02	Casa Cenote	Casa Cenote	Sac Actun	20.267	-87.392	meteoric	218	4.2	NA	NA	NA	filter	NA	NA	NA	NA	15	NA	6439	NA	NA	NA	NA	NA	NA	NA	NA	NA	NA	14	NA	NA	NA
246	XNH_14_4	region3	conduit	Xunaan Ha	Y	filter - water	303_Yucatan_XNH_14_4_190818_A_filter	Yucatan_XNH_14.4_190818_filter	CTACCTTGAGGA	GTGTGYCAGCMGCCGCGGTAA	11	D7	phenol_chloroform	4	20-Mar	2020 Jan 02	Xunaan Ha	Xunaan Ha	Xunaan Ha	20.344	-87.361	saltwater	1505	14.4	NA	NA	NA	filter	18.6	7.87	85	52.13	52	NA	2115	NA	NA	NA	NA	NA	NA	NA	NA	NA	NA	54	NA	NA	NA
247	XNH_14_4	region3	conduit	Xunaan Ha	Y	filter - water	304_Yucatan_XNH_14_4_190818_B_filter	Yucatan_XNH_14.4_190818_filter	GGCTTACTTGGA	GTGTGYCAGCMGCCGCGGTAA	11	D8	phenol_chloroform	4	20-Mar	2020 Jan 02	Xunaan Ha	Xunaan Ha	Xunaan Ha	20.344	-87.361	saltwater	1505	14.4	NA	NA	NA	filter	18.6	7.87	85	52.13	52	NA	2115	NA	NA	NA	NA	NA	NA	NA	NA	NA	NA	54	NA	NA	NA
206	TKC_05_3	region2	conduit	Inland Sac Actun	Y	filter - water	305_Yucatan_TKC_05_3_190820_A_filter	Yucatan_TKC_05.3_190820_filter	TCTTGACTTGAT	GTGTGYCAGCMGCCGCGGTAA	18	B5	phenol_chloroform	4	20-Mar	2020 Jan 02	Tikim Chi	Tikim Chi	Dos Ojos	20.3	-87.403	meteoric	3090	5.3	NA	NA	NA	filter	23.4	7.61	81	3.105	2.8	NA	6727	NA	NA	NA	NA	NA	NA	NA	NA	NA	NA	2	NA	NA	NA
207	TKC_05_3	region2	conduit	Inland Sac Actun	Y	filter - water	306_Yucatan_TKC_05_3_190820_B_filter	Yucatan_TKC_05.3_190820_filter	ATCGGCTTCCGA	GTGTGYCAGCMGCCGCGGTAA	18	B6	phenol_chloroform	4	20-Mar	2020 Jan 02	Tikim Chi	Tikim Chi	Dos Ojos	20.3	-87.403	meteoric	3090	5.3	NA	NA	NA	filter	23.4	7.61	81	3.105	2.8	NA	6727	NA	NA	NA	NA	NA	NA	NA	NA	NA	NA	2	NA	NA	NA
153	PAN.7	region5	other	other	N	steri	75.Yuc.2016.Pan.7.steri	75.Yuc.2016.Pan.7.steri	ATTATCGTCCCT	GTGTGYCAGCMGCCGCGGTAA	15	G3	NA	NA	19-Jul	NA	Pandora	Pandora	NA	18.157	-87.904	saltwater	200	NA	NA	NA	NA	sediment	NA	NA	NA	NA	NA	NA	NA	NA	NA	NA	NA	NA	NA	NA	NA	NA	NA	NA	NA	NA	NA
154	PAN.3	region5	other	other	N	steri	76.Yuc.2016.Pan.3.steri	76.Yuc.2016.Pan.3.steri	TGGGCCGGAATG	GTGTGYCAGCMGCCGCGGTAA	15	G4	NA	NA	19-Jul	NA	Pandora	Pandora	NA	18.157	-87.904	saltwater	200	NA	NA	NA	NA	sediment	NA	NA	NA	NA	NA	NA	NA	NA	NA	NA	NA	NA	NA	NA	NA	NA	NA	NA	NA	NA	NA
155	PAN.17	region5	other	other	N	steri	77.Yuc.2016.Pan.17.steri	77.Yuc.2016.Pan.17.steri	ATATATAGTATC	GTGTGYCAGCMGCCGCGGTAA	15	G5	NA	NA	19-Jul	NA	Pandora	Pandora	NA	18.157	-87.904	saltwater	200	NA	NA	NA	NA	sediment	NA	NA	NA	NA	NA	NA	NA	NA	NA	NA	NA	NA	NA	NA	NA	NA	NA	NA	NA	NA	NA
156	PAN.21	region5	other	other	N	steri	79.Yuc.2016.Pan.21.steri	79.Yuc.2016.Pan.21.steri	GCGCGAATGGTG	GTGTGYCAGCMGCCGCGGTAA	15	G7	NA	NA	19-Jul	NA	Pandora	Pandora	NA	18.157	-87.904	saltwater	200	NA	NA	NA	NA	sediment	NA	NA	NA	NA	NA	NA	NA	NA	NA	NA	NA	NA	NA	NA	NA	NA	NA	NA	NA	NA	NA
157	PAN.14	region5	other	other	N	steri	80.Yuc.2016.Pan.14.steri	80.Yuc.2016.Pan.14.steri	TACATATCTACA	GTGTGYCAGCMGCCGCGGTAA	15	G8	NA	NA	19-Jul	NA	Pandora	Pandora	NA	18.157	-87.904	saltwater	200	NA	NA	NA	NA	sediment	NA	NA	NA	NA	NA	NA	NA	NA	NA	NA	NA	NA	NA	NA	NA	NA	NA	NA	NA	NA	NA
185	PIT_60_0	region6	pit	Inland Sac Actun	Y	filter - water	83_Yucatan_PIT_60_0_190819_A_filter	Yucatan_PIT_60.0_190819_filter	ATTTCTTAGCCA	GTGTGYCAGCMGCCGCGGTAA	13	B11	phenol_chloroform	1	20-Mar	2019 Oct 19	Pit	Pit	Dos Ojos	20.323	-87.41	saltwater	5729	60	NA	NA	NA	filter	23.1	7.2	71	54.41	53.6	7.2	2198	1302	1489	-4.5	-708	29.1	88.2	450	0.24	12	0	60	1.54	1.3	NA
186	PIT_60_0	region6	pit	Inland Sac Actun	Y	filter - water	84_Yucatan_PIT_60_0_190819_B_filter	Yucatan_PIT_60.0_190819_filter	AGTCTGTCTGCG	GTGTGYCAGCMGCCGCGGTAA	12	G12	phenol_chloroform	1	20-Mar	2019 Oct 19	Pit	Pit	Dos Ojos	20.323	-87.41	saltwater	5729	60	NA	NA	NA	filter	23.1	7.2	71	54.41	53.6	7.2	2198	1302	1489	-4.5	-708	29.1	88.2	450	0.24	12	0	60	1.54	1.3	NA
99	KXB_12_0	region2	conduit	Inland Sac Actun	Y	filter - water	85_Yucatan_KXB_12_0_190824_A_filter	Yucatan_KXB_12.0_190824_filter	TGGGAGGTGGTA	GTGTGYCAGCMGCCGCGGTAA	12	H1	phenol_chloroform	1	20-Mar	2019 Oct 19	K'oox Baal	K'oox Baal	K'oox Baal	20.38	-87.432	meteoric	9903	12	NA	NA	NA	filter	NA	NA	NA	NA	2.5	NA	6933	NA	NA	NA	NA	NA	NA	NA	NA	NA	NA	2	NA	NA	NA
100	KXB_12_0	region2	conduit	Inland Sac Actun	Y	filter - water	86_Yucatan_KXB_12_0_190824_B_filter	Yucatan_KXB_12.0_190824_filter	ATTCGCCAAGAA	GTGTGYCAGCMGCCGCGGTAA	13	C1	phenol_chloroform	1	20-Mar	2019 Oct 19	K'oox Baal	K'oox Baal	K'oox Baal	20.38	-87.432	meteoric	9903	12	NA	NA	NA	filter	NA	NA	NA	NA	2.5	NA	6933	NA	NA	NA	NA	NA	NA	NA	NA	NA	NA	2	NA	NA	NA
240	XNH_11_5	region3	conduit	Xunaan Ha	Y	filter - water	87_Yucatan_XNH_11_5_190818_A_filter	Yucatan_XNH_11.5_190818_filter	CTAGGATCACTG	GTGTGYCAGCMGCCGCGGTAA	12	H3	phenol_chloroform	1	20-Mar	2019 Oct 19	Xunaan Ha	Xunaan Ha	Xunaan Ha	20.344	-87.361	meteoric	1505	11.5	NA	NA	NA	filter	15	7.52	65	3.748	3.6	NA	7538	NA	NA	NA	NA	NA	NA	NA	NA	NA	NA	3	NA	NA	NA
241	XNH_11_5	region3	conduit	Xunaan Ha	Y	filter - water	88_Yucatan_XNH_11_5_190818_B_filter	Yucatan_XNH_11.5_190818_filter	GGCCGCGATCGA	GTGTGYCAGCMGCCGCGGTAA	13	C2	phenol_chloroform	1	20-Mar	2019 Oct 19	Xunaan Ha	Xunaan Ha	Xunaan Ha	20.344	-87.361	meteoric	1505	11.5	NA	NA	NA	filter	15	7.52	65	3.748	3.6	NA	7538	NA	NA	NA	NA	NA	NA	NA	NA	NA	NA	4	NA	NA	NA
115	MYB_16_5	region1	conduit	Ox Bel Ha	Y	filter - water	89_Yucatan_MYB_16_5_190822_A_filter	Yucatan_MYB_16.5_190822_filter	AGTGCGTTCTAG	GTGTGYCAGCMGCCGCGGTAA	13	C3	phenol_chloroform	1	20-Mar	2019 Oct 19	Maya Blue	Maya Blue	Ox Bel Ha	20.194	-87.496	halocline	5499	16.5	NA	NA	NA	filter	24.4	7.55	79	10.55	10	7.55	6789	3365	3574	-10	-3215	8.9	16.8	73	0.05	2	0	9	2.07	3.36	NA
158	PAN.12	region5	other	other	N	steri	89.Yuc.2016.Pan.12.steri	89.Yuc.2016.Pan.12.steri	AAGAGCAGAGCC	GTGTGYCAGCMGCCGCGGTAA	13	F10	NA	NA	19-Jul	NA	Pandora	Pandora	NA	18.157	-87.904	saltwater	200	NA	NA	NA	NA	filter	NA	NA	NA	NA	NA	NA	NA	NA	NA	NA	NA	NA	NA	NA	NA	NA	NA	NA	NA	NA	NA
116	MYB_16_5	region1	conduit	Ox Bel Ha	Y	filter - water	90_Yucatan_MYB_16_5_190822_B_filter	Yucatan_MYB_16.5_190822_filter	ACCCACCACTAG	GTGTGYCAGCMGCCGCGGTAA	12	H6	phenol_chloroform	1	20-Mar	2019 Oct 19	Maya Blue	Maya Blue	Ox Bel Ha	20.194	-87.496	halocline	5499	16.5	NA	NA	NA	filter	24.4	7.55	79	10.55	10	7.55	6789	3365	3574	-10	-3215	8.9	16.8	73	0.05	2	0	9	2.07	3.36	NA
77	JHS_12_6	region1	conduit	Ox Bel Ha	Y	filter - water	91_Yucatan_JHS_12_6_190823_B_filter	Yucatan_JHS_12.6_190823_filter	TCGACATCTCTT	GTGTGYCAGCMGCCGCGGTAA	12	H7	phenol_chloroform	1	20-Mar	2019 Oct 19	Jailhouse	Jailhouse	Ox Bel Ha	20.188	-87.49	meteoric	4688	12.6	NA	NA	NA	filter	NA	NA	NA	NA	5.1	6.93	7181	5911	7450	-13.8	269	7.9	10.2	41	0.04	1	0	6	0.31	5.91	NA
78	JHS_12_6	region1	conduit	Ox Bel Ha	Y	filter - water	92_Yucatan_JHS_12_6_190823_A_filter	Yucatan_JHS_12.6_190823_filter	ACGTGGTTCCAC	GTGTGYCAGCMGCCGCGGTAA	12	H8	phenol_chloroform	1	20-Mar	2019 Oct 19	Jailhouse	Jailhouse	Ox Bel Ha	20.188	-87.49	meteoric	4688	12.6	NA	NA	NA	filter	NA	NA	NA	NA	5.1	6.93	7181	5911	7450	-13.8	269	7.9	10.2	41	0.04	1	0	6	0.31	5.91	NA
93	JHS_18_9	region1	conduit	Ox Bel Ha	Y	filter - water	93_Yucatan_JHS_18_9_190823_A_filter	Yucatan_JHS_18.9_190823_filter	ATCAATTGTCCT	GTGTGYCAGCMGCCGCGGTAA	12	H9	phenol_chloroform	1	20-Mar	2019 Oct 19	Jailhouse	Jailhouse	Ox Bel Ha	20.188	-87.49	saltwater	4688	18.9	NA	NA	NA	filter	NA	NA	NA	NA	52.3	6.6	2172	1150	1881	-2.6	-292	20.2	87.2	432	0.17	12	0	54	2.97	1.15	125000
94	JHS_18_9	region1	conduit	Ox Bel Ha	Y	filter - water	94_Yucatan_JHS_18_9_190823_B_filter	Yucatan_JHS_18.9_190823_filter	AGGCAGGGCCAT	GTGTGYCAGCMGCCGCGGTAA	12	H10	phenol_chloroform	1	20-Mar	2019 Oct 19	Jailhouse	Jailhouse	Ox Bel Ha	20.188	-87.49	saltwater	4688	18.9	NA	NA	NA	filter	NA	NA	NA	NA	52.3	6.6	2172	1150	1881	-2.6	-292	20.2	87.2	432	0.17	12	0	54	2.97	1.15	125000
212	TKC_13_5	region2	conduit	Inland Sac Actun	Y	filter - water	95_Yucatan_TKC_13_5_190820_A_filter	Yucatan_TKC_13.5_190820_filter	CAACAGGTAACT	GTGTGYCAGCMGCCGCGGTAA	12	H11	phenol_chloroform	1	20-Mar	2019 Oct 19	Tikim Chi	Tikim Chi	Dos Ojos	20.3	-87.403	meteoric	3090	13.5	NA	NA	NA	filter	22	7.65	64	3.7	3.4	NA	6837	NA	NA	NA	NA	NA	NA	NA	NA	NA	NA	3	NA	NA	NA
213	TKC_13_5	region2	conduit	Inland Sac Actun	Y	filter - water	96_Yucatan_TKC_13_5_190820_B_filter	Yucatan_TKC_13.5_190820_filter	GCTGTTTGACCG	GTGTGYCAGCMGCCGCGGTAA	12	H12	phenol_chloroform	1	20-Mar	2019 Oct 19	Tikim Chi	Tikim Chi	Dos Ojos	20.3	-87.403	meteoric	3090	13.5	NA	NA	NA	filter	22	7.65	64	3.7	3.4	NA	6837	NA	NA	NA	NA	NA	NA	NA	NA	NA	NA	4	NA	NA	NA
131	96.Neg.071219	negative-blank	negative-blank	negative-blank	N	NA	96.Neg.071219	96.Neg.071219	CATACTTGTCTA	GTGTGYCAGCMGCCGCGGTAA	15	H12	NA	NA	19-Jul	NA	Negative	Negative	NA	NA	NA	neg_control	NA	NA	NA	NA	NA	filter	NA	NA	NA	NA	NA	NA	NA	NA	NA	NA	NA	NA	NA	NA	NA	NA	NA	NA	NA	NA	NA
54	CCY_15_2	region3	conduit	Xunaan Ha	Y	filter - water	97_Yucatan_CCY_15_2_190818_A_filter	Yucatan_CCY_15.2_190818_filter	TCAGCCTCAGCC	GTGTGYCAGCMGCCGCGGTAA	14	A1	phenol_chloroform	2	20-Mar	2019 Oct 19	Chan Chemuyil	Chan Chemuyil	Xunaan Ha	20.341	-87.354	saltwater	756	15.2	NA	NA	NA	filter	NA	NA	NA	NA	NA	NA	NA	NA	NA	NA	NA	NA	NA	NA	NA	NA	NA	NA	NA	NA	NA
55	CCY_15_2	region3	conduit	Xunaan Ha	Y	filter - water	98_Yucatan_CCY_15_2_190818_B_filter	Yucatan_CCY_15.2_190818_filter	TGGACGGCCCAG	GTGTGYCAGCMGCCGCGGTAA	13	C8	phenol_chloroform	2	20-Mar	2019 Oct 19	Chan Chemuyil	Chan Chemuyil	Xunaan Ha	20.341	-87.354	saltwater	756	15.2	NA	NA	NA	filter	NA	NA	NA	NA	NA	NA	NA	NA	NA	NA	NA	NA	NA	NA	NA	NA	NA	NA	NA	NA	NA
86	JHS_15_2	region1	conduit	Ox Bel Ha	Y	filter - water	99_Yucatan_JHS_15_2_190823_A_filter	Yucatan_JHS_15.2_190823_filter	CAGCGCGGCTAG	GTGTGYCAGCMGCCGCGGTAA	14	A3	phenol_chloroform	2	20-Mar	2019 Oct 19	Jailhouse	Jailhouse	Ox Bel Ha	20.188	-87.49	halocline	4688	15.2	NA	NA	NA	filter	NA	NA	NA	NA	6.8	6.82	6924	5875	7869	-13.4	945	9.3	18	80	0.05	2	0	10	2.23	5.87	NA
[truncated: 29 more columns]
