# Supplementary material for: Microbial biogeography of the eastern Yucatán carbonate aquifer
Source: Appl Environ Microbiol. 2023 Nov 2;89(11):e01682-23. doi: 10.1128/aem.01682-23 (PMC10701671; doi:10.1128/aem.01682-23)
Supplement: Table S3 — Phylum-level abundance table. [file aem.01682-23-s0005.csv]

sample-id	Archaea;__	Archaea;Aenigmarchaeota	Archaea;Altiarchaeota	Archaea;Asgardarchaeota	Archaea;Crenarchaeota	Archaea;Euryarchaeota	Archaea;Hadarchaeota	Archaea;Halobacterota	Archaea;Hydrothermarchaeota	Archaea;Iainarchaeota	Archaea;Korarchaeota	Archaea;Micrarchaeota	Archaea;Nanoarchaeota	Archaea;Thermoplasmatota	Bacteria;__	Bacteria;10bav-F6	Bacteria;Abditibacteriota	Bacteria;Acetothermia	Bacteria;Acidobacteriota	Bacteria;Actinobacteriota	Bacteria;Aerophobota	Bacteria;Alphaproteobacteria	Bacteria;AncK6	Bacteria;Armatimonadota	Bacteria;Bacteria	Bacteria;Bacteroidota	Bacteria;Bdellovibrionota	Bacteria;BHI80-139	Bacteria;Caldatribacteriota	Bacteria;Caldisericota	Bacteria;Calditrichota	Bacteria;Campilobacterota	Bacteria;Chloroflexi	Bacteria;Chrysiogenetota	Bacteria;CK-2C2-2	Bacteria;Cloacimonadota	Bacteria;Cyanobacteria	Bacteria;Dadabacteria	Bacteria;Deferribacterota	Bacteria;Deferrisomatota	Bacteria;Deinococcota	Bacteria;Dependentiae	Bacteria;Desantisbacteria	Bacteria;Desulfobacterota	Bacteria;DTB120	Bacteria;Edwardsbacteria	Bacteria;Elusimicrobiota	Bacteria;Entotheonellaeota	Bacteria;FCPU426
100_Yucatan_JHS_15_2_190823_B_filter	0.0019082052827156773	0.0014060459977904992	0	0	0.010545344983428743	0	0	0	0	0.0014060459977904992	0	0	0.04449131264437079	0.04870945063774229	0.05855177262227579	0	0	0	0.005624183991161997	0.0033142512805061767	0	0.04318569850356533	0	0	0	0.05855177262227579	0.022798031535603093	0	0	0	0	0.025610123531184092	0.006427638847042282	0	0	0	0.009340162699608317	0	0	0	0	0.0024103645676408557	0	0.006728934417997389	0	0	0.007431957416892638	0	0
101_Yucatan_PIT_19_8_190819_A_filter	0	0	0	0	0.03374510394697198	0	0	0	0	0	0	4.0172742794014263e-4	0.003715978708446319	0.04690167721201165	0.005122024706236818	0	0	0	0	0.04680124535502662	0	0.11288540725118007	0	0	0	0.009038867128653209	0.009942753841518529	0	0	0	0	0.047002109068996684	4.0172742794014263e-4	0	0	0	0	0	0	0	6.025911419102139e-4	0.0030129557095510697	0	0.006829366274982425	0	0	9.038867128653209e-4	0	0
102_Yucatan_PIT_19_8_190819_B_filter	1.0043185698503566e-4	0	0	0	0.03505071808777744	0	0	0	0	0	0	0	0.004519433564326604	0.04147835693481972	0.0038164105654313546	0	0	0	2.0086371397007131e-4	0.035151149944762476	0	0.1008335844129758	1.0043185698503566e-4	0	0	0.007030229988952496	0.013960028120919956	0	0	0	0	0.048609018780757254	0	0	0	0	4.0172742794014263e-4	0	0	0	0	0.0036155468514612837	0	0.006126343276087175	0	0	2.0086371397007131e-4	0	0
104_Yucatan_KXB_01_0_190824_A_filter	1.0043185698503566e-4	0	0	0	0.02631314653007934	1.0043185698503566e-4	0	0	0	1.0043185698503566e-4	0	0	0.0011047504268353922	0	0.008034548558802852	0	0	0	0.005423320277191925	0.1008335844129758	0	0.0546349301998594	0	0.004921160992266747	0	0.15506678718489506	0.021994576679722808	0	0	0	0	0.0033142512805061767	0.00461986542131164	0	0	0	8.034548558802853e-4	1.0043185698503566e-4	0	0	0	0.00461986542131164	0	0.009842321984533494	0	0	0	0	0
105_Yucatan_KXB_01_0_190824_B_filter	4.0172742794014263e-4	0	0	0	0.02611228281610927	1.0043185698503566e-4	0	0	0	0	0	1.0043185698503566e-4	0.0010043185698503565	0	0.007632821130862709	0	0	0	0.006327206990057246	0.10886813297177865	0	0.05855177262227579	0	0.003213819423521141	0	0.11770613638646178	0.024907100532288843	0	0	0	0	0.00230993271065582	0.00532288842020689	0	0	0	0.0010043185698503565	0	0	0	0	0.0015064778547755348	0	0.011750527267249171	0	0	2.0086371397007131e-4	0	0
107_Yucatan_XNH_13_1_190818_B_filter	0.0028120919955809984	0	0	0	0.016571256402530883	0	0	0	0	0	0	0	0.059957818620066286	0.0018077734257306419	0.018881189113186703	0	0	0	0.00833584412975796	0.003715978708446319	0	0.05975695490609621	0	0	0	0.1008335844129758	0.04519433564326605	0	0	0	0	0.031937330521241335	0.008536707843728031	0	0	0	0.0030129557095510697	0	0	0	0	0.00391684242241639	0	0.002008637139700713	0	0	0.0031133875665361054	0.0038164105654313546	0
108_Yucatan_CSA_01_8_190823_A_filter	6.025911419102139e-4	2.0086371397007131e-4	0	0	0.033142512805061766	1.0043185698503566e-4	0	0	0	0	0	0	0.015064778547755347	0.008637139700713066	0.01667168825951592	0	1.0043185698503566e-4	3.0129557095510696e-4	0.009641458270563423	0.012152254695189314	0	0.10043185698503565	0	4.0172742794014263e-4	0	0.09892537913026012	0.014462187405845135	0	0	0	0	0.18067691071607914	0.007733252987847745	8.034548558802853e-4	0	3.0129557095510696e-4	0.0016069097117605705	4.0172742794014263e-4	0	0	0	0.004017274279401426	0	0.007130661845937532	0	0	0.0022095008536707843	0.005021592849251783	0
109_Yucatan_CSA_01_8_190823_B_filter	7.030229988952496e-4	0.0014060459977904992	0	0	0.03635633222858291	5.021592849251782e-4	0	0	0	3.0129557095510696e-4	0	1.0043185698503566e-4	0.017073415687456062	0.010746208697398814	0.01546650597569549	0	0	0	0.008134980415787888	0.008536707843728031	0	0.09048910314351713	1.0043185698503566e-4	4.0172742794014263e-4	0	0.09731846941849955	0.01084664055438385	0	0	1.0043185698503566e-4	0	0.16581299588229387	0.00923973084262328	3.0129557095510696e-4	1.0043185698503566e-4	0	0.0017073415687456062	5.021592849251782e-4	2.0086371397007131e-4	2.0086371397007131e-4	0	0.005624183991161997	0	0.005925479562117104	0	0	0.0021090689966857487	0.002912523852566034	1.0043185698503566e-4
113_Yucatan_CSA_07_5_190823_A_filter	0.0019082052827156773	0.0017073415687456062	0	0	0.022697599678618056	2.0086371397007131e-4	0	1.0043185698503566e-4	0	1.0043185698503566e-4	0	2.0086371397007131e-4	0.03294164909109169	0.018579893542231597	0.021090689966857486	0	0	0	8.034548558802853e-4	0.03243948980616652	0	0.05614140805463493	0	3.0129557095510696e-4	0	0.08526664658029527	0.017676006829366275	0	0	0	1.0043185698503566e-4	0.09581199156372401	0.0019082052827156773	4.0172742794014263e-4	0	2.0086371397007131e-4	0.0028120919955809984	0	0	0	0	0.002611228281610927	0	0.00833584412975796	2.0086371397007131e-4	0	0.004519433564326604	5.021592849251782e-4	0
114_Yucatan_CSA_07_5_190823_B_filter	9.038867128653209e-4	9.038867128653209e-4	0	0	0.015165210404740384	0	0	0	0	0	0	0	0.04087576579290951	0.01546650597569549	0.019985939540022094	0	0	0	0.0025107964246258913	0.005724615848147032	0	0.06959927689062971	0	0	0	0.0735161193130461	0.0230993271065582	0	0	0	0	0.098624083559305	0.005122024706236818	0.0010043185698503565	0	0	0.002008637139700713	0	0	0	0	0.003213819423521141	0	0.0031133875665361054	0	0	0.007431957416892638	0.0014060459977904992	0.0014060459977904992
117_Yucatan_PIT_40_0_190819_A_filter	0	0	0	0	0.014863914833785276	0	0	0	0	0	0	0	0.07231093702922567	0	0	0	0	0	0	0	0	0.007130661845937532	0	0	0	0	0	0	0	0	0	4.0172742794014263e-4	0	0	0	0	0	0	0	0	0	0	0	0	0	0	0	0	0
118_Yucatan_PIT_40_0_190819_B_filter	0	0	0	0	0	0	0	0	0	0	0	0	0	0	0	0	0	0	0	0.06949884503364467	0	0	0	0	0	0	0	0	0	0	0	0	0	0	0	0	0	0	0	0	0	0	0	3.0129557095510696e-4	0	0	0	0	0
119_Yucatan_ODY_02_3_190822_A_filter	0.0012051822838204278	0	0	0	0.00391684242241639	0	0	0	0	0	0	0	0.006427638847042282	1.0043185698503566e-4	0.007431957416892638	0	0	0	7.030229988952496e-4	0.0549362257708145	0	0.061062569046901674	0	0.0017073415687456062	0	0.16149442603193734	0.012553982123129456	0	0	0	0.0027116601385959627	0.01225268655217435	0.015767801546650598	0	0	0	0.009641458270563423	0	1.0043185698503566e-4	2.0086371397007131e-4	0	0.003213819423521141	0	0.07431957416892639	0	0	2.0086371397007131e-4	0	0
120_Yucatan_ODY_02_3_190822_B_filter	0.0010043185698503565	0	0	0	0.0036155468514612837	0	0	1.0043185698503566e-4	0	0	0	0	0.006327206990057246	0	0.007934116701817817	0	1.0043185698503566e-4	0	8.034548558802853e-4	0.046299086070101435	0	0.06899668574871949	0	0.0021090689966857487	0	0.13628602992869338	0.013759164406949884	0	0	0	0.0019082052827156773	0.0101436175554886	0.015968665260620667	0	0	0	0.005122024706236818	0	0	8.034548558802853e-4	0	0.0019082052827156773	0	0.0783368484483278	0	0	1.0043185698503566e-4	0	0
121_Yucatan_PIT_16_0_190819_A_filter	0	0	0	0	0.04258310736165512	0	0	0	0	0	0	0	0.002912523852566034	0.03766194636938837	0.007431957416892638	0	0	0	5.021592849251782e-4	0.016772120116500953	0	0.2160289243748117	0	0	0	0.03093301195139098	0.015868233403635634	0	0	0	0	0.022697599678618056	7.030229988952496e-4	0	0	0	1.0043185698503566e-4	0	0	0	0	0.00230993271065582	0	0.004720297278296676	0	0	2.0086371397007131e-4	0	0
122_Yucatan_PIT_16_0_190819_B_filter	0	0	0	0	0.02701616952897459	0	0	0	0	0	0	0	0.009139298985638245	0.02400321381942352	0.006025911419102139	0	0	0	0	0.02540925981721402	0	0.2369187506276991	0	0	0	0.01948378025509692	0.0245053731043487	0	0	0	0	0.012051822838204279	0	0	0	0	0.0015064778547755348	0	0	0	0	0.004921160992266747	0	0.007331525559907603	0	0	0	0	0
123_Yucatan_PIT_12_0_190819_A_filter	1.0043185698503566e-4	3.0129557095510696e-4	0	0	0.0034146831374912124	0	0	0	0	1.0043185698503566e-4	0	0	0.010444913126443708	0.006427638847042282	0.013257005122024707	0	0	0	0.0013056141408054635	0.024304509390378627	0	0.16018881189113188	0	7.030229988952496e-4	0	0.08747614743396605	0.007431957416892638	0	0	0	0	0.0015064778547755348	0.00230993271065582	0	0	0	7.030229988952496e-4	0	0	0	2.0086371397007131e-4	0.0011047504268353922	0	0.0017073415687456062	0	0	6.025911419102139e-4	0	0
124_Yucatan_PIT_12_0_190819_B_filter	0	0	0	0	0.0012051822838204278	0	0	0	0	0	0	0	0.03997187908004419	0.005122024706236818	0.011449231696294065	0	0	0	0.0014060459977904992	0.01456261926283017	0	0.10314351712363162	0	0	0	0.08827960228984634	0.008134980415787888	0	0	0	0	0.005021592849251783	0.0015064778547755348	0	0	0	0	0	0	0	0	0.0033142512805061767	0	4.0172742794014263e-4	0	0	0.005021592849251783	0	0
125_Yucatan_KXB_18_6_190824_A_filter	6.025911419102139e-4	0.0015064778547755348	0	0	0.007431957416892638	0	0	0	0	1.0043185698503566e-4	0	4.0172742794014263e-4	0.052827156774128754	0.0014060459977904992	0.010043185698503565	0	0	0	0.007934116701817817	0.010043185698503565	0	0.038465401225268654	0	0	3.0129557095510696e-4	0.046600381641056544	0.04177965250577483	0	0	0	0	0.007331525559907603	0.01084664055438385	0	0	0	0.0025107964246258913	0	0	0	0	5.021592849251782e-4	0	0.0028120919955809984	0	0	0.0016069097117605705	0.0015064778547755348	0
126_Yucatan_KXB_18_6_190824_B_filter	0	0	0.007431957416892638	0.0018077734257306419	0.017274279401426132	0.0016069097117605705	0	0.025509691674199055	0	0	0	0	0.01898162097017174	0.014663051119815206	0.00532288842020689	0	0	0	0.019082052827156776	0.010043185698503565	0	0.04830772320980215	0	0	0	0.04449131264437079	0.014462187405845135	0	0	0	0.011047504268353922	0.005925479562117104	0.09018780757256202	0	0	0	3.0129557095510696e-4	0	0	0	0	4.0172742794014263e-4	0	0.09340162699608316	0	0	0	0	0
127_Yucatan_CCY_10_1_190818_A_filter	0	0.0072310937029225674	0	0	7.030229988952496e-4	0	0	0	0	0	0	0	0.006327206990057246	0	0.0011047504268353922	0	0	0	0.027116601385959626	0.004820729135281711	0	0.09058953500050215	0	0	0	0.058350908908305715	0.006829366274982425	0	0	0	0	0.08727528371999599	0.004218137993371497	0	0	0	0	0	0	0	0	0.006327206990057246	0	0	0	0	0.00833584412975796	0	0.004720297278296676
128_Yucatan_CCY_10_1_190818_B_filter	0.00692979813196746	0	0	0	0.004921160992266747	0	0	0	0	0	0	0	0.006226775133072211	0	0.002912523852566034	0	0	0	0.0013056141408054635	0.01637039268856081	0	0.1509490810485086	0	0	0	0.05222456563221854	0.011147936125338957	0	0	0	0	0.01898162097017174	0	0	0	0	0	0	0	0	0	0	0	0	0	0	0	0	0.002611228281610927
132_Yucatan_JHS_18_9_190823_B_filter	0	0	0	0	0	0	0	0.0030129557095510697	0	0	0	0	0	0	0.002611228281610927	0	0	0	0.006126343276087175	0.016772120116500953	0	0.098624083559305	0	0	0	0.05081851963442804	0	0	0	0	0	0	0.011147936125338957	0	0	0	0.0018077734257306419	0	0	0	0	0	0	0.008737571557698103	0	0	0	0	0
133_Yucatan_TKC_16_2_190820_A_filter	0.02189414482273777	0	0	0	0	0	0	0	0	0	0	0	0.014462187405845135	0	0.007632821130862709	0	0	0	0.002611228281610927	0.027618760670884805	0	0.07311439188510596	0	0	0	0.0490107462086974	0	0	0	0	0	0.007532389273877674	0	0	0	0	0	0	0	0	0	0	0	0	0	0	0	0	0
134_Yucatan_TKC_16_2_190820_B_filter	0.0014060459977904992	1.0043185698503566e-4	0	0	0.005523752134176961	0	0	0	0	0	0	0	0.016972983830471026	0.0018077734257306419	0.004820729135281711	0	0	0	8.034548558802853e-4	0.016972983830471026	0	0.0938033544240233	0	0	0	0.04649994978407151	0.01616952897459074	0	0	0	0	0.005222456563221854	0.002611228281610927	0	0	0	0.0010043185698503565	0	0	0	0.0013056141408054635	0.0018077734257306419	0	0.0018077734257306419	0	0	0	1.0043185698503566e-4	0
137_Yucatan_PIT_05_2_190819_A_filter	0	1.0043185698503566e-4	0	0	0.007532389273877674	0	0	0	0	0	0	1.0043185698503566e-4	0.0038164105654313546	0.004921160992266747	0.016069097117605704	0	0	1.0043185698503566e-4	0.0013056141408054635	0.024404941247363664	0	0.1847946168524656	0	0	0	0.08386060058250477	0.0034146831374912124	0	0	0	0	0.005021592849251783	7.030229988952496e-4	0	0	0	8.034548558802853e-4	0	0	0	0	5.021592849251782e-4	0	0.0013056141408054635	0	0	5.021592849251782e-4	2.0086371397007131e-4	1.0043185698503566e-4
138_Yucatan_PIT_05_2_190819_B_filter	0	0.0013056141408054635	0	0	0.003715978708446319	0	0	0	0	0	0	0	0.00532288842020689	7.030229988952496e-4	0.015064778547755347	0	0	0	0.0013056141408054635	0.009942753841518529	0	0.19453650698001407	0	0	0	0.0549362257708145	0.005624183991161997	0	0	0	0	0.006528070704027318	0	0	0	0	0.0013056141408054635	0	0	0	7.030229988952496e-4	0.002611228281610927	0	4.0172742794014263e-4	0	0	0	0	0
141_Yucatan_MYB_11_0_190822_A_filter	0.0016069097117605705	0	0	9.038867128653209e-4	0.006628502561012353	0	0	0	0	8.034548558802853e-4	0	0	0.024907100532288843	0.011951390981219242	0.009641458270563423	0	0	0	0.007431957416892638	0.0016069097117605705	0	0.01315657326503967	0	0	0	0.028221351812795017	0.011147936125338957	0	0	0	0	0.01084664055438385	0.017575574972381238	0	0	0	0.008737571557698103	6.025911419102139e-4	0	0	0	0.0019082052827156773	0	0	0	0	0.006528070704027318	2.0086371397007131e-4	0
142_Yucatan_MYB_11_0_190822_B_filter	0.0014060459977904992	1.0043185698503566e-4	0	0	0.013558300692979813	0	0	5.021592849251782e-4	0	4.0172742794014263e-4	0	0	0.0746208697398815	0.018680325399216633	0.01637039268856081	0	0	0	0.010746208697398814	0.0028120919955809984	0	0.013357436979009742	0	0	3.0129557095510696e-4	0.02581098724515416	0.01315657326503967	0	0	0	0	0.008436275986742995	0.008637139700713066	0	0	0	0.006427638847042282	0	0	0	0	0.0022095008536707843	0	0	0	0	0.004820729135281711	1.0043185698503566e-4	0
143_Yucatan_ODY_15_5_190822_A_filter	0	0	0	0	0	0	0	0	0	0	0	0	0.017676006829366275	2.0086371397007131e-4	0.0030129557095510697	0	0	0	0.002912523852566034	0.02962739781058552	0	0.13739078035552876	0	0	0	0.09249774028321783	0.010746208697398814	0	0	0	0	0.08697398814904088	0.02862307924073516	0	0	0	0.0034146831374912124	0	0	0	0	0.0018077734257306419	0	0.004318569850356533	0	0	0	0	0
146_Yucatan_XNH_01_0_190818_A_filter	0	0	0	0	0	0	0	0.0017073415687456062	0	0	0	0	0	0	0.009440594556593351	0	0	0	0.0101436175554886	0.014964346690770312	0	0.02862307924073516	0	0	0	0.12483679823239932	0	0	0	0	0	0	0.006226775133072211	0	0	0	0	0	0	0	0.0024103645676408557	0	0	0	0	0	0	0	0
147_Yucatan_XNH_01_0_190818_B_filter	0.00230993271065582	1.0043185698503566e-4	0	0	0.002912523852566034	0	0	0	0	1.0043185698503566e-4	0	0	0.03926885608114894	0.0012051822838204278	0.00923973084262328	0	0	0	0.007130661845937532	0.01365873254996485	0	0.08878176157477152	0	1.0043185698503566e-4	0	0.04509390378628101	0.012152254695189314	0	0	0	0	0.0811489404439088	0.007431957416892638	0	0	0	0.011147936125338957	0	0	0	0	0.0014060459977904992	0	1.0043185698503566e-4	0	0	0.0022095008536707843	5.021592849251782e-4	0
148_Yucatan_ODY_04_9_190822_A_filter	0.004720297278296676	0.0014060459977904992	0	0	0.024103645676408558	0	0	0	0	1.0043185698503566e-4	0	0	0.0388671286532088	0.0031133875665361054	0.0332429446620468	0	0	0	0.0031133875665361054	0.01546650597569549	0	0.07271266445716582	0	0	0	0.04810685949583208	0.014663051119815206	0	0	0	0	0.098624083559305	0.004017274279401426	4.0172742794014263e-4	0	0	0.006226775133072211	0	2.0086371397007131e-4	0	0	0.005825047705132068	0	0.0021090689966857487	0	0	0.0034146831374912124	4.0172742794014263e-4	0
150_Yucatan_TKC_01_9_190820_A_filter	0	0	0	0	0.0738174148840012	0	0	2.0086371397007131e-4	0	0	0	0	0.006829366274982425	0.0030129557095510697	0.017475143115396205	0	0	0	0.0013056141408054635	0.05403233905794918	0	0.10796424625891332	0	0	0	0.07713166616450738	0.01456261926283017	0	0	0	0	0.015767801546650598	0.005423320277191925	0	0	0	0.0028120919955809984	0	0	0	1.0043185698503566e-4	0.0025107964246258913	0	0.006327206990057246	0	0	0	0	0
151_Yucatan_TKC_01_9_190820_B_filter	1.0043185698503566e-4	0	0	0	0.08476448729537009	0	0	1.0043185698503566e-4	0	0	0	0	0.005423320277191925	0.004419001707341569	0.014964346690770312	0	0	0	0.006427638847042282	0.0639750928994677	0	0.09721803756151451	0	0	0	0.09510896856482877	0.014361755548860098	0	0	0	0	0.01456261926283017	0.004419001707341569	0	0	0	0.0011047504268353922	0	0	0	0	0.002611228281610927	0	0.003715978708446319	0	0	4.0172742794014263e-4	0	0
152_Yucatan_ODY_12_4_190822_A_filter	0.008838003414683137	2.0086371397007131e-4	0	0	0.010545344983428743	0	0	0	0	8.034548558802853e-4	0	0	0.06377422918549765	0.012654413980114493	0.019684643969066988	0	0	0	0.011248367982323993	0.01225268655217435	0	0.039670583509089086	0	0	0.0017073415687456062	0.08868132971778649	0.02189414482273777	0	0	0	0	0.0476047002109069	0.002912523852566034	0	0	0	0.024103645676408558	0	0	0	0	7.030229988952496e-4	0	1.0043185698503566e-4	0	0	0.014763482976800241	0	0
156_Yucatan_SEA_PAL_00_5_190826_A_filter	1.0043185698503566e-4	0	0	0	0	0	0	0	0	0	0	0	9.038867128653209e-4	9.038867128653209e-4	0.0010043185698503565	0	0	0	2.0086371397007131e-4	0.0010043185698503565	0	0.2966757055337953	0	0	0	0.4182986843426735	0.005523752134176961	0	0	0	0	0.010344481269458672	0	0	0	0	0.01385959626393492	0	0	0	3.0129557095510696e-4	1.0043185698503566e-4	0	0.0072310937029225674	0	0	0	0	0
157_Yucatan_SEA_PAL_00_5_190826_B_filter	1.0043185698503566e-4	0	0	0	0	0	0	0	0	0	0	0	6.025911419102139e-4	7.030229988952496e-4	0.0013056141408054635	0	0	0	0	5.021592849251782e-4	0	0.3028020488098825	0	0	0	0.3588430250075324	0.006126343276087175	0	0	0	1.0043185698503566e-4	0.01546650597569549	1.0043185698503566e-4	0	0	0	0.014964346690770312	0	0	0	2.0086371397007131e-4	0	0	0.010043185698503565	0	0	0	0	0
158_Yucatan_SEA_SOL_00_5_190826_A_filter	0	0	0	0	5.021592849251782e-4	0	0	0	0	0	0	0	0.00461986542131164	0	0.0016069097117605705	0	0	0	1.0043185698503566e-4	0.00230993271065582	0	0.3343376519031837	0	0	0	0.3460881791704329	0.004921160992266747	0	0	0	0	0.02149241739479763	4.0172742794014263e-4	0	0	0	0.004820729135281711	0	0	0	1.0043185698503566e-4	9.038867128653209e-4	0	0.004921160992266747	0	0	1.0043185698503566e-4	0	0
159_Yucatan_SEA_SOL_00_5_190826_B_filter	6.025911419102139e-4	0	0	0	0	0	0	0	0	3.0129557095510696e-4	0	0	0.013357436979009742	1.0043185698503566e-4	0.004419001707341569	0	0	0	6.025911419102139e-4	0.0033142512805061767	0	0.3046098222356131	0	0	0	0.2891433162599176	0.007632821130862709	0	0	0	0	0.038063673797328515	0.0010043185698503565	0	0	1.0043185698503566e-4	0.00461986542131164	0	0	0	3.0129557095510696e-4	0.0012051822838204278	0	0.006226775133072211	0	0	2.0086371397007131e-4	0	0
160_Yucatan_SEA_HMB_00_5_190826_A_filter	0	0	0	0	3.0129557095510696e-4	0	0	0	0	0	0	0	0.0021090689966857487	0	0.004720297278296676	0	0	0	0.0017073415687456062	0.031836898664256305	0	0.29888520638746613	0	0	0	0.32580094405945564	0.007030229988952496	0	0	0	4.0172742794014263e-4	0.016269960831575777	0.0033142512805061767	0	0	0	0.016470824545545847	0	0	0	9.038867128653209e-4	2.0086371397007131e-4	0	0.01918248468414181	0	0	1.0043185698503566e-4	0	0
161_Yucatan_SEA_HMB_00_5_190826_B_filter	0	0	0	0	3.0129557095510696e-4	0	0	0	0	0	0	0	0.002611228281610927	0	0.006126343276087175	0	0	0	0.0015064778547755348	0.028522647383750127	0	0.29506879582203477	0	0	0	0.3557296374409963	0.006528070704027318	0	0	0	3.0129557095510696e-4	0.01616952897459074	0.003213819423521141	0	0	0	0.018379029828261523	1.0043185698503566e-4	0	0	8.034548558802853e-4	2.0086371397007131e-4	0	0.016269960831575777	0	0	0	0	0
163_Yucatan_ABY_29_5_190825_B_filter	0	0	0	0	0.034849854373807373	0	0	0	0	0	0	0	0.0033142512805061767	0	0	0	0	0	0	0.016470824545545847	0	0.14863914833785277	0	0	0	0.04177965250577483	0.008134980415787888	0	0	0	0	0.00461986542131164	0	0	0	0	0	0	0	0	0.005925479562117104	0	0	0	0	0	0	0	0
164_Yucatan_XEL_S_03_7_190825_A_filter	0.0012051822838204278	2.0086371397007131e-4	0	1.0043185698503566e-4	0.007632821130862709	0	0	0	0	4.0172742794014263e-4	0	0	0.025509691674199055	0.00833584412975796	0.020688962538917343	0	0	0	0.0021090689966857487	0.00783368484483278	0	0.26745003515114996	0	1.0043185698503566e-4	0	0.17585618158079744	0.017475143115396205	0	0	0	0	0.11449231696294064	0.003515114994476248	0	0	0	0.01315657326503967	0	0	0	0	0.0013056141408054635	0	0.0022095008536707843	0	0	0.0016069097117605705	1.0043185698503566e-4	0
165_Yucatan_XEL_S_03_7_190825_B_filter	0	0.0015064778547755348	0	0	0.007431957416892638	0	0	0	0	0	0	0	0.01918248468414181	0.009340162699608317	0.01777643868635131	0	0	0	0.0021090689966857487	0.0072310937029225674	0	0.24234207090489104	1.0043185698503566e-4	0	3.0129557095510696e-4	0.21833885708546752	0.01737471125841117	0	0	0	0	0.12192427437983329	0.004419001707341569	0	0	0	0.012051822838204279	0	0	0	0	0.0010043185698503565	0	0.0021090689966857487	0	0	0.0025107964246258913	3.0129557095510696e-4	4.0172742794014263e-4
169_Yucatan_TKC_19_2_190820_A_filter	0	0	0	0	0.064778547755348	0	0	0	0	0	0	0	0	0.008034548558802852	0.0021090689966857487	0	0	0	0	0.010244049412473637	0	0.19172441498443307	0	0	0	0.07341568745606106	0.031937330521241335	0	0	0	0	0.0015064778547755348	0	0	0	0	0	0	0	0	0	0.0018077734257306419	0	3.0129557095510696e-4	0	0	0	0	0
170_Yucatan_TKC_19_2_190820_B_filter	0	0	0	0	0.05734659033845536	0	0	0	0	1.0043185698503566e-4	0	0	0.009340162699608317	0.0022095008536707843	0.03093301195139098	0	0	0	0.0018077734257306419	0.019082052827156776	0	0.09842321984533495	0	0	0	0.1189113186702822	0.03957015165210405	0	0	0	0	0.028020488098824948	0.00532288842020689	0	0	0	2.0086371397007131e-4	0	0	0	0	0.00230993271065582	0	0.005724615848147032	0	0	0	0	0
172_Yucatan_TKC_14_5_190820_B_filter	3.0129557095510696e-4	2.0086371397007131e-4	0	0	0.01667168825951592	0	0	0	0	0	0	0	0.08034548558802852	0.012051822838204279	0.03595460480064276	0	5.021592849251782e-4	0	0.004318569850356533	0.025509691674199055	0	0.08607010143617555	0	0.003213819423521141	0	0.18007431957416892	0.021391985537812595	0	0	0	0	0.006427638847042282	0.02681530581500452	0	0	0	0.0030129557095510697	1.0043185698503566e-4	0	0	0	0.002912523852566034	0	0.004820729135281711	0	0	0	0.0024103645676408557	0
176_Yucatan_KXB_03_7_190824_A_filter	0	0.0014060459977904992	0	0	0.028522647383750127	0	0	0.0022095008536707843	0	0	0	0	0.07552475645274681	0.00391684242241639	0.013357436979009742	0	0	0	0.042683539218640154	0.015968665260620667	0	0.08707442000602592	0.01315657326503967	0	0	0.05202370191824847	0.034548558802852264	0	0	0	0	0	0.010444913126443708	0	0	0	0	0	0	0	0	0	0	0.014361755548860098	0	0	0	0	0
178_Yucatan_CCY_13_0_190818_A_filter	2.0086371397007131e-4	6.025911419102139e-4	0	0	0.006126343276087175	8.034548558802853e-4	0	0	0	4.0172742794014263e-4	0	4.0172742794014263e-4	0.1442201466305112	0.0033142512805061767	0.033544240233001905	0	0	1.0043185698503566e-4	0.004720297278296676	0.006427638847042282	0	0.18660239027819625	0	0	0	0.07733252987847745	0.007733252987847745	0	0	0	0	0.018579893542231597	0.007632821130862709	0	0	0	0.005222456563221854	3.0129557095510696e-4	0	0	0	4.0172742794014263e-4	0	0.00532288842020689	0	0	9.038867128653209e-4	4.0172742794014263e-4	0
179_Yucatan_CCY_13_0_190818_B_filter	0	0	0	0	0.017173847544441095	0	0	0	0	0.0016069097117605705	0	0.0025107964246258913	0.11107763382544943	0	0.01084664055438385	0	0	0	0.0017073415687456062	0.010746208697398814	0	0.20970171738475443	0	0	0	0.08255498644169931	0.0024103645676408557	0	0	0	0	0.022798031535603093	0.019282916541126845	0	0	0	0.005122024706236818	0	0	0	0	0	0	0.009440594556593351	0	0	0	0	0
180_Yucatan_PIT_10_4_190819_A_filter	0	0	0	0	0.008536707843728031	0	0	0	0	0	0	0	0	0	0.0360550366576278	0	0	0	0	0.02520839610324395	0	0.20317364668072713	0	0	0	0.052124133775233505	0	0	0	0	0	0	0	0	0	0	0	0	0	0	0	0	0	0	0	0	0	0	0
184_Yucatan_ODY_05_0_190822_B_filter	5.021592849251782e-4	0.0011047504268353922	0	0	0.02912523852566034	2.0086371397007131e-4	0	0	0	2.0086371397007131e-4	0	5.021592849251782e-4	0.028020488098824948	0.003515114994476248	0.028823942954705233	0	0	0	0.0034146831374912124	0.017876870543336348	0	0.053530179773024	2.0086371397007131e-4	2.0086371397007131e-4	1.0043185698503566e-4	0.08727528371999599	0.010746208697398814	0	0	0	0	0.13417696093200762	0.005825047705132068	0	0	3.0129557095510696e-4	0.006628502561012353	2.0086371397007131e-4	0	0	0	0.009541026413578388	0	0.008637139700713066	0	0	0.002912523852566034	1.0043185698503566e-4	0
187_Yucatan_CCY_08_2_190818_B_filter	0	1.0043185698503566e-4	0	0	0.014763482976800241	0	0	0	0	2.0086371397007131e-4	0	0	0.01637039268856081	4.0172742794014263e-4	0.013056141408054635	0	0	0	0.009139298985638245	0.01737471125841117	0	0.08938435271668173	0	2.0086371397007131e-4	0	0.02751832881389977	0.005021592849251783	0	0	0	0.0036155468514612837	0.05845134076529075	0.00692979813196746	0	0	0	0.002008637139700713	2.0086371397007131e-4	0	0	8.034548558802853e-4	3.0129557095510696e-4	0	0.004318569850356533	0	0	0.006327206990057246	0.0014060459977904992	1.0043185698503566e-4
188_Yucatan_XNH_12_7_190818_A_filter	0	0	0	0	0.049814201064577686	0	0	0	0	0	0	0	0.04228181179070001	1.0043185698503566e-4	0.08285628201265441	0	0	0	0.006327206990057246	0.022697599678618056	0	0.0332429446620468	0	4.0172742794014263e-4	0	0.04208094807672994	0.04117706136386462	0	0	0	0	0.01827859797127649	0.009942753841518529	0	0	0	0.0101436175554886	0	0	0	0	3.0129557095510696e-4	0	0	0	0	0.0033142512805061767	0	0
189_Yucatan_XNH_12_7_190818_B_filter	0	0	0	0	0	0	0	0	0	0	0	0	0	0	0	0	0	0	0	0	0	0.3010947072411369	0	0	0	0.6663653710957116	0	0	0	0	0	0	0	0	0	0	0	0	0	0	0	0	0	0	0	0	0	0	0
190_Yucatan_PIT_33_6_190819_A_filter	0	0	0	0	0.002008637139700713	0	0	0	0	0	0	0	0.0036155468514612837	0.0034146831374912124	0.0015064778547755348	0	0	0	0	0.0014060459977904992	0	0.014663051119815206	0	0	0	0.00532288842020689	0.005122024706236818	0	0	0	0	0.4467208998694386	3.0129557095510696e-4	0	0	0	0	0	0	0	0	6.025911419102139e-4	0	0.0022095008536707843	0	0	0	0	0
191_Yucatan_PIT_33_6_190819_B_filter	0	1.0043185698503566e-4	0	0	0.0019082052827156773	0	0	0	0	0	0	0	0.0013056141408054635	0.0028120919955809984	0.0030129557095510697	0	0	0	1.0043185698503566e-4	0.0017073415687456062	0	0.024103645676408558	0	0	0	0.0072310937029225674	0.005021592849251783	0	0	0	0	0.43938937430953096	3.0129557095510696e-4	0	0	0	1.0043185698503566e-4	0	0	0	0	9.038867128653209e-4	0	0.0034146831374912124	0	0	0	0	0
192_Yucatan_ABY_60_0_190825_A_filter	0	0	0	0	0	0	0	0	0	0	0	0	0	0	0.0101436175554886	0	0	0	0.00974189012754846	0.016269960831575777	0	0.07281309631415085	0	0	0	0	0.028020488098824948	0	0	0	0	0	0	0	0	0	0	0	0	0	0.0014060459977904992	0	0	0	0	0	0	0	0
194_Yucatan_ABY_09_9_190825_A_filter	0	0	0	0	0.03173646680727127	0	0	0	0	0	0	0	0.018680325399216633	0.021592849251782665	0	0	0	0	0.0028120919955809984	0.038063673797328515	0	0.11529577181882093	0	0	0	0.06819323089283921	0.03766194636938837	0	0	0	0	0	0	0	0	0	0	0	0	0	0	0.005825047705132068	0	0	0	0	0	0	0
195_Yucatan_ABY_09_9_190825_B_filter	0	0	0	0	0	0	0	0	0	0	0	0	0.09360249071005323	0.08858089786080145	0	0	0	0	0	0	0	0	0	0	0	0	0	0	0	0	0	0	0	0	0	0	0	0	0	0	0	0	0	0	0	0	0	0	0
197_Yucatan_ABY_06_2_190825_B_filter	0	0	0	0	0.058652204479260825	0	0	0	0	0	0	0	0	0	0	0	0	0	0	0.6188611027417897	0	0	0	0	0	0.04800642763884704	0.059053931907200964	0	0	0	0	0.07120618660239028	0.06819323089283921	0	0	0	0	0	0	0	0	0	0	0	0	0	0	0	0
198_Yucatan_ABY_25_0_190825_A_filter	0	0.009641458270563423	0	0	0	0	0	0	0	0	0	0	0.07693080245053731	9.038867128653209e-4	0	0	0	0	0	0.06146429647484182	0	0.07672993873656724	0	0	0	0.06889625389173445	0	0	0	0	0	0.07934116701817817	0.006126343276087175	0	0	0	0	0	0	0	0	0	0	0.0015064778547755348	0	0	0	0	0
202_Yucatan_ABY_50_0_190825_B_filter	0	3.0129557095510696e-4	0	0	0.0013056141408054635	3.0129557095510696e-4	0	0.0011047504268353922	0	7.030229988952496e-4	0	0	0.02842221552676509	3.0129557095510696e-4	0.005021592849251783	0	0	0	8.034548558802853e-4	0.03997187908004419	0	0.07482173345385155	0	5.021592849251782e-4	0	0.044290448930400725	0.004519433564326604	0	0	0	0	0.00783368484483278	0.008536707843728031	0	0	0	0.02912523852566034	0	0	0	0	0	0	0.009340162699608317	0	0	0	0	0
203_Yucatan_XEL_N_01_2_190825_A_filter	1.0043185698503566e-4	0.0010043185698503565	0	0	0.003715978708446319	0	0	0	0	3.0129557095510696e-4	0	0	0.011650095410264136	0.07150748217334539	0.017575574972381238	0	0	0	4.0172742794014263e-4	0.0014060459977904992	0	0.335141106759064	0	0	0	0.20036155468514613	0.017274279401426132	0	0	0	0	0.043587425931505476	0.0011047504268353922	0	0	0	0.00783368484483278	0	0	0	0	0.0017073415687456062	0	0.0015064778547755348	0	0	0.0010043185698503565	3.0129557095510696e-4	0
207_Yucatan_XEL_N_04_4_190825_A_filter	0	0	0	1.0043185698503566e-4	0.0031133875665361054	0	0	0	0	0	0	0	0.0019082052827156773	0.005122024706236818	0.01456261926283017	0	0	0	2.0086371397007131e-4	7.030229988952496e-4	0	0.3143517123631616	0	0	0	0.377523350406749	0.005222456563221854	0	0	1.0043185698503566e-4	0	0.015868233403635634	3.0129557095510696e-4	0	0	0	0.005222456563221854	0	2.0086371397007131e-4	0	0	3.0129557095510696e-4	0	8.034548558802853e-4	0	0	1.0043185698503566e-4	0	0
208_Yucatan_XEL_N_04_4_190825_B_filter	4.0172742794014263e-4	0	0	0	0.0019082052827156773	0	0	0	0	0	0	0	0.003213819423521141	0.0013056141408054635	0.011650095410264136	0	0	0	0.002008637139700713	0.0017073415687456062	0	0.2798031535603093	0	0	0	0.4559606307120619	0.004921160992266747	0	0	0	0	0.012754845837099528	0.0018077734257306419	0	0	0	0.009038867128653209	2.0086371397007131e-4	0	0	0	3.0129557095510696e-4	0	0.0030129557095510697	0	0	0	0	0
209_Yucatan_ABY_40_0_190825_A_filter	0	0	0	0	0	0	0	0	0	0	0	0	5.021592849251782e-4	0	0	0	0	0	6.025911419102139e-4	0.019785075826052025	0	0.01948378025509692	0	0	0	0.014663051119815206	0	0	0	0	0	0.0033142512805061767	0	0	0	0	0.0012051822838204278	0	0	0	0	0	0	0	0	0	0	0	0
210_Yucatan_ABY_40_0_190825_B_filter	0	0	0	0	0.006226775133072211	0	0	0	0	0	0	0	0	0	0	0	0	0	0.00461986542131164	0.013056141408054635	0	0.06528070704027318	0	0	0	0.02771919252786984	0	0	0	0	0	0.01637039268856081	0	0	0	0	0.0019082052827156773	0	0	0	0	0	0	1.0043185698503566e-4	0	0	0	0	0
213_Yucatan_XEL_S_01_7_190825_A_filter	0	0	0	2.0086371397007131e-4	0.0028120919955809984	0	0	0	0	0	0	0	0.0021090689966857487	0.008938435271668174	0.01064577684041378	0	0	0	0.0013056141408054635	0.004218137993371497	0	0.34839811188108866	0	0	0	0.28341870041177064	0.004419001707341569	0	0	0	5.021592849251782e-4	0.14261323691875064	0.0011047504268353922	0	0	0	0.014060459977904992	3.0129557095510696e-4	0	0	0	1.0043185698503566e-4	0	0.0028120919955809984	1.0043185698503566e-4	0	0	0	0
214_Yucatan_XEL_S_01_7_190825_B_filter	0	4.0172742794014263e-4	0	1.0043185698503566e-4	0.00391684242241639	0	0	0	0	0	0	0	0.0024103645676408557	0.008134980415787888	0.013759164406949884	0	0	0	0.005523752134176961	0.015566937832680526	0	0.30179773024003215	0	0	0	0.27196946871547656	0.0036155468514612837	0	0	0	4.0172742794014263e-4	0.15838103846540122	0.003515114994476248	0	1.0043185698503566e-4	0	0.01847946168524656	0	0	0	0	5.021592849251782e-4	0	0.009842321984533494	0	0	2.0086371397007131e-4	1.0043185698503566e-4	1.0043185698503566e-4
215_Yucatan_ABY_19_5_190825_A_filter	0	0	0	0	0.003715978708446319	0	0	0	0	0	0	0	0.03665762779953801	0	0.009139298985638245	0	0	0	0	0	0	0.12081952395299789	0	0	0	0.08124937230089384	0.021994576679722808	0	0	0	0	0	0.007030229988952496	0	0	0	0.037360650798433266	0	0	0	0.0030129557095510697	0	0	0.006226775133072211	0	0	0	0	0
218_Yucatan_JHS_10_8_190823_B_filter	0	0	0	0	0	0	0	0	0	0	0	0	0.010344481269458672	0.012152254695189314	0.031535603093301195	0	0	0	0	0.013257005122024707	0	0.026514010244049414	0	0	0	0.18097820628703426	0.009641458270563423	0	0	0	0	0.03826453751129858	0	0	0	0	0.039771015366074115	0	0	0	0	0	0	0	0	0	0	0.007431957416892638	0
223_Yucatan_CSA_01_0_190823_A_filter	4.0172742794014263e-4	2.0086371397007131e-4	1.0043185698503566e-4	0	0.014763482976800241	0	0	0.0028120919955809984	0	0	0	0	0.023902781962438484	0.004117706136386462	0.013960028120919956	0	0	0	0.0018077734257306419	0.013056141408054635	0	0.13257005122024706	0	2.0086371397007131e-4	0	0.08657226072110073	0.01827859797127649	0	0	0	6.025911419102139e-4	0.1470322386260922	0.005021592849251783	4.0172742794014263e-4	0	0	0.005222456563221854	0	0	0	3.0129557095510696e-4	0.004218137993371497	0	0.008034548558802852	0	0	0.0027116601385959627	7.030229988952496e-4	0
224_Yucatan_CSA_01_0_190823_B_filter	5.021592849251782e-4	9.038867128653209e-4	3.0129557095510696e-4	0	0.016972983830471026	0	0	0.003515114994476248	0	0	0	2.0086371397007131e-4	0.0216932811087677	0.005925479562117104	0.011650095410264136	0	0	0	0.0021090689966857487	0.010746208697398814	0	0.14170935020588532	0	5.021592849251782e-4	0	0.09229687656924776	0.017876870543336348	0	2.0086371397007131e-4	0	1.0043185698503566e-4	0.1411067590639751	0.005423320277191925	0	0	0	0.010444913126443708	1.0043185698503566e-4	8.034548558802853e-4	0	1.0043185698503566e-4	0.0036155468514612837	0	0.007030229988952496	1.0043185698503566e-4	0	0.0031133875665361054	0	0
225_Yucatan_JHS_16_8_190823_A_filter	0	0	0	0	0	0	0	0	0	0	0	0	0	0	0	0	0	0	0.08215325901375917	0.346389474741388	0	0.06959927689062971	0	0	0	0.200060259114191	0	0	0	0	0	0	0.003515114994476248	0	0	0	0	0	0	0	0	0.00532288842020689	0	0	0	0	0	0	0
226_Yucatan_JHS_16_8_190823_B_filter	0	0	0	0	0.02400321381942352	0	0	0	0	0	0	0	0	0.02239630410766295	0.020990258109872453	0	0	0	0.01456261926283017	0.07642864316561213	0	0.11861002309932711	0	0	0	0.1287536406548157	0	0	0	0	0	0	0	0	0	0	0	0	0	0	0	0.012353118409159385	0	0	0	0	0	0	0
227_Yucatan_PIT_18_0_190819_A_filter	0	0	0	0	0.03434769508888219	0	0	3.0129557095510696e-4	0	0	0	0	0.00391684242241639	0.04599779049914633	0.005021592849251783	0	0	0	1.0043185698503566e-4	0.016069097117605704	0	0.1365873254996485	0	0	0	0.010545344983428743	0.011750527267249171	0	0	0	0	0.04730340463995179	0	0	0	0	1.0043185698503566e-4	0	0	0	0	0.004318569850356533	0	0.005021592849251783	0	0	0	0	0
230_Yucatan_TKC_08_0_190820_B_filter	0	0	0	0	0	0	0	0	0	0	0	0	0	0	0.028120919955809984	0	0	0	0.004419001707341569	0.10766295068795823	0	0.031937330521241335	0	0	0	0.28100833584412976	0.002912523852566034	0	0	0	0	0.005423320277191925	0.0013056141408054635	0	0	0	0.028120919955809984	0	0	0	0	0	0	0	0	0	0	0	0
231_Yucatan_MYB_18_5_190822_A_filter	0	0	0	0	0.027217033242944663	0	0	0	0	0	0	0	0.13397609721803755	0.03997187908004419	0.055137089484784574	0	0	0	0	0.004820729135281711	0	0.07020186803253992	0	0	0	0.021592849251782665	0.011449231696294065	0	0	0	0	0	0.058652204479260825	0	0	0	0	0.00461986542131164	0	0	0	0.025911419102139198	0	0	0	0	0.0030129557095510697	0	0
233_Yucatan_JHS_01_1_190823_A_filter	3.0129557095510696e-4	0	0	0	4.0172742794014263e-4	0	0	0	0	1.0043185698503566e-4	0	0	0.0022095008536707843	4.0172742794014263e-4	0.0101436175554886	0	0	0	0.0013056141408054635	0.27307421914231195	0	0.08145023601486391	0	0	0	0.11810786381440193	0.022697599678618056	0	0	0	0	7.030229988952496e-4	0.00974189012754846	0	0	0	0.10736165511700312	0	0	0	0	0.004720297278296676	0	0.0034146831374912124	0	0	1.0043185698503566e-4	0	0
234_Yucatan_JHS_01_1_190823_B_filter	4.0172742794014263e-4	1.0043185698503566e-4	0	0	3.0129557095510696e-4	0	0	0	0	0	0	0	0.0025107964246258913	2.0086371397007131e-4	0.013759164406949884	0	0	0	0.0018077734257306419	0.2749824244250276	0	0.08948478457366676	0	2.0086371397007131e-4	0	0.10977201968464396	0.01667168825951592	0	0	0	0	8.034548558802853e-4	0.008134980415787888	0	0	0	0.13729034849854374	0	1.0043185698503566e-4	0	0	0.004017274279401426	0	0.0031133875665361054	0	0	0	0	0
235_Yucatan_JHS_14_4_190823_A_filter	0	0.0018077734257306419	0	0	0.0230993271065582	0	0	0	0	0	0	0	0.041377925077834686	0.00692979813196746	0.02058853068193231	0	0	0	0.0010043185698503565	0.018780757256201666	0	0.05885306819323089	0	0	0	0.15978708446319173	0.013960028120919956	0	0	0	0	0.059053931907200964	0.0025107964246258913	0	0	0	0.005724615848147032	0	0	0	0	0.0012051822838204278	0	0.0013056141408054635	0	0	0.0034146831374912124	0	0
236_Yucatan_JHS_14_4_190823_B_filter	8.034548558802853e-4	2.0086371397007131e-4	0	0	0.01687255197348599	0	0.003213819423521141	0	0	0	0	0	0.033142512805061766	0.0072310937029225674	0.025610123531184092	0	0	0	0.007431957416892638	0.01546650597569549	0	0.04830772320980215	0	0	4.0172742794014263e-4	0.19835291754544543	0.019282916541126845	0	0	0	0	0.03364467208998694	0.004318569850356533	0	0	0	0.007632821130862709	0	0	0	0	0.007130661845937532	0	3.0129557095510696e-4	0	0	0.002611228281610927	0	0
289_Yucatan_PIT_01_2_190819_A_filter	0	0	0	0	0	0	0	0	0	0	0	0	0	0	0.006628502561012353	0	0.011750527267249171	0	0.003715978708446319	0.13367480164708245	0	0.11569749924676108	0	0	0	0.10023099327106558	0	0	0	0	0	0	0	0	0	0	0	0	0	0	0	0	0	0.0033142512805061767	0	0	0	0	0
291_Yucatan_ODY_01_0_190822_A_filter	2.0086371397007131e-4	0	0	0	8.034548558802853e-4	0	0	0	0	0	0	0	0.0015064778547755348	0	0.004820729135281711	0	2.0086371397007131e-4	0	0.0019082052827156773	0.118308727528372	0	0.152154263332329	0	0.0036155468514612837	0	0.09842321984533495	0.010746208697398814	0	0	0	7.030229988952496e-4	0.003213819423521141	0.01225268655217435	0	0	0	0.00230993271065582	0	0	1.0043185698503566e-4	0	0.0015064778547755348	0	0.020990258109872453	0	0	0	0	0
292_Yucatan_ODY_01_0_190822_B_filter	0	0	0	0	0.0015064778547755348	0	0	0	0	0	0	1.0043185698503566e-4	0.0021090689966857487	0	0.004519433564326604	0	0	0	0.0010043185698503565	0.13457868835994777	0	0.12664457165812995	0	0.0031133875665361054	0	0.11388972582103044	0.010444913126443708	0	0	0	6.025911419102139e-4	0.004419001707341569	0.013056141408054635	0	0	1.0043185698503566e-4	0.0019082052827156773	0	0	1.0043185698503566e-4	0	7.030229988952496e-4	0	0.01797730240032138	0	0	0	0	0
297_Yucatan_PIT_29_0_190819_A_filter	0	0	0	0	0.018579893542231597	0	0	0	0	0	0	0	0	0.0025107964246258913	0	0	0	0	0	0	0	0.015868233403635634	0	0	0	0.010746208697398814	0.005925479562117104	0	0	0	0	0.30290248066686754	0.004117706136386462	0	0	0	0	0	0	0	0	0	0	0.01737471125841117	0	0	0	0	0
298_Yucatan_PIT_29_0_190819_B_filter	0	0	0	0	0.0022095008536707843	0	0	0	0	0	0	0	0.0013056141408054635	0.005122024706236818	0.0013056141408054635	0	0	0	0	0.0017073415687456062	0	0.011147936125338957	0	0	0	0.008838003414683137	0.004017274279401426	0	0	0	0	0.39148337852766896	2.0086371397007131e-4	0	0	0	0	0	0	0	0	5.021592849251782e-4	0	0.0013056141408054635	0	0	0	0	0
299_Yucatan_PIT_14_0_190819_A_filter	0	0	0	0	0	0	0	0	0	0	0	0	0	0	0	0	0	0	0	0.32238626092196443	0	0.008637139700713066	0	0	0	0.08355930501154966	0	0	0	0	0	0	0	0	0	0	0	0	0	0	0	0	0	0.0011047504268353922	0	0	0	0	0
300_Yucatan_PIT_14_0_190819_B_filter	0	0	0	0	0.01385959626393492	0	0	0	0	0	0	0	0	0	0	0	0	0	0	0	0	0.38636135382143216	0	0	0	0.0811489404439088	0.022095008536707844	0	0	0	0	0	0	0	0	0	0	0	0	0	0	0	0	0	0	0	0	0	0
302_Yucatan_CSA_04_2_190823_B_filter	0	0	0	0	0	0	0	0	0	0	0	0	0.0115496635532791	0.00230993271065582	0.0021090689966857487	0	0	0	0	0.014863914833785276	0	0.41458270563422717	0	0	0	0.00461986542131164	0	0	0	0	0	0.06990057246158482	0	0	0	0	0	0	0	0	0	0	0	1.0043185698503566e-4	0	0	0	0	0
303_Yucatan_XNH_14_4_190818_A_filter	0	0	0	0	0.004017274279401426	0	0	0	0	0	0	0	0	0	0.008938435271668174	0	0	0	0.007130661845937532	0.5795922466606408	0	0.16510997288339863	0	0	0	0.06246861504469218	0	0	0	0	0	2.0086371397007131e-4	0.018680325399216633	0	0	0	0	0	0	0	0	0	0	3.0129557095510696e-4	0	0	0	0	0
305_Yucatan_TKC_05_3_190820_A_filter	0	0	0	0	0.07150748217334539	0	0	0	0	0	0	0	0.0019082052827156773	0.004820729135281711	0.017274279401426132	0	0	0	0.004318569850356533	0.0594556593351411	0	0.09169428542733755	0	0	0	0.08265541829868435	0.017676006829366275	0	0	0	0	0.017073415687456062	0.004318569850356533	0	0	0	0.0010043185698503565	0	0	0	0	0.0034146831374912124	0	0.003515114994476248	0	0	1.0043185698503566e-4	0	0
306_Yucatan_TKC_05_3_190820_B_filter	0	0	0	0	0.06608416189615346	0	0	0	0	0	0	0	0	0.0024103645676408557	6.025911419102139e-4	0	0	0	0	0.05473536205684443	0	0.09340162699608316	0	0	0	0.0633725017575575	0.02681530581500452	0	0	0	0	0.004720297278296676	0.008938435271668174	0	0	0	0.005724615848147032	0	0	0	0	0.004218137993371497	0	0	0	0	0.0024103645676408557	0	0
83_Yucatan_PIT_60_0_190819_A_filter	0	0	0	0	0	0	0	0	0	0	0	0	0	0	0.015165210404740384	0	0	0	0	0.22808074721301597	0	0.0664858893240936	0	0	0	0.09159385357035252	0	0	0	0	0	0	0	0	0	0	0	0	0	0	0	0	0	1.0043185698503566e-4	0	0	0	0	0
85_Yucatan_KXB_12_0_190824_A_filter	0	0	0	0	0	0	0	0	0	0	0	0	0.002611228281610927	0	0.005222456563221854	0	0	0	0	0.0016069097117605705	0	0.009942753841518529	0	0	0	0.501355830069298	0.00923973084262328	0	0	0	0	0	0.002611228281610927	0	0	0	0.004820729135281711	0	0	0	0	0.0021090689966857487	0	0.005423320277191925	0	0	0.010746208697398814	0	0
86_Yucatan_KXB_12_0_190824_B_filter	0	0	0	0	0	0	0	0	0	0	0	0	0	0	0	0	0	0	0	0.011047504268353922	0	0.016269960831575777	0	0	0	0.010344481269458672	0	0	0	0	0	0.0016069097117605705	0.0022095008536707843	0	0	0	0	0	0	0	0	0	0	0	0	0	0	0	0
87_Yucatan_XNH_11_5_190818_A_filter	9.038867128653209e-4	0.0021090689966857487	0	0	0.006126343276087175	1.0043185698503566e-4	0	0	0	0	0	0	0.04539519935723611	0.0015064778547755348	0.008235412272772923	0	0	0	0.00461986542131164	0.009641458270563423	0	0.07140705031636035	0	0	2.0086371397007131e-4	0.02842221552676509	0.011750527267249171	0	4.0172742794014263e-4	0	2.0086371397007131e-4	0.05855177262227579	0.006126343276087175	0	0	0	0.012855277694084564	2.0086371397007131e-4	0	0	1.0043185698503566e-4	0.0011047504268353922	0	0.0011047504268353922	0	0	0.00230993271065582	0.0010043185698503565	6.025911419102139e-4
89_Yucatan_MYB_16_5_190822_A_filter	0	0	0	0	0	0	0	0	0	0	0	0	0	0	0	0	0	0	0	0	0	0.18399116199658533	0	0	0	0	0	0	0	0	0	0	0.04800642763884704	0	0	0	0	0	0	0	0	0.1368886210706036	0	0	0	0	0	0	0
91_Yucatan_JHS_12_6_190823_B_filter	0.0015064778547755348	2.0086371397007131e-4	0	0	0.02129155368082756	0	0	0	0	0.0012051822838204278	0	0.0011047504268353922	0.03304208094807673	0.003515114994476248	0.006327206990057246	0	5.021592849251782e-4	0	0.006528070704027318	0.015868233403635634	0	0.06146429647484182	0	0	0	0.1529577181882093	0.00974189012754846	0	0	0	0	0.044692176358340864	0.006628502561012353	0	0	0	0.013056141408054635	0	0	0	2.0086371397007131e-4	0.004318569850356533	0	0.0033142512805061767	0	0	0.00230993271065582	6.025911419102139e-4	0
92_Yucatan_JHS_12_6_190823_A_filter	0.006528070704027318	1.0043185698503566e-4	0	0	0.004720297278296676	0	0	0	0	0	0	0	0.05694486291051522	8.034548558802853e-4	0.012654413980114493	0	0	0	0.02058853068193231	0.012955709551069599	0	0.05363061163000904	0	0	0	0.13919855378125942	0.024806668675303806	0	0	0	0	0.06086170533293161	0.011348799839309028	0	0	0	0.004519433564326604	0	0	0	0	1.0043185698503566e-4	0	0.007130661845937532	0	0	0.009038867128653209	0	0
93_Yucatan_JHS_18_9_190823_A_filter	0.0019082052827156773	6.025911419102139e-4	3.0129557095510696e-4	5.021592849251782e-4	0.014462187405845135	1.0043185698503566e-4	0	5.021592849251782e-4	0	0	0	2.0086371397007131e-4	0.05142111077633826	0.006829366274982425	0.013457868835994778	0	0	0	0.006728934417997389	0.01948378025509692	0	0.04740383649693683	0	0	2.0086371397007131e-4	0.171838907301396	0.021994576679722808	0	0	0	0	0.0388671286532088	0.006226775133072211	0	0	0	0.020688962538917343	1.0043185698503566e-4	2.0086371397007131e-4	4.0172742794014263e-4	0	0.0038164105654313546	0	0.005925479562117104	1.0043185698503566e-4	0	0.004720297278296676	1.0043185698503566e-4	3.0129557095510696e-4
94_Yucatan_JHS_18_9_190823_B_filter	0.0030129557095510697	0.0016069097117605705	0	0	0.01637039268856081	0.0010043185698503565	2.0086371397007131e-4	4.0172742794014263e-4	0	0	0	4.0172742794014263e-4	0.04278397107562519	0.005423320277191925	0.014060459977904992	0	0	8.034548558802853e-4	0.008436275986742995	0.01847946168524656	0	0.04850858692377222	0	3.0129557095510696e-4	3.0129557095510696e-4	0.14823742090991263	0.01737471125841117	0	0	0	3.0129557095510696e-4	0.042683539218640154	0.009842321984533494	0	0	0	0.019082052827156776	0	0	0	0	0.0036155468514612837	0	0.008034548558802852	3.0129557095510696e-4	0	0.004017274279401426	8.034548558802853e-4	3.0129557095510696e-4
98_Yucatan_CCY_15_2_190818_B_filter	0	0.00230993271065582	0	0	0.006126343276087175	0.00230993271065582	0	0	0	0	0	0	0.017274279401426132	3.0129557095510696e-4	0.005222456563221854	0	0	0	0.0024103645676408557	0.013357436979009742	0	0.061363864617856784	0	0	0	0.05342974791603897	0.0038164105654313546	0	0	0	0	0.047002109068996684	0.005925479562117104	0	0	0	0.006226775133072211	0	0	0	0	0	0	0.01225268655217435	0	0	0.004921160992266747	0	0
99_Yucatan_JHS_15_2_190823_A_filter	0.00230993271065582	0	0	0	0.017274279401426132	0	4.0172742794014263e-4	0	0	0	0	0	0.03987144722305915	0.024304509390378627	0.03203776237822637	0	0	0	0.0027116601385959627	0.004921160992266747	0	0.03856583308225369	0	0	0	0.06628502561012353	0.02751832881389977	0	0	0	0	0.016772120116500953	0.005122024706236818	0	0	0	0.0202872351109772	0	0	0	0	0.01546650597569549	0	0	0	0	0.002611228281610927	0	0
[truncated: 49 more columns]
