# Supplementary material for: Microbial biogeography of the eastern Yucatán carbonate aquifer
Source: Appl Environ Microbiol. 2023 Nov 2;89(11):e01682-23. doi: 10.1128/aem.01682-23 (PMC10701671; doi:10.1128/aem.01682-23)
Supplement: Table S4 — ASV-level taxonomic abundance data rarefied to a sampling depth of 9,957. [file aem.01682-23-s0006.csv]

sample-id	d__Archaea;p__Crenarchaeota;c__Nitrososphaeria;o__Nitrosopumilales;f__Nitrosopumilaceae;g__Candidatus_Nitrosopumilus;__	d__Archaea;p__Crenarchaeota;c__Nitrososphaeria;o__Nitrosopumilales;f__Nitrosopumilaceae;g__Nitrosarchaeum;s__uncultured_archaeon	d__Archaea;p__Crenarchaeota;c__Nitrososphaeria;o__Nitrosopumilales;f__Nitrosopumilaceae;g__Nitrosopumilaceae;__	d__Archaea;p__Halobacterota;c__Halobacteria;o__Halobacterales;f__Haloferacaceae;g__Haloterrigena;s__Natrinema_sp.	d__Archaea;p__Nanoarchaeota;c__Nanoarchaeia;o__Woesearchaeales;f__GW2011_GWC1_47_15;g__GW2011_GWC1_47_15;s__uncultured_archaeon	d__Archaea;p__Nanoarchaeota;c__Nanoarchaeia;o__Woesearchaeales;f__SCGC_AAA011-D5;g__SCGC_AAA011-D5;s__uncultured_euryarchaeote	d__Archaea;p__Nanoarchaeota;c__Nanoarchaeia;o__Woesearchaeales;f__Woesearchaeales;g__Woesearchaeales;__	d__Bacteria;__;__;__;__;__;__	d__Bacteria;p__Acidobacteriota;c__Vicinamibacteria;o__Subgroup_9;f__Subgroup_9;g__Subgroup_9;s__uncultured_bacterium	d__Bacteria;p__Acidobacteriota;c__Vicinamibacteria;o__Vicinamibacterales;f__Vicinamibacteraceae;g__Luteitalea;__	d__Bacteria;p__Acidobacteriota;c__Vicinamibacteria;o__Vicinamibacterales;f__Vicinamibacteraceae;g__Vicinamibacteraceae;s__uncultured_bacterium	d__Bacteria;p__Acidobacteriota;c__Vicinamibacteria;o__Vicinamibacterales;f__uncultured;g__uncultured;s__metagenome	d__Bacteria;p__Actinobacteriota;c__Acidimicrobiia;o__Actinomarinales;f__uncultured;g__uncultured;s__unidentified_bacterium	d__Bacteria;p__Actinobacteriota;c__Acidimicrobiia;o__Microtrichales;f__Ilumatobacteraceae;g__CL500-29_marine_group;s__uncultured_bacterium	d__Bacteria;p__Actinobacteriota;c__Actinobacteria;o__Corynebacteriales;f__Mycobacteriaceae;g__Mycobacterium;__	d__Bacteria;p__Actinobacteriota;c__Actinobacteria;o__Corynebacteriales;f__Nocardiaceae;g__Rhodococcus;__	d__Bacteria;p__Actinobacteriota;c__Actinobacteria;o__Micrococcales;f__Bogoriellaceae;g__Georgenia;__	d__Bacteria;p__Actinobacteriota;c__Actinobacteria;o__Micrococcales;f__Microbacteriaceae;__;__	d__Bacteria;p__Actinobacteriota;c__Actinobacteria;o__Micrococcales;f__Microbacteriaceae;g__Aurantimicrobium;s__uncultured_bacterium	d__Bacteria;p__Actinobacteriota;c__Actinobacteria;o__Micrococcales;f__Microbacteriaceae;g__Candidatus_Planktoluna;s__uncultured_bacterium	d__Bacteria;p__Actinobacteriota;c__Actinobacteria;o__Micrococcales;f__Microbacteriaceae;g__MWH-Ta3;__	d__Bacteria;p__Actinobacteriota;c__Actinobacteria;o__Micrococcales;f__Microbacteriaceae;g__Rhodoluna;s__uncultured_bacterium	d__Bacteria;p__Actinobacteriota;c__Actinobacteria;o__Micrococcales;f__Micrococcaceae;g__Kocuria;__	d__Bacteria;p__Actinobacteriota;c__Actinobacteria;o__PeM15;f__PeM15;g__PeM15;__	d__Bacteria;p__Actinobacteriota;c__Actinobacteria;o__Propionibacteriales;f__Nocardioidaceae;g__Aeromicrobium;__	d__Bacteria;p__Actinobacteriota;c__Actinobacteria;o__Propionibacteriales;f__Nocardioidaceae;g__Nocardioides;__	d__Bacteria;p__Actinobacteriota;c__Actinobacteria;o__Streptomycetales;f__Streptomycetaceae;g__Streptomyces;__	d__Bacteria;p__Armatimonadota;c__Fimbriimonadia;o__Fimbriimonadales;f__Fimbriimonadaceae;g__Fimbriimonadaceae;__	d__Bacteria;p__Bacteroidota;c__Bacteroidia;o__Bacteroidales;__;__;__	d__Bacteria;p__Bacteroidota;c__Bacteroidia;o__Bacteroidales;f__Barnesiellaceae;g__uncultured;s__uncultured_bacterium	d__Bacteria;p__Bacteroidota;c__Bacteroidia;o__Chitinophagales;f__Chitinophagaceae;g__Flaviaesturariibacter;s__uncultured_bacterium	d__Bacteria;p__Bacteroidota;c__Bacteroidia;o__Chitinophagales;f__Chitinophagaceae;g__Sediminibacterium;__	d__Bacteria;p__Bacteroidota;c__Bacteroidia;o__Cytophagales;f__Cyclobacteriaceae;g__Algoriphagus;__	d__Bacteria;p__Bacteroidota;c__Bacteroidia;o__Cytophagales;f__Hymenobacteraceae;g__Adhaeribacter;s__uncultured_bacterium	d__Bacteria;p__Bacteroidota;c__Bacteroidia;o__Cytophagales;f__Spirosomaceae;g__Pseudarcicella;__	d__Bacteria;p__Bacteroidota;c__Bacteroidia;o__Cytophagales;f__Spirosomaceae;g__Pseudarcicella;s__uncultured_bacterium	d__Bacteria;p__Bacteroidota;c__Bacteroidia;o__Flavobacteriales;f__Crocinitomicaceae;g__Fluviicola;s__uncultured_Flexibacter	d__Bacteria;p__Bacteroidota;c__Bacteroidia;o__Flavobacteriales;f__Cryomorphaceae;g__uncultured;__	d__Bacteria;p__Bacteroidota;c__Bacteroidia;o__Flavobacteriales;f__Cryomorphaceae;g__uncultured;s__uncultured_bacterium	d__Bacteria;p__Bacteroidota;c__Bacteroidia;o__Flavobacteriales;f__Flavobacteriaceae;__;__	d__Bacteria;p__Bacteroidota;c__Bacteroidia;o__Flavobacteriales;f__Flavobacteriaceae;g__Flavobacterium;__	d__Bacteria;p__Bacteroidota;c__Bacteroidia;o__Flavobacteriales;f__Flavobacteriaceae;g__Flavobacterium;s__Flavobacterium_arcticum	d__Bacteria;p__Bacteroidota;c__Bacteroidia;o__Flavobacteriales;f__Flavobacteriaceae;g__Lacinutrix;s__Lacinutrix_sp.	d__Bacteria;p__Bacteroidota;c__Bacteroidia;o__Flavobacteriales;f__Flavobacteriaceae;g__NS5_marine_group;__	d__Bacteria;p__Bacteroidota;c__Bacteroidia;o__Flavobacteriales;f__Flavobacteriaceae;g__uncultured;s__uncultured_prokaryote	d__Bacteria;p__Bacteroidota;c__Bacteroidia;o__Flavobacteriales;f__NS9_marine_group;g__NS9_marine_group;__	d__Bacteria;p__Bacteroidota;c__Bacteroidia;o__Flavobacteriales;f__NS9_marine_group;g__NS9_marine_group;s__uncultured_Bacteroidetes	d__Bacteria;p__Bacteroidota;c__Bacteroidia;o__Flavobacteriales;f__NS9_marine_group;g__NS9_marine_group;s__uncultured_bacterium	d__Bacteria;p__Bacteroidota;c__Bacteroidia;o__Flavobacteriales;f__NS9_marine_group;g__NS9_marine_group;s__uncultured_marine
100_Yucatan_JHS_15_2_190823_B_filter	20	21	13	0	53	0	90	583	0	0	0	0	0	0	3	0	0	0	0	8	0	0	0	0	0	0	0	0	0	0	0	0	0	0	7	0	23	0	168	0	8	0	0	0	0	64	105	0	61
101_Yucatan_PIT_19_8_190819_A_filter	0	0	11	0	0	0	2	51	0	0	0	0	0	0	0	0	0	0	0	0	0	0	0	0	0	0	0	0	0	0	0	0	0	0	0	0	0	0	8	0	1	0	0	0	0	2	0	8	0
102_Yucatan_PIT_19_8_190819_B_filter	2	1	7	0	0	0	21	38	0	0	0	0	0	0	0	0	0	0	0	2	0	0	0	0	0	0	0	0	0	0	0	0	0	0	1	0	0	0	0	0	0	0	0	0	0	3	1	6	11
104_Yucatan_KXB_01_0_190824_A_filter	0	128	0	0	8	0	3	78	0	0	0	24	0	34	5	0	0	11	0	55	0	0	0	12	0	0	0	0	0	0	0	89	0	0	102	88	8	25	3	0	3	0	0	0	2	52	23	37	1
105_Yucatan_KXB_01_0_190824_B_filter	0	137	0	0	1	1	3	76	0	0	0	34	0	39	5	0	0	1	0	32	0	0	0	20	0	0	0	0	1	0	0	81	0	0	83	87	6	28	5	0	0	0	0	0	0	47	15	31	1
107_Yucatan_XNH_13_1_190818_B_filter	71	0	31	0	39	0	416	188	13	0	0	0	0	0	0	0	0	0	0	0	0	0	0	0	0	0	0	0	0	0	0	0	0	0	0	0	0	152	0	10	28	0	0	0	0	0	0	0	0
108_Yucatan_CSA_01_8_190823_A_filter	106	86	73	0	10	1	64	155	7	0	2	0	6	0	0	0	0	0	0	40	0	13	0	3	2	0	0	0	1	0	0	16	1	0	16	16	23	29	164	0	2	0	0	1	263	151	11	3	44
109_Yucatan_CSA_01_8_190823_B_filter	133	102	58	0	6	5	65	150	1	0	0	0	2	3	0	0	0	0	0	24	0	3	0	0	0	0	0	0	0	3	0	27	4	0	11	10	23	51	179	3	5	0	0	2	215	174	24	4	21
113_Yucatan_CSA_07_5_190823_A_filter	119	44	26	0	38	1	91	194	2	0	0	0	0	3	1	0	0	0	0	21	0	0	14	0	0	10	0	0	0	0	0	12	0	0	5	26	47	65	146	0	0	0	0	12	82	122	21	0	21
114_Yucatan_CSA_07_5_190823_B_filter	62	37	35	0	42	5	133	179	0	0	0	0	0	12	0	0	0	0	0	2	0	0	0	0	0	0	0	0	0	0	0	4	0	0	0	0	13	108	182	0	0	0	0	41	72	80	8	0	26
117_Yucatan_PIT_40_0_190819_A_filter	0	0	148	0	0	0	285	0	0	0	0	0	0	0	0	0	0	0	0	0	0	0	0	0	0	0	0	0	0	0	0	0	0	0	0	0	0	0	0	0	0	0	0	0	0	0	0	0	0
118_Yucatan_PIT_40_0_190819_B_filter	0	0	0	0	0	0	0	0	0	0	0	0	0	0	0	0	0	0	0	0	0	0	0	0	0	0	0	0	0	0	0	0	0	0	0	0	0	0	0	0	0	0	0	0	0	0	0	0	0
119_Yucatan_ODY_02_3_190822_A_filter	0	37	0	0	7	2	4	74	0	0	0	4	0	8	0	0	0	36	0	0	0	0	0	1	0	0	0	0	0	5	0	27	0	0	24	51	3	34	0	0	6	0	0	0	1	18	11	6	0
120_Yucatan_ODY_02_3_190822_B_filter	0	36	0	0	4	1	6	79	0	0	0	3	0	3	0	0	0	25	0	0	0	0	0	2	0	0	0	0	0	3	0	31	0	0	9	40	5	29	0	0	1	0	0	0	2	24	25	9	0
121_Yucatan_PIT_16_0_190819_A_filter	0	9	15	0	1	2	6	74	0	0	0	0	0	0	0	0	0	0	0	25	0	0	0	0	0	0	0	0	0	0	0	17	0	0	16	2	0	0	67	0	0	0	0	0	0	69	0	0	15
122_Yucatan_PIT_16_0_190819_B_filter	0	0	0	0	0	0	42	60	0	0	0	0	0	0	7	0	0	0	0	32	0	0	0	0	0	7	0	0	0	0	0	39	0	0	0	0	0	0	58	0	0	0	0	0	0	13	0	0	25
123_Yucatan_PIT_12_0_190819_A_filter	0	8	0	0	9	0	59	132	0	0	0	0	0	0	0	0	0	0	0	101	0	11	0	0	0	0	0	0	0	0	0	225	0	0	24	30	0	0	90	0	0	0	0	0	3	113	30	0	269
124_Yucatan_PIT_12_0_190819_B_filter	0	9	0	0	0	0	136	114	0	0	0	0	0	0	0	0	0	0	0	69	0	0	0	0	0	0	0	0	0	0	0	184	0	0	0	0	0	0	129	0	0	0	0	0	0	4	19	0	381
125_Yucatan_KXB_18_6_190824_A_filter	0	19	0	0	16	3	228	98	0	0	0	6	0	5	0	16	0	0	0	0	0	0	0	0	0	0	2	0	4	0	0	0	0	0	4	6	0	0	7	0	3	0	0	0	8	10	1	10	0
126_Yucatan_KXB_18_6_190824_B_filter	9	0	0	0	0	44	0	53	0	0	0	0	0	0	0	0	0	0	0	0	0	0	0	0	0	48	0	0	0	0	0	0	0	0	0	0	0	0	0	0	0	0	0	0	0	0	0	18	0
127_Yucatan_CCY_10_1_190818_A_filter	0	0	0	0	0	0	0	11	0	0	0	0	0	0	48	0	0	0	0	0	0	0	0	0	0	0	0	0	0	0	0	0	0	0	0	0	0	104	0	0	0	0	0	0	0	0	0	0	162
128_Yucatan_CCY_10_1_190818_B_filter	0	0	0	0	0	0	38	29	0	0	0	0	0	0	35	0	0	0	0	0	0	85	0	0	0	0	0	0	0	0	0	0	0	0	0	0	0	0	121	0	0	0	0	0	0	0	0	0	0
132_Yucatan_JHS_18_9_190823_B_filter	0	0	0	0	0	0	0	26	0	0	0	0	0	0	4	0	0	0	0	0	0	0	0	0	0	0	0	0	0	0	0	0	0	0	0	0	0	38	0	0	28	0	0	0	0	0	0	0	0
133_Yucatan_TKC_16_2_190820_A_filter	0	0	0	0	0	0	144	76	0	0	0	0	0	0	0	0	0	0	0	0	0	0	0	0	0	39	0	0	0	0	0	0	0	0	0	60	0	0	0	0	0	0	0	0	0	0	0	0	40
134_Yucatan_TKC_16_2_190820_B_filter	0	14	6	0	0	12	83	48	0	0	0	5	0	0	3	0	0	0	0	12	0	0	0	33	0	0	0	0	0	0	0	27	0	0	0	46	0	0	18	0	28	0	0	0	0	23	19	0	4
137_Yucatan_PIT_05_2_190819_A_filter	0	35	0	0	0	0	23	160	0	0	0	0	0	0	0	0	0	0	0	136	0	0	0	0	0	0	0	0	0	1	0	186	0	0	20	20	0	0	92	0	1	0	0	0	0	121	39	3	296
138_Yucatan_PIT_05_2_190819_B_filter	0	17	0	0	0	0	26	150	0	0	0	0	0	0	6	0	0	0	0	38	0	0	0	0	0	10	0	0	0	0	0	193	0	0	13	15	0	0	48	0	0	0	0	0	0	47	12	0	168
141_Yucatan_MYB_11_0_190822_A_filter	0	0	12	0	0	0	170	96	0	0	0	0	0	0	0	0	0	0	0	0	0	0	0	0	0	0	0	0	0	0	0	0	0	0	0	0	0	31	49	0	0	0	0	0	0	16	0	0	38
142_Yucatan_MYB_11_0_190822_B_filter	0	65	19	0	25	0	407	163	0	0	0	0	0	0	0	0	0	0	0	0	0	0	0	0	0	3	0	0	0	0	0	0	0	0	0	0	0	20	6	0	3	0	0	0	0	25	4	0	23
143_Yucatan_ODY_15_5_190822_A_filter	0	0	0	0	0	11	98	30	0	0	0	17	0	0	0	30	0	13	0	0	0	0	0	0	0	0	0	0	0	0	0	19	0	0	133	52	39	149	0	0	0	0	0	0	0	104	31	9	0
146_Yucatan_XNH_01_0_190818_A_filter	0	0	0	0	0	0	0	94	0	0	0	0	0	0	0	7	0	0	0	0	0	0	0	0	0	0	0	0	0	0	0	0	0	0	0	21	0	0	0	0	0	0	0	0	0	0	0	0	0
147_Yucatan_XNH_01_0_190818_B_filter	0	0	6	0	11	0	192	85	2	0	0	0	0	0	0	0	0	12	7	38	0	35	0	0	0	0	0	0	0	0	0	21	0	0	0	66	0	0	45	0	14	0	0	0	0	19	24	8	26
148_Yucatan_ODY_04_9_190822_A_filter	0	204	0	0	30	1	110	331	0	0	0	3	0	1	0	0	0	4	21	13	0	0	0	3	0	0	0	0	8	2	0	60	0	0	12	46	0	1	41	0	6	0	0	0	3	45	20	2	25
150_Yucatan_TKC_01_9_190820_A_filter	0	600	0	0	7	0	9	169	0	0	0	6	0	27	0	0	0	8	0	23	0	0	0	55	0	1	0	0	0	0	0	121	0	0	18	196	5	0	24	0	0	0	0	0	0	35	15	0	35
151_Yucatan_TKC_01_9_190820_B_filter	0	702	0	0	8	0	11	148	0	0	0	50	0	30	4	0	0	11	0	49	0	0	0	54	0	2	0	0	0	0	0	102	0	0	8	258	0	0	32	0	0	0	0	0	0	52	14	0	24
152_Yucatan_ODY_12_4_190822_A_filter	0	51	0	0	69	0	344	196	0	0	66	0	0	0	0	0	0	16	0	0	0	0	0	0	0	0	0	0	0	0	0	46	0	0	20	0	28	0	385	0	38	0	0	0	0	68	41	27	119
156_Yucatan_SEA_PAL_00_5_190826_A_filter	0	0	0	0	0	0	4	8	0	0	0	0	0	0	0	0	0	0	0	0	0	0	0	0	0	0	0	0	0	0	0	0	0	0	0	0	0	2766	14	6	0	0	0	65	0	279	0	95	3
157_Yucatan_SEA_PAL_00_5_190826_B_filter	0	0	0	0	1	0	2	9	0	0	0	0	0	0	0	0	0	0	0	0	0	0	0	0	0	0	0	0	0	0	0	0	0	0	0	0	0	2208	7	4	0	0	0	51	0	280	0	76	0
158_Yucatan_SEA_SOL_00_5_190826_A_filter	3	0	0	0	0	2	14	16	0	0	0	0	0	0	0	0	0	0	0	0	0	0	0	0	0	0	0	0	0	0	0	0	0	0	0	0	0	2371	10	19	0	0	0	89	0	39	0	9	0
159_Yucatan_SEA_SOL_00_5_190826_B_filter	0	0	0	0	1	7	33	41	0	0	0	0	0	0	2	0	0	0	0	0	0	0	0	0	0	0	0	0	2	0	0	0	0	0	0	0	0	1862	1	23	0	0	0	69	0	15	0	0	0
160_Yucatan_SEA_HMB_00_5_190826_A_filter	3	0	0	0	0	0	7	45	0	0	0	0	0	0	0	0	0	0	0	0	0	0	0	0	0	0	0	0	5	0	0	0	0	0	0	0	0	831	18	29	0	0	0	49	9	106	2	22	0
161_Yucatan_SEA_HMB_00_5_190826_B_filter	3	0	0	0	0	0	4	61	0	0	0	0	0	0	0	0	0	0	0	0	0	0	0	0	0	0	0	0	3	0	0	0	0	0	0	0	0	987	21	47	0	0	0	59	15	138	4	18	1
163_Yucatan_ABY_29_5_190825_B_filter	0	0	0	0	0	33	0	0	0	0	0	0	0	0	0	0	0	0	0	0	0	54	0	0	0	0	0	0	0	0	0	0	0	0	127	0	73	0	51	0	0	0	0	0	0	48	0	0	0
164_Yucatan_XEL_S_03_7_190825_A_filter	24	3	8	0	12	6	84	110	0	0	0	0	0	0	0	0	0	0	0	25	0	11	0	0	0	0	0	0	0	0	0	2	0	0	1	3	2	595	31	3	0	0	0	31	0	288	1	11	28
165_Yucatan_XEL_S_03_7_190825_B_filter	36	2	5	0	9	1	61	108	6	0	0	0	0	0	0	0	0	0	0	27	0	4	0	1	0	0	0	0	2	0	0	14	0	0	0	10	0	750	46	0	1	0	0	65	0	296	0	4	14
169_Yucatan_TKC_19_2_190820_A_filter	0	487	0	0	0	0	0	21	0	0	0	0	0	20	0	0	0	7	0	34	0	0	0	0	0	0	0	0	0	0	0	157	0	0	0	41	0	0	214	0	47	0	0	0	0	30	0	0	0
170_Yucatan_TKC_19_2_190820_B_filter	0	383	0	0	0	0	20	308	0	0	0	0	0	16	3	0	0	5	0	8	0	0	0	0	0	0	0	0	0	0	0	29	0	0	35	267	0	0	91	0	34	0	0	0	0	47	40	0	56
172_Yucatan_TKC_14_5_190820_B_filter	0	17	46	0	33	0	325	358	0	0	0	0	0	0	14	0	0	1	0	11	0	0	0	0	0	3	0	0	2	0	0	22	0	0	0	87	0	10	22	0	0	0	0	0	0	224	22	0	5
176_Yucatan_KXB_03_7_190824_A_filter	0	284	0	0	0	0	546	133	0	0	0	0	0	0	0	0	0	0	0	0	0	0	0	0	0	0	0	0	0	0	0	0	0	0	0	143	0	0	267	0	0	0	0	0	0	0	0	0	0
178_Yucatan_CCY_13_0_190818_A_filter	0	0	36	0	41	25	850	334	0	0	0	0	0	0	15	3	0	9	0	0	0	0	0	0	0	0	0	0	0	0	0	38	0	0	0	0	2	68	183	0	6	0	0	0	0	0	0	4	9
179_Yucatan_CCY_13_0_190818_B_filter	0	0	0	0	190	0	599	108	0	8	0	0	0	0	0	0	0	0	0	0	0	0	0	0	0	0	0	0	32	0	0	20	0	0	0	0	0	2	0	0	0	0	0	0	0	0	0	0	0
180_Yucatan_PIT_10_4_190819_A_filter	0	85	0	0	0	0	0	359	0	0	0	0	0	0	0	0	0	0	0	155	0	0	0	3	0	77	0	0	0	0	0	217	0	0	0	0	0	0	0	0	0	0	0	0	0	220	0	0	82
184_Yucatan_ODY_05_0_190822_B_filter	0	253	4	0	13	4	131	287	0	0	0	0	0	1	4	0	0	13	13	33	0	0	3	6	0	0	0	0	2	4	0	66	0	0	45	38	12	8	99	0	0	0	0	0	38	86	19	10	33
187_Yucatan_CCY_08_2_190818_B_filter	0	4	59	0	20	10	81	130	7	0	0	0	0	0	10	0	0	12	0	54	0	15	0	0	0	0	0	0	0	3	0	4	0	0	0	42	0	0	26	0	8	0	0	0	4	6	4	14	26
188_Yucatan_XNH_12_7_190818_A_filter	127	0	206	0	0	0	78	825	0	0	0	0	0	0	0	0	0	0	0	0	0	97	0	0	0	0	0	4	0	0	0	0	0	0	0	0	0	72	0	0	0	0	0	0	0	0	0	0	0
189_Yucatan_XNH_12_7_190818_B_filter	0	0	0	0	0	0	0	0	0	0	0	0	0	0	0	0	0	0	0	0	0	0	0	0	0	0	0	0	0	0	0	0	0	0	0	0	0	0	0	0	0	0	0	0	0	0	0	0	0
190_Yucatan_PIT_33_6_190819_A_filter	0	0	13	0	0	3	9	15	0	0	0	0	0	0	0	0	0	0	0	0	0	0	0	0	0	0	0	0	5	0	0	0	0	0	0	0	0	0	0	0	0	0	0	0	0	36	0	3	0
191_Yucatan_PIT_33_6_190819_B_filter	0	0	8	0	0	0	1	30	0	0	0	0	0	0	0	0	0	0	0	0	0	0	0	0	0	0	0	0	5	0	0	0	0	0	0	0	0	0	0	0	0	0	0	0	0	34	0	6	0
192_Yucatan_ABY_60_0_190825_A_filter	0	0	0	0	0	0	0	101	0	0	0	0	0	0	0	0	0	0	0	0	0	0	0	0	0	0	0	0	0	0	0	0	0	0	0	0	0	0	0	0	0	0	0	0	0	0	0	0	0
194_Yucatan_ABY_09_9_190825_A_filter	0	0	0	0	0	101	54	0	0	0	0	0	0	0	0	0	0	0	0	0	0	0	0	0	0	0	0	0	0	0	0	0	0	0	0	0	0	0	0	0	0	0	0	0	0	220	0	113	0
195_Yucatan_ABY_09_9_190825_B_filter	0	0	0	0	0	0	932	0	0	0	0	0	0	0	0	0	0	0	0	0	0	0	0	0	0	0	0	0	0	0	0	0	0	0	0	0	0	0	0	0	0	0	0	0	0	0	0	0	0
197_Yucatan_ABY_06_2_190825_B_filter	0	0	0	0	0	0	0	0	0	0	0	0	0	0	0	0	0	0	0	0	0	0	3212	0	0	0	0	0	0	0	0	0	0	0	0	0	0	0	0	0	0	0	0	0	0	0	0	0	0
198_Yucatan_ABY_25_0_190825_A_filter	0	0	0	0	0	0	628	0	0	0	0	0	0	0	0	0	0	254	0	0	0	0	0	0	0	0	0	0	0	0	0	0	0	0	0	638	0	0	0	0	0	0	0	0	0	0	0	11	0
202_Yucatan_ABY_50_0_190825_B_filter	0	0	0	0	4	11	146	50	0	0	0	0	0	0	26	0	0	12	0	18	0	0	13	0	10	3	0	0	0	0	0	55	0	0	13	31	0	0	35	0	11	0	0	0	0	31	12	0	39
203_Yucatan_XEL_N_01_2_190825_A_filter	20	0	0	0	3	3	33	146	0	0	0	0	0	0	0	0	0	0	0	2	0	0	1	0	0	1	0	0	0	0	0	0	0	0	0	0	0	492	0	0	0	0	0	131	0	363	0	13	0
207_Yucatan_XEL_N_04_4_190825_A_filter	22	0	4	0	0	3	8	26	2	0	0	0	0	0	0	0	0	0	0	0	0	0	0	0	0	0	0	0	1	0	0	0	0	0	0	0	0	2188	3	2	0	0	0	64	0	298	0	2	0
208_Yucatan_XEL_N_04_4_190825_B_filter	15	0	0	0	3	0	7	32	3	0	0	0	0	0	1	0	0	0	0	0	0	0	0	0	0	0	0	0	2	0	0	0	0	0	0	0	0	2594	11	4	1	0	0	88	0	365	0	9	0
209_Yucatan_ABY_40_0_190825_A_filter	0	0	0	0	0	0	5	0	0	0	0	0	0	0	0	15	0	0	0	0	0	0	0	0	0	0	0	0	0	0	0	0	0	0	0	35	21	0	0	0	0	0	0	0	0	0	0	0	0
210_Yucatan_ABY_40_0_190825_B_filter	0	0	62	0	0	0	0	0	0	0	0	0	0	0	0	0	0	129	0	0	0	0	0	0	0	0	0	0	0	0	0	0	0	0	0	0	0	148	0	0	0	0	0	0	0	0	0	0	13
213_Yucatan_XEL_S_01_7_190825_A_filter	26	0	0	0	0	0	11	23	2	0	0	0	0	0	1	0	0	0	0	0	0	0	0	0	0	0	0	0	0	0	0	0	0	0	0	0	0	1457	3	1	0	0	0	56	0	390	0	11	1
214_Yucatan_XEL_S_01_7_190825_B_filter	30	0	0	0	0	0	6	34	5	0	0	0	0	0	2	0	0	0	0	0	0	0	0	0	0	0	0	0	0	0	0	0	0	0	0	0	0	1290	0	4	0	0	0	82	0	330	0	10	2
215_Yucatan_ABY_19_5_190825_A_filter	0	0	0	0	0	0	246	91	0	0	0	0	0	0	0	0	0	0	0	0	0	0	0	0	0	0	0	0	0	0	0	164	0	0	0	140	140	0	127	0	0	0	0	0	0	0	0	0	19
218_Yucatan_JHS_10_8_190823_B_filter	0	0	0	0	103	0	0	314	0	0	0	0	0	0	0	0	0	0	0	0	0	0	0	0	0	0	0	0	0	0	0	160	0	0	87	0	0	0	540	0	0	0	0	0	0	520	171	0	126
223_Yucatan_CSA_01_0_190823_A_filter	70	48	13	0	13	9	91	132	0	0	0	0	0	0	0	0	2	5	0	35	0	0	0	0	0	0	0	0	9	0	0	9	0	0	10	30	15	42	153	3	4	0	0	0	131	69	16	0	12
224_Yucatan_CSA_01_0_190823_B_filter	69	50	25	0	5	2	93	112	0	0	0	0	0	0	2	0	0	0	0	36	2	0	3	0	0	0	0	0	2	0	0	20	0	0	20	9	12	98	121	3	19	3	0	0	80	58	29	0	27
225_Yucatan_JHS_16_8_190823_A_filter	0	0	0	0	0	0	0	0	0	0	0	0	0	0	0	0	0	0	0	0	0	0	0	0	0	0	0	0	0	0	0	0	0	0	0	0	0	0	0	0	0	0	0	0	0	0	0	0	0
226_Yucatan_JHS_16_8_190823_B_filter	0	239	0	0	0	0	0	209	0	0	0	0	0	0	0	0	0	0	0	0	0	0	0	0	0	0	0	0	0	0	0	0	0	0	0	0	0	0	0	0	0	0	0	0	0	0	0	0	0
227_Yucatan_PIT_18_0_190819_A_filter	0	0	11	0	0	0	10	50	0	0	0	0	0	0	3	0	0	0	0	8	0	0	0	0	0	0	0	0	0	0	0	7	0	0	1	0	0	1	8	0	0	0	0	0	0	5	0	4	0
230_Yucatan_TKC_08_0_190820_B_filter	0	0	0	0	0	0	0	280	0	0	0	0	0	0	0	5	0	223	0	0	0	0	0	0	0	35	0	0	0	0	0	0	0	0	0	0	0	0	0	0	0	0	0	0	0	0	0	0	0
231_Yucatan_MYB_18_5_190822_A_filter	197	0	0	0	0	8	362	549	0	0	0	0	0	0	0	0	0	0	0	0	0	0	0	0	0	0	0	0	0	0	0	0	0	0	0	0	0	159	0	0	0	0	0	0	0	0	0	0	0
233_Yucatan_JHS_01_1_190823_A_filter	0	1	0	0	3	1	11	101	0	4	0	0	0	136	0	0	0	65	0	70	0	0	0	4	0	0	0	0	2	3	0	0	0	0	82	94	5	175	20	7	0	0	0	0	0	7	13	59	0
234_Yucatan_JHS_01_1_190823_B_filter	0	3	0	0	1	2	9	133	0	4	0	0	0	108	0	0	0	96	0	92	0	0	0	7	0	0	0	0	0	1	0	0	0	0	49	78	15	138	16	3	0	0	0	0	0	18	16	40	0
235_Yucatan_JHS_14_4_190823_A_filter	39	14	82	0	37	0	162	205	0	0	0	0	0	0	0	0	0	0	0	15	0	0	0	0	0	0	0	0	0	0	0	0	0	0	41	0	0	99	456	0	14	0	0	0	0	299	245	0	181
236_Yucatan_JHS_14_4_190823_B_filter	0	120	0	0	74	0	79	255	0	0	0	0	0	18	0	0	0	0	0	10	0	0	0	0	0	0	0	0	0	0	0	0	0	0	17	0	10	145	696	0	3	0	0	0	0	205	291	0	292
289_Yucatan_PIT_01_2_190819_A_filter	0	0	0	0	0	0	0	66	0	0	0	0	0	0	42	0	0	0	0	6	0	0	0	0	0	0	0	0	0	0	0	49	0	0	0	0	0	0	0	0	45	0	0	0	0	42	0	0	45
291_Yucatan_ODY_01_0_190822_A_filter	0	7	0	0	1	0	1	46	0	0	0	16	0	32	0	0	0	158	0	2	0	4	0	24	0	0	0	0	0	0	0	32	0	0	39	94	24	90	0	0	2	0	0	0	2	29	24	13	0
292_Yucatan_ODY_01_0_190822_B_filter	0	12	0	0	3	0	4	44	0	0	0	7	0	18	0	0	0	144	0	6	0	1	0	14	0	0	0	0	0	0	0	51	0	0	69	149	36	86	0	0	3	0	0	0	1	61	41	14	0
297_Yucatan_PIT_29_0_190819_A_filter	0	0	0	0	0	0	0	0	0	0	0	0	0	0	0	0	0	0	0	0	0	0	0	0	0	0	0	0	0	0	0	0	0	0	0	0	0	0	0	0	0	0	0	0	0	100	0	0	0
298_Yucatan_PIT_29_0_190819_B_filter	0	0	2	0	0	0	3	13	0	0	0	0	0	0	0	0	0	0	0	0	0	0	0	0	0	1	0	0	0	0	0	0	0	0	0	0	0	0	0	0	0	0	0	0	0	40	0	10	12
299_Yucatan_PIT_14_0_190819_A_filter	0	0	0	0	0	0	0	0	0	0	0	0	0	0	0	0	0	0	0	0	0	0	161	0	0	0	0	0	0	0	0	0	0	0	0	0	0	0	0	0	0	0	0	0	0	0	0	0	0
300_Yucatan_PIT_14_0_190819_B_filter	0	0	0	0	0	0	0	0	0	0	0	0	0	0	0	0	0	0	0	0	0	0	0	0	0	0	0	0	0	0	0	808	0	0	0	0	0	0	0	0	0	0	0	0	0	0	0	0	0
302_Yucatan_CSA_04_2_190823_B_filter	0	0	0	0	0	0	0	21	0	0	0	0	0	0	0	0	0	0	0	0	0	0	0	0	0	0	0	0	0	0	0	0	0	0	0	0	0	0	0	0	0	0	0	0	0	46	0	0	0
303_Yucatan_XNH_14_4_190818_A_filter	0	0	0	0	0	0	0	89	0	0	0	0	0	0	111	161	0	52	0	0	0	0	0	0	0	118	0	0	0	0	0	0	0	0	0	0	0	1	0	0	0	0	0	0	0	0	0	0	0
305_Yucatan_TKC_05_3_190820_A_filter	0	599	0	0	5	0	4	172	0	0	0	20	0	21	1	0	0	16	0	74	0	0	0	44	0	0	0	0	0	0	0	110	0	0	6	242	0	0	20	0	6	0	0	0	0	44	10	0	20
306_Yucatan_TKC_05_3_190820_B_filter	0	463	0	0	0	0	0	6	0	0	0	0	0	28	0	0	0	0	0	30	0	0	0	87	0	9	0	0	0	0	0	125	0	0	0	83	0	0	0	0	0	0	0	0	0	0	0	0	12
83_Yucatan_PIT_60_0_190819_A_filter	0	0	0	0	0	0	0	151	0	0	0	0	0	0	0	0	0	0	0	0	0	0	0	0	0	0	0	0	0	0	0	0	0	0	0	0	0	0	0	0	0	0	0	0	0	0	0	0	0
85_Yucatan_KXB_12_0_190824_A_filter	0	0	0	0	0	0	0	52	0	0	0	0	0	0	0	0	0	0	0	0	0	0	0	0	0	0	0	0	0	0	0	0	0	0	0	0	0	0	0	0	0	0	0	0	0	0	0	0	0
86_Yucatan_KXB_12_0_190824_B_filter	0	0	0	0	0	0	0	0	0	0	0	0	0	0	0	0	0	0	0	0	0	0	0	0	0	0	0	0	0	0	0	0	0	0	0	0	0	0	0	0	0	0	0	0	0	0	0	0	0
87_Yucatan_XNH_11_5_190818_A_filter	0	9	9	0	28	3	175	64	0	0	0	0	0	0	0	0	0	0	0	43	0	10	3	9	0	1	0	0	0	4	0	20	0	0	0	39	3	1	28	0	0	0	0	0	0	14	28	0	31
89_Yucatan_MYB_16_5_190822_A_filter	0	0	0	0	0	0	0	0	0	0	0	0	0	0	0	0	0	0	0	0	0	0	0	0	0	0	0	0	0	0	0	0	0	0	0	0	0	0	0	0	0	0	0	0	0	0	0	0	0
91_Yucatan_JHS_12_6_190823_B_filter	39	35	8	0	10	0	149	63	18	6	0	0	0	7	0	0	0	15	0	0	0	0	5	0	0	0	0	0	10	0	0	24	19	0	21	16	24	71	526	0	10	0	0	0	0	151	97	2	271
92_Yucatan_JHS_12_6_190823_A_filter	0	0	0	0	107	0	326	126	0	0	0	0	0	0	0	0	0	62	0	0	0	0	0	0	0	0	0	0	0	0	0	0	0	0	0	9	0	75	558	0	0	0	0	0	0	196	160	0	167
93_Yucatan_JHS_18_9_190823_A_filter	3	65	2	0	75	0	164	133	2	0	0	0	0	3	2	0	0	4	0	10	0	0	0	0	0	0	0	0	0	0	0	2	0	0	35	19	5	70	635	0	4	0	0	0	2	142	208	13	210
94_Yucatan_JHS_18_9_190823_B_filter	5	75	4	0	24	1	177	138	0	3	0	0	0	9	0	0	0	0	0	23	0	0	0	0	0	0	0	1	0	0	0	0	0	0	57	2	19	49	441	1	7	0	0	0	0	142	220	9	171
98_Yucatan_CCY_15_2_190818_B_filter	0	0	0	0	2	0	80	52	0	0	0	0	0	0	0	0	0	0	0	112	0	0	0	12	0	0	0	0	0	0	0	12	0	0	0	19	0	36	107	0	0	0	0	0	0	55	0	0	135
99_Yucatan_JHS_15_2_190823_A_filter	41	39	2	0	55	0	149	319	0	0	0	0	0	0	0	0	0	0	0	0	0	0	0	19	0	0	0	0	0	0	0	0	0	0	22	0	0	49	169	0	17	0	0	0	0	71	89	0	47
[truncated: 5,000 more columns]
