# Supplementary material for: Microbial biogeography of the eastern Yucatán carbonate aquifer
Source: Appl Environ Microbiol. 2023 Nov 2;89(11):e01682-23. doi: 10.1128/aem.01682-23 (PMC10701671; doi:10.1128/aem.01682-23)
Supplement: Table S5 — Global network ASV cluster prevalence table. [file aem.01682-23-s0007.csv]

ASV_cluster	ASVclust_prev	mean_rel_abun	sd_rel_abun	median_rel_abun	max_rel_abun	min_rel_abun	n_obs	sub_comm
0	1	0.287525984	0.262322059	0.183991162	0.98483479	0.010746209	106	all
3	0.981132075	0.217002341	0.195908693	0.143717987	0.630310334	0.003414683	104	all
2	0.867924528	0.069952972	0.101325616	0.025961635	0.395199357	1.00E-04	92	all
4	0.839622642	0.049606567	0.051545959	0.031937331	0.292256704	7.03E-04	89	all
7	0.735849057	0.034667017	0.044000413	0.017324495	0.183589435	4.02E-04	78	all
16	0.726415094	0.014463492	0.021487999	0.005523752	0.110475043	1.00E-04	77	all
5	0.70754717	0.042508118	0.065761229	0.012152255	0.281510495	1.00E-04	75	all
11	0.70754717	0.115601085	0.238932728	0.010143618	0.874861906	1.00E-04	75	all
21	0.698113208	0.049052819	0.097372446	0.006528071	0.423119413	2.01E-04	74	all
37	0.650943396	0.008394065	0.009209394	0.00431857	0.040072311	2.01E-04	69	all
15	0.641509434	0.030241804	0.072184102	0.004218138	0.36235814	1.00E-04	68	all
34	0.632075472	0.082928233	0.19218661	0.006327207	0.788490509	1.00E-04	67	all
8	0.58490566	0.031896834	0.050075709	0.008586924	0.210605604	1.00E-04	62	all
52	0.58490566	0.035504281	0.10405082	0.004218138	0.662749824	2.01E-04	62	all
39	0.566037736	0.0208915	0.0499906	0.004368786	0.237521342	1.00E-04	60	all
17	0.556603774	0.013922579	0.029914197	0.002410365	0.157979311	1.00E-04	59	all
25	0.547169811	0.00674625	0.013868494	0.001456262	0.061062569	1.00E-04	58	all
36	0.509433962	0.004078649	0.007482499	0.002109069	0.052525861	2.01E-04	54	all
19	0.5	0.002452053	0.003159857	0.001305614	0.018077734	1.00E-04	53	all
12	0.443396226	0.007196904	0.016872374	0.001004319	0.082153259	1.00E-04	47	all
58	0.41509434	0.003757064	0.005677291	0.001154966	0.024404941	1.00E-04	44	all
56	0.405660377	0.003491759	0.007347259	0.001004319	0.034247263	1.00E-04	43	all
117	0.386792453	0.003000708	0.006297454	0.001205182	0.039570152	1.00E-04	41	all
18	0.367924528	0.001416347	0.002010327	7.03E-04	0.009038867	1.00E-04	39	all
10	0.349056604	8.22E-04	7.28E-04	5.02E-04	0.002812092	1.00E-04	37	all
51	0.349056604	0.002429365	0.003846381	0.001406046	0.021894145	1.00E-04	37	all
80	0.339622642	0.001244239	0.001365763	8.03E-04	0.007532389	1.00E-04	36	all
99	0.330188679	0.001305614	0.001716872	7.03E-04	0.009440595	1.00E-04	35	all
32	0.320754717	0.001872759	0.002236024	0.001205182	0.010947072	1.00E-04	34	all
26	0.311320755	0.001950813	0.001670582	0.001707342	0.005322888	1.00E-04	33	all
95	0.311320755	0.004187704	0.009111648	0.001205182	0.047303405	2.01E-04	33	all
102	0.311320755	0.001695168	0.002155158	0.00110475	0.00863714	1.00E-04	33	all
13	0.301886792	6.15E-04	9.99E-04	3.01E-04	0.005122025	1.00E-04	32	all
14	0.301886792	0.001613187	0.003560862	6.03E-04	0.020488099	1.00E-04	32	all
41	0.29245283	9.10E-04	9.85E-04	5.02E-04	0.004117706	1.00E-04	31	all
43	0.29245283	0.001713821	0.003666422	6.03E-04	0.016069097	1.00E-04	31	all
44	0.29245283	0.007431957	0.013849622	0.001305614	0.071206187	1.00E-04	31	all
55	0.29245283	0.001208422	0.001789169	4.02E-04	0.008436276	1.00E-04	31	all
64	0.29245283	0.006061549	0.020086514	6.03E-04	0.109872452	1.00E-04	31	all
28	0.283018868	0.002035419	0.001557656	0.001506478	0.005724616	1.00E-04	30	all
46	0.283018868	0.001044491	9.60E-04	5.02E-04	0.003213819	1.00E-04	30	all
6	0.273584906	0.00221989	0.00277292	0.001506478	0.01406046	2.01E-04	29	all
38	0.273584906	0.020727057	0.038149306	0.001908205	0.119011751	1.00E-04	29	all
72	0.273584906	0.001011245	0.00100966	7.03E-04	0.004017274	1.00E-04	29	all
48	0.264150943	0.001111924	0.001369961	6.03E-04	0.006829366	1.00E-04	28	all
1	0.254716981	0.00481329	0.004997581	0.003012956	0.019785076	2.01E-04	27	all
45	0.254716981	0.003604388	0.004826948	0.002008637	0.01837903	1.00E-04	27	all
71	0.254716981	0.004255335	0.006945073	0.001004319	0.026011851	1.00E-04	27	all
85	0.254716981	5.69E-04	6.58E-04	3.01E-04	0.003314251	1.00E-04	27	all
67	0.235849057	0.006716883	0.012330825	0.001707342	0.048006428	1.00E-04	25	all
69	0.235849057	0.004961334	0.006330129	0.001004319	0.02109069	1.00E-04	25	all
81	0.235849057	7.11E-04	5.45E-04	4.02E-04	0.001908205	1.00E-04	25	all
40	0.226415094	0.002063038	0.003036007	8.54E-04	0.013156573	1.00E-04	24	all
49	0.216981132	0.001943138	0.002949224	4.02E-04	0.010645777	1.00E-04	23	all
70	0.216981132	3.49E-04	2.90E-04	3.01E-04	0.001004319	1.00E-04	23	all
84	0.216981132	7.77E-04	0.001347509	3.01E-04	0.006427639	1.00E-04	23	all
9	0.20754717	9.95E-04	0.001048269	6.03E-04	0.004419002	2.01E-04	22	all
22	0.20754717	0.00136496	0.00261998	5.02E-04	0.012152255	1.00E-04	22	all
27	0.20754717	0.003200124	0.004614591	0.001456262	0.021391986	1.00E-04	22	all
47	0.20754717	0.00325947	0.007233865	7.53E-04	0.025911419	1.00E-04	22	all
61	0.20754717	0.002688835	0.004078729	0.001205182	0.017776439	1.00E-04	22	all
103	0.20754717	0.001333005	0.001964435	7.53E-04	0.008838003	1.00E-04	22	all
20	0.198113208	0.002094722	0.004067464	8.03E-04	0.018479462	1.00E-04	21	all
73	0.198113208	0.002950784	0.010633143	6.03E-04	0.049312042	1.00E-04	21	all
89	0.198113208	0.002429494	0.008437628	4.02E-04	0.039168424	1.00E-04	21	all
119	0.198113208	0.012329206	0.013689231	0.00431857	0.042281812	1.00E-04	21	all
136	0.198113208	5.12E-04	6.94E-04	2.01E-04	0.002510796	1.00E-04	21	all
31	0.188679245	0.001436176	0.001790393	7.03E-04	0.006427639	1.00E-04	20	all
76	0.188679245	0.001074621	0.002510712	4.52E-04	0.011650095	1.00E-04	20	all
100	0.188679245	6.88E-04	6.98E-04	3.52E-04	0.002611228	1.00E-04	20	all
82	0.179245283	4.02E-04	4.83E-04	2.01E-04	0.001707342	1.00E-04	19	all
147	0.179245283	0.063832374	0.154700324	7.03E-04	0.586622477	1.00E-04	19	all
174	0.179245283	7.03E-04	0.001071273	3.01E-04	0.004017274	1.00E-04	19	all
183	0.179245283	5.07E-04	5.31E-04	3.01E-04	0.00160691	1.00E-04	19	all
202	0.179245283	0.007421386	0.00859212	0.002410365	0.02701617	1.00E-04	19	all
66	0.169811321	9.04E-04	0.001723425	3.52E-04	0.007331526	1.00E-04	18	all
78	0.169811321	0.004943479	0.009762822	0.001054534	0.031033444	1.00E-04	18	all
83	0.169811321	0.003291933	0.003754429	0.001054534	0.010645777	1.00E-04	18	all
173	0.169811321	0.001166125	9.69E-04	0.001054534	0.002912524	1.00E-04	18	all
188	0.169811321	3.40E-04	2.41E-04	2.51E-04	9.04E-04	1.00E-04	18	all
53	0.160377358	0.008140888	0.014436423	0.001406046	0.044190017	1.00E-04	17	all
77	0.160377358	7.03E-04	6.52E-04	4.02E-04	0.002309933	1.00E-04	17	all
96	0.160377358	0.005884125	0.009292597	6.03E-04	0.027417897	1.00E-04	17	all
123	0.160377358	0.003012956	0.009821868	5.02E-04	0.04107663	1.00E-04	17	all
129	0.160377358	6.62E-04	5.00E-04	5.02E-04	0.001908205	1.00E-04	17	all
208	0.160377358	0.001222906	0.003068772	4.02E-04	0.013056141	1.00E-04	17	all
79	0.150943396	6.53E-04	6.32E-04	3.52E-04	0.002209501	1.00E-04	16	all
161	0.150943396	4.02E-04	3.67E-04	2.51E-04	0.001406046	1.00E-04	16	all
184	0.150943396	0.001927036	0.003140423	7.03E-04	0.010846641	2.01E-04	16	all
195	0.150943396	0.001675957	0.00206337	6.53E-04	0.007331526	1.00E-04	16	all
54	0.141509434	0.002008637	0.002275998	0.00110475	0.006528071	1.00E-04	15	all
63	0.141509434	6.63E-04	6.97E-04	5.02E-04	0.002812092	1.00E-04	15	all
98	0.141509434	0.001640387	0.002917879	4.02E-04	0.008737572	1.00E-04	15	all
101	0.141509434	0.002082287	0.002775853	0.001004319	0.011147936	1.00E-04	15	all
121	0.141509434	4.02E-04	3.60E-04	2.01E-04	0.001205182	1.00E-04	15	all
126	0.141509434	4.55E-04	4.16E-04	3.01E-04	0.001305614	1.00E-04	15	all
143	0.141509434	0.001225269	0.001826093	4.02E-04	0.006126343	1.00E-04	15	all
156	0.141509434	6.09E-04	5.81E-04	4.02E-04	0.001908205	1.00E-04	15	all
24	0.132075472	0.001040187	6.85E-04	8.03E-04	0.002510796	4.02E-04	14	all
35	0.132075472	0.002704486	0.004522345	9.54E-04	0.01566737	1.00E-04	14	all
128	0.132075472	0.001341483	0.002470017	3.01E-04	0.008938435	1.00E-04	14	all
187	0.132075472	0.003041651	0.004987707	6.03E-04	0.015366074	1.00E-04	14	all
42	0.122641509	9.73E-04	0.001177942	8.03E-04	0.004720297	1.00E-04	13	all
59	0.122641509	6.18E-04	5.15E-04	6.03E-04	0.001908205	1.00E-04	13	all
68	0.122641509	0.001769146	0.002172882	4.02E-04	0.007331526	1.00E-04	13	all
91	0.122641509	1.85E-04	9.03E-05	2.01E-04	3.01E-04	1.00E-04	13	all
107	0.122641509	5.79E-04	6.60E-04	3.01E-04	0.002410365	1.00E-04	13	all
111	0.122641509	6.57E-04	0.001006505	4.02E-04	0.003916842	1.00E-04	13	all
115	0.122641509	0.00563191	0.010256961	0.001908205	0.038264538	2.01E-04	13	all
116	0.122641509	0.002309933	0.004676466	3.01E-04	0.016671688	1.00E-04	13	all
158	0.122641509	4.79E-04	4.18E-04	3.01E-04	0.001305614	1.00E-04	13	all
166	0.122641509	4.25E-04	3.48E-04	3.01E-04	0.001305614	1.00E-04	13	all
193	0.122641509	0.001521929	0.003004811	3.01E-04	0.011047504	1.00E-04	13	all
50	0.113207547	1.76E-04	9.69E-05	1.51E-04	4.02E-04	1.00E-04	12	all
65	0.113207547	4.10E-04	2.28E-04	4.02E-04	8.03E-04	1.00E-04	12	all
75	0.113207547	4.69E-04	2.28E-04	4.52E-04	8.03E-04	1.00E-04	12	all
87	0.113207547	0.001740819	0.003234392	5.02E-04	0.011750527	1.00E-04	12	all
94	0.113207547	0.006193298	0.009910037	7.53E-04	0.025810987	1.00E-04	12	all
113	0.113207547	0.002276455	0.001685631	0.002109069	0.005122025	1.00E-04	12	all
127	0.113207547	3.60E-04	3.04E-04	2.51E-04	0.001004319	1.00E-04	12	all
159	0.113207547	5.52E-04	8.86E-04	1.51E-04	0.002912524	1.00E-04	12	all
207	0.113207547	8.29E-04	8.23E-04	4.52E-04	0.002510796	1.00E-04	12	all
23	0.103773585	4.47E-04	5.96E-04	2.01E-04	0.002008637	1.00E-04	11	all
132	0.103773585	4.11E-04	3.46E-04	3.01E-04	0.001205182	1.00E-04	11	all
146	0.103773585	4.47E-04	3.12E-04	4.02E-04	0.001004319	1.00E-04	11	all
153	0.103773585	2.19E-04	1.08E-04	2.01E-04	4.02E-04	1.00E-04	11	all
157	0.103773585	0.001378655	0.00146994	6.03E-04	0.004921161	2.01E-04	11	all
176	0.103773585	6.21E-04	6.79E-04	3.01E-04	0.002209501	1.00E-04	11	all
182	0.103773585	0.005888959	0.01710607	7.03E-04	0.057447022	1.00E-04	11	all
203	0.103773585	0.001159531	0.002091474	7.03E-04	0.007331526	1.00E-04	11	all
204	0.103773585	7.49E-04	7.23E-04	5.02E-04	0.002611228	1.00E-04	11	all
210	0.103773585	5.11E-04	7.37E-04	2.01E-04	0.002611228	1.00E-04	11	all
213	0.103773585	6.21E-04	7.13E-04	2.01E-04	0.002008637	1.00E-04	11	all
222	0.103773585	0.001241703	0.001018552	7.03E-04	0.003414683	4.02E-04	11	all
29	0.094339623	3.11E-04	1.98E-04	2.51E-04	7.03E-04	1.00E-04	10	all
88	0.094339623	7.43E-04	0.001617476	2.01E-04	0.005322888	1.00E-04	10	all
93	0.094339623	7.43E-04	4.67E-04	5.52E-04	0.001406046	3.01E-04	10	all
112	0.094339623	2.71E-04	2.22E-04	2.01E-04	7.03E-04	1.00E-04	10	all
118	0.094339623	2.11E-04	1.53E-04	1.00E-04	5.02E-04	1.00E-04	10	all
120	0.094339623	6.53E-04	4.76E-04	5.52E-04	0.001707342	1.00E-04	10	all
125	0.094339623	3.62E-04	1.91E-04	3.52E-04	6.03E-04	1.00E-04	10	all
139	0.094339623	0.008727528	0.022796358	4.52E-04	0.072813096	1.00E-04	10	all
150	0.094339623	0.001034448	0.001367292	4.52E-04	0.004017274	1.00E-04	10	all
186	0.094339623	0.001074621	9.82E-04	0.001054534	0.003012956	1.00E-04	10	all
197	0.094339623	4.82E-04	3.90E-04	4.02E-04	0.001406046	1.00E-04	10	all
199	0.094339623	6.93E-04	8.62E-04	3.01E-04	0.002812092	1.00E-04	10	all
86	0.08490566	7.03E-04	5.55E-04	6.03E-04	0.001707342	1.00E-04	9	all
110	0.08490566	0.001551114	0.002424504	5.02E-04	0.007833685	1.00E-04	9	all
114	0.08490566	7.25E-04	0.001170987	4.02E-04	0.003816411	1.00E-04	9	all
142	0.08490566	4.80E-04	6.19E-04	2.01E-04	0.001707342	1.00E-04	9	all
160	0.08490566	3.68E-04	3.62E-04	2.01E-04	0.001205182	1.00E-04	9	all
164	0.08490566	9.15E-04	0.00196128	2.01E-04	0.006126343	1.00E-04	9	all
200	0.08490566	0.00123866	0.001699199	4.02E-04	0.00542332	1.00E-04	9	all
211	0.08490566	3.24E-04	2.45E-04	3.01E-04	8.03E-04	1.00E-04	9	all
90	0.075471698	2.89E-04	1.56E-04	3.01E-04	5.02E-04	1.00E-04	8	all
92	0.075471698	7.53E-04	6.26E-04	7.03E-04	0.001908205	1.00E-04	8	all
122	0.075471698	3.89E-04	4.57E-04	2.01E-04	0.001406046	1.00E-04	8	all
135	0.075471698	2.51E-04	1.61E-04	2.01E-04	5.02E-04	1.00E-04	8	all
144	0.075471698	1.88E-04	9.95E-05	1.51E-04	3.01E-04	1.00E-04	8	all
145	0.075471698	3.01E-04	2.28E-04	2.51E-04	8.03E-04	1.00E-04	8	all
169	0.075471698	0.0014186	0.002447994	1.00E-04	0.005724616	1.00E-04	8	all
171	0.075471698	3.39E-04	4.80E-04	1.51E-04	0.001506478	1.00E-04	8	all
177	0.075471698	5.27E-04	4.97E-04	3.52E-04	0.001406046	1.00E-04	8	all
180	0.075471698	0.002535904	0.00548665	5.52E-04	0.016069097	1.00E-04	8	all
215	0.075471698	0.001581802	0.00210034	7.53E-04	0.006528071	1.00E-04	8	all
57	0.066037736	5.02E-04	4.71E-04	3.01E-04	0.001406046	2.01E-04	7	all
74	0.066037736	1.58E-04	7.90E-05	1.00E-04	3.01E-04	1.00E-04	7	all
108	0.066037736	6.17E-04	6.62E-04	3.01E-04	0.001707342	1.00E-04	7	all
124	0.066037736	3.73E-04	3.47E-04	2.01E-04	9.04E-04	1.00E-04	7	all
130	0.066037736	3.01E-04	2.17E-04	2.01E-04	7.03E-04	1.00E-04	7	all
141	0.066037736	9.33E-04	0.00163153	3.01E-04	0.004619865	2.01E-04	7	all
151	0.066037736	1.87E-04	1.07E-04	1.00E-04	3.01E-04	1.00E-04	7	all
178	0.066037736	4.73E-04	4.56E-04	4.02E-04	0.001406046	1.00E-04	7	all
179	0.066037736	2.58E-04	1.14E-04	2.01E-04	4.02E-04	1.00E-04	7	all
181	0.066037736	0.001592562	0.00316715	4.02E-04	0.008737572	1.00E-04	7	all
189	0.066037736	0.002022985	0.002715023	9.04E-04	0.008034549	4.02E-04	7	all
194	0.066037736	8.90E-04	8.97E-04	5.02E-04	0.00271166	2.01E-04	7	all
198	0.066037736	0.001850816	0.002551218	4.02E-04	0.006126343	1.00E-04	7	all
201	0.066037736	5.02E-04	4.26E-04	6.03E-04	0.001205182	1.00E-04	7	all
209	0.066037736	0.001047361	0.001629615	5.02E-04	0.004720297	2.01E-04	7	all
220	0.066037736	3.59E-04	4.33E-04	2.01E-04	0.001305614	1.00E-04	7	all
30	0.056603774	7.53E-04	4.87E-04	7.03E-04	0.00160691	2.01E-04	6	all
60	0.056603774	2.18E-04	1.61E-04	1.51E-04	5.02E-04	1.00E-04	6	all
62	0.056603774	5.19E-04	6.94E-04	3.01E-04	0.001908205	1.00E-04	6	all
106	0.056603774	0.002259717	0.003127126	4.52E-04	0.007532389	1.00E-04	6	all
133	0.056603774	3.18E-04	2.15E-04	3.01E-04	6.03E-04	1.00E-04	6	all
137	0.056603774	1.00E-04	0	1.00E-04	1.00E-04	1.00E-04	6	all
138	0.056603774	9.21E-04	5.06E-04	0.001054534	0.001506478	1.00E-04	6	all
140	0.056603774	4.69E-04	3.85E-04	4.02E-04	0.00110475	1.00E-04	6	all
148	0.056603774	4.69E-04	3.46E-04	3.52E-04	0.00110475	2.01E-04	6	all
152	0.056603774	2.18E-04	7.56E-05	2.01E-04	3.01E-04	1.00E-04	6	all
155	0.056603774	4.35E-04	6.25E-04	2.01E-04	0.001707342	1.00E-04	6	all
163	0.056603774	2.18E-04	1.61E-04	1.51E-04	5.02E-04	1.00E-04	6	all
165	0.056603774	3.52E-04	2.52E-04	3.52E-04	7.03E-04	1.00E-04	6	all
168	0.056603774	3.01E-04	1.68E-04	3.52E-04	5.02E-04	1.00E-04	6	all
175	0.056603774	4.69E-04	3.85E-04	3.01E-04	0.001004319	1.00E-04	6	all
185	0.056603774	1.51E-04	5.50E-05	1.51E-04	2.01E-04	1.00E-04	6	all
190	0.056603774	4.69E-04	5.67E-04	2.51E-04	0.00160691	1.00E-04	6	all
192	0.056603774	2.51E-04	1.38E-04	2.51E-04	4.02E-04	1.00E-04	6	all
196	0.056603774	2.18E-04	1.95E-04	1.51E-04	6.03E-04	1.00E-04	6	all
216	0.056603774	2.68E-04	1.87E-04	2.51E-04	6.03E-04	1.00E-04	6	all
217	0.056603774	2.51E-04	1.38E-04	2.51E-04	4.02E-04	1.00E-04	6	all
218	0.056603774	5.69E-04	5.53E-04	4.52E-04	0.001506478	1.00E-04	6	all
223	0.056603774	1.67E-04	1.64E-04	1.00E-04	5.02E-04	1.00E-04	6	all
224	0.056603774	0.001221921	0.001998989	2.01E-04	0.005122025	1.00E-04	6	all
226	0.056603774	1.84E-04	9.87E-05	1.51E-04	3.01E-04	1.00E-04	6	all
228	0.056603774	4.35E-04	2.07E-04	5.02E-04	7.03E-04	1.00E-04	6	all
97	0.047169811	8.64E-04	6.38E-04	9.04E-04	0.001807773	1.00E-04	5	all
104	0.047169811	3.62E-04	3.06E-04	2.01E-04	9.04E-04	2.01E-04	5	all
105	0.047169811	2.41E-04	1.35E-04	3.01E-04	4.02E-04	1.00E-04	5	all
109	0.047169811	5.62E-04	3.73E-04	5.02E-04	0.00110475	1.00E-04	5	all
131	0.047169811	2.81E-04	1.49E-04	3.01E-04	5.02E-04	1.00E-04	5	all
134	0.047169811	1.61E-04	1.35E-04	1.00E-04	4.02E-04	1.00E-04	5	all
149	0.047169811	6.43E-04	5.92E-04	5.02E-04	0.001406046	1.00E-04	5	all
154	0.047169811	6.83E-04	3.98E-04	5.02E-04	0.001205182	3.01E-04	5	all
162	0.047169811	2.21E-04	1.31E-04	2.01E-04	4.02E-04	1.00E-04	5	all
167	0.047169811	5.02E-04	5.81E-04	2.01E-04	0.001506478	1.00E-04	5	all
170	0.047169811	4.82E-04	1.49E-04	5.02E-04	7.03E-04	3.01E-04	5	all
172	0.047169811	2.81E-04	1.49E-04	3.01E-04	5.02E-04	1.00E-04	5	all
191	0.047169811	4.42E-04	2.71E-04	6.03E-04	7.03E-04	1.00E-04	5	all
205	0.047169811	9.44E-04	9.60E-04	3.01E-04	0.002309933	2.01E-04	5	all
206	0.047169811	2.01E-04	1.23E-04	2.01E-04	4.02E-04	1.00E-04	5	all
212	0.047169811	0.005543839	0.006285382	0.003213819	0.014562619	1.00E-04	5	all
214	0.047169811	3.82E-04	3.51E-04	2.01E-04	0.001004319	2.01E-04	5	all
219	0.047169811	2.21E-04	1.65E-04	2.01E-04	5.02E-04	1.00E-04	5	all
221	0.047169811	2.21E-04	8.40E-05	2.01E-04	3.01E-04	1.00E-04	5	all
225	0.047169811	2.61E-04	2.08E-04	2.01E-04	6.03E-04	1.00E-04	5	all
227	0.047169811	3.82E-04	5.74E-04	1.00E-04	0.001406046	1.00E-04	5	all
229	0.047169811	4.62E-04	2.31E-04	4.02E-04	7.03E-04	2.01E-04	5	all
230	0.047169811	0.001345787	0.002616631	2.01E-04	0.006025911	1.00E-04	5	all
231	0.047169811	5.22E-04	5.04E-04	3.01E-04	0.001205182	1.00E-04	5	all
232	0.047169811	4.62E-04	5.71E-04	1.00E-04	0.001406046	1.00E-04	5	all
233	0.047169811	1.61E-04	5.50E-05	2.01E-04	2.01E-04	1.00E-04	5	all
