# Supplementary material for: Microbial biogeography of the eastern Yucatán carbonate aquifer
Source: Appl Environ Microbiol. 2023 Nov 2;89(11):e01682-23. doi: 10.1128/aem.01682-23 (PMC10701671; doi:10.1128/aem.01682-23)
Supplement: Table S6 — Global network ASV cluster per-sample abundance table. [file aem.01682-23-s0008.csv]

sample-id	ASV_cluster	ASVclust_abun_sum
100_Yucatan_JHS_15_2_190823_B_filter	1	0.002008637
100_Yucatan_JHS_15_2_190823_B_filter	2	0.018680325
100_Yucatan_JHS_15_2_190823_B_filter	0	0.202470624
100_Yucatan_JHS_15_2_190823_B_filter	3	0.506477855
100_Yucatan_JHS_15_2_190823_B_filter	4	0.016069097
100_Yucatan_JHS_15_2_190823_B_filter	5	0.048809882
100_Yucatan_JHS_15_2_190823_B_filter	6	0.002309933
100_Yucatan_JHS_15_2_190823_B_filter	7	0.027317465
100_Yucatan_JHS_15_2_190823_B_filter	8	0.121321683
100_Yucatan_JHS_15_2_190823_B_filter	9	0.001406046
100_Yucatan_JHS_15_2_190823_B_filter	10	0.002812092
100_Yucatan_JHS_15_2_190823_B_filter	11	0.001908205
100_Yucatan_JHS_15_2_190823_B_filter	12	0.001004319
100_Yucatan_JHS_15_2_190823_B_filter	13	1.00E-04
100_Yucatan_JHS_15_2_190823_B_filter	14	6.03E-04
100_Yucatan_JHS_15_2_190823_B_filter	15	0.003515115
100_Yucatan_JHS_15_2_190823_B_filter	16	0.017374711
100_Yucatan_JHS_15_2_190823_B_filter	17	0.001707342
100_Yucatan_JHS_15_2_190823_B_filter	18	9.04E-04
100_Yucatan_JHS_15_2_190823_B_filter	19	0.004519434
100_Yucatan_JHS_15_2_190823_B_filter	20	8.03E-04
100_Yucatan_JHS_15_2_190823_B_filter	21	8.03E-04
100_Yucatan_JHS_15_2_190823_B_filter	22	0.002209501
100_Yucatan_JHS_15_2_190823_B_filter	23	0.002008637
100_Yucatan_JHS_15_2_190823_B_filter	24	0.002510796
100_Yucatan_JHS_15_2_190823_B_filter	25	0.001305614
100_Yucatan_JHS_15_2_190823_B_filter	26	0.001707342
100_Yucatan_JHS_15_2_190823_B_filter	27	0.002008637
100_Yucatan_JHS_15_2_190823_B_filter	28	0.001205182
100_Yucatan_JHS_15_2_190823_B_filter	29	2.01E-04
100_Yucatan_JHS_15_2_190823_B_filter	30	0.00160691
100_Yucatan_JHS_15_2_190823_B_filter	31	0.001004319
100_Yucatan_JHS_15_2_190823_B_filter	32	0.001305614
101_Yucatan_PIT_19_8_190819_A_filter	0	0.059556091
101_Yucatan_PIT_19_8_190819_A_filter	3	0.022295872
101_Yucatan_PIT_19_8_190819_A_filter	7	7.03E-04
101_Yucatan_PIT_19_8_190819_A_filter	34	0.283117405
101_Yucatan_PIT_19_8_190819_A_filter	8	0.107964246
101_Yucatan_PIT_19_8_190819_A_filter	2	0.002410365
101_Yucatan_PIT_19_8_190819_A_filter	35	2.01E-04
101_Yucatan_PIT_19_8_190819_A_filter	4	0.0340464
101_Yucatan_PIT_19_8_190819_A_filter	36	5.02E-04
101_Yucatan_PIT_19_8_190819_A_filter	37	0.002812092
101_Yucatan_PIT_19_8_190819_A_filter	38	0.004820729
101_Yucatan_PIT_19_8_190819_A_filter	21	0.423119413
101_Yucatan_PIT_19_8_190819_A_filter	39	0.001807773
101_Yucatan_PIT_19_8_190819_A_filter	40	3.01E-04
101_Yucatan_PIT_19_8_190819_A_filter	41	3.01E-04
101_Yucatan_PIT_19_8_190819_A_filter	42	9.04E-04
101_Yucatan_PIT_19_8_190819_A_filter	11	0.003715979
101_Yucatan_PIT_19_8_190819_A_filter	43	4.02E-04
101_Yucatan_PIT_19_8_190819_A_filter	16	0.024003214
101_Yucatan_PIT_19_8_190819_A_filter	15	3.01E-04
101_Yucatan_PIT_19_8_190819_A_filter	19	0.005724616
101_Yucatan_PIT_19_8_190819_A_filter	44	3.01E-04
101_Yucatan_PIT_19_8_190819_A_filter	45	0.009541026
101_Yucatan_PIT_19_8_190819_A_filter	46	0.001004319
101_Yucatan_PIT_19_8_190819_A_filter	47	2.01E-04
101_Yucatan_PIT_19_8_190819_A_filter	48	0.001506478
101_Yucatan_PIT_19_8_190819_A_filter	49	0.006427639
101_Yucatan_PIT_19_8_190819_A_filter	50	1.00E-04
101_Yucatan_PIT_19_8_190819_A_filter	51	0.001908205
102_Yucatan_PIT_19_8_190819_B_filter	1	2.01E-04
102_Yucatan_PIT_19_8_190819_B_filter	2	0.002611228
102_Yucatan_PIT_19_8_190819_B_filter	0	0.062368183
102_Yucatan_PIT_19_8_190819_B_filter	3	0.018881189
102_Yucatan_PIT_19_8_190819_B_filter	4	0.031937331
102_Yucatan_PIT_19_8_190819_B_filter	5	2.01E-04
102_Yucatan_PIT_19_8_190819_B_filter	7	0.00271166
102_Yucatan_PIT_19_8_190819_B_filter	34	0.288842021
102_Yucatan_PIT_19_8_190819_B_filter	8	0.112081952
102_Yucatan_PIT_19_8_190819_B_filter	43	2.01E-04
102_Yucatan_PIT_19_8_190819_B_filter	36	5.02E-04
102_Yucatan_PIT_19_8_190819_B_filter	37	0.003615547
102_Yucatan_PIT_19_8_190819_B_filter	51	0.00271166
102_Yucatan_PIT_19_8_190819_B_filter	38	0.004419002
102_Yucatan_PIT_19_8_190819_B_filter	21	0.401727428
102_Yucatan_PIT_19_8_190819_B_filter	52	2.01E-04
102_Yucatan_PIT_19_8_190819_B_filter	39	5.02E-04
102_Yucatan_PIT_19_8_190819_B_filter	10	7.03E-04
102_Yucatan_PIT_19_8_190819_B_filter	53	9.04E-04
102_Yucatan_PIT_19_8_190819_B_filter	25	2.01E-04
102_Yucatan_PIT_19_8_190819_B_filter	54	4.02E-04
102_Yucatan_PIT_19_8_190819_B_filter	55	4.02E-04
102_Yucatan_PIT_19_8_190819_B_filter	11	0.007431957
102_Yucatan_PIT_19_8_190819_B_filter	16	0.023199759
102_Yucatan_PIT_19_8_190819_B_filter	18	1.00E-04
102_Yucatan_PIT_19_8_190819_B_filter	19	0.009239731
102_Yucatan_PIT_19_8_190819_B_filter	45	0.0113488
102_Yucatan_PIT_19_8_190819_B_filter	56	4.02E-04
102_Yucatan_PIT_19_8_190819_B_filter	22	4.02E-04
102_Yucatan_PIT_19_8_190819_B_filter	57	2.01E-04
102_Yucatan_PIT_19_8_190819_B_filter	46	8.03E-04
102_Yucatan_PIT_19_8_190819_B_filter	58	4.02E-04
102_Yucatan_PIT_19_8_190819_B_filter	12	2.01E-04
102_Yucatan_PIT_19_8_190819_B_filter	17	3.01E-04
102_Yucatan_PIT_19_8_190819_B_filter	48	4.02E-04
102_Yucatan_PIT_19_8_190819_B_filter	59	2.01E-04
102_Yucatan_PIT_19_8_190819_B_filter	60	1.00E-04
102_Yucatan_PIT_19_8_190819_B_filter	49	0.006929798
102_Yucatan_PIT_19_8_190819_B_filter	50	1.00E-04
102_Yucatan_PIT_19_8_190819_B_filter	61	2.01E-04
102_Yucatan_PIT_19_8_190819_B_filter	62	1.00E-04
102_Yucatan_PIT_19_8_190819_B_filter	63	3.01E-04
102_Yucatan_PIT_19_8_190819_B_filter	64	2.01E-04
102_Yucatan_PIT_19_8_190819_B_filter	65	7.03E-04
102_Yucatan_PIT_19_8_190819_B_filter	66	2.01E-04
102_Yucatan_PIT_19_8_190819_B_filter	67	1.00E-04
102_Yucatan_PIT_19_8_190819_B_filter	68	1.00E-04
104_Yucatan_KXB_01_0_190824_A_filter	2	0.374912122
104_Yucatan_KXB_01_0_190824_A_filter	3	0.129858391
104_Yucatan_KXB_01_0_190824_A_filter	0	0.147233102
104_Yucatan_KXB_01_0_190824_A_filter	4	0.016370393
104_Yucatan_KXB_01_0_190824_A_filter	5	0.063171638
104_Yucatan_KXB_01_0_190824_A_filter	6	8.03E-04
104_Yucatan_KXB_01_0_190824_A_filter	11	0.002611228
104_Yucatan_KXB_01_0_190824_A_filter	15	0.05353018
104_Yucatan_KXB_01_0_190824_A_filter	7	0.00542332
104_Yucatan_KXB_01_0_190824_A_filter	69	0.006226775
104_Yucatan_KXB_01_0_190824_A_filter	37	0.001004319
104_Yucatan_KXB_01_0_190824_A_filter	67	1.00E-04
104_Yucatan_KXB_01_0_190824_A_filter	70	1.00E-04
104_Yucatan_KXB_01_0_190824_A_filter	36	2.01E-04
104_Yucatan_KXB_01_0_190824_A_filter	71	0.026011851
104_Yucatan_KXB_01_0_190824_A_filter	51	4.02E-04
104_Yucatan_KXB_01_0_190824_A_filter	52	0.011449232
104_Yucatan_KXB_01_0_190824_A_filter	34	3.01E-04
104_Yucatan_KXB_01_0_190824_A_filter	72	0.001205182
104_Yucatan_KXB_01_0_190824_A_filter	73	1.00E-04
104_Yucatan_KXB_01_0_190824_A_filter	13	2.01E-04
104_Yucatan_KXB_01_0_190824_A_filter	40	1.00E-04
104_Yucatan_KXB_01_0_190824_A_filter	41	3.01E-04
104_Yucatan_KXB_01_0_190824_A_filter	12	0.001004319
104_Yucatan_KXB_01_0_190824_A_filter	16	0.009139299
104_Yucatan_KXB_01_0_190824_A_filter	74	1.00E-04
104_Yucatan_KXB_01_0_190824_A_filter	75	2.01E-04
104_Yucatan_KXB_01_0_190824_A_filter	76	8.03E-04
104_Yucatan_KXB_01_0_190824_A_filter	77	1.00E-04
104_Yucatan_KXB_01_0_190824_A_filter	78	0.030531285
104_Yucatan_KXB_01_0_190824_A_filter	19	0.00813498
104_Yucatan_KXB_01_0_190824_A_filter	79	9.04E-04
104_Yucatan_KXB_01_0_190824_A_filter	80	3.01E-04
104_Yucatan_KXB_01_0_190824_A_filter	58	1.00E-04
104_Yucatan_KXB_01_0_190824_A_filter	81	3.01E-04
104_Yucatan_KXB_01_0_190824_A_filter	45	2.01E-04
104_Yucatan_KXB_01_0_190824_A_filter	56	0.034247263
104_Yucatan_KXB_01_0_190824_A_filter	46	0.002209501
104_Yucatan_KXB_01_0_190824_A_filter	25	5.02E-04
104_Yucatan_KXB_01_0_190824_A_filter	35	1.00E-04
104_Yucatan_KXB_01_0_190824_A_filter	64	3.01E-04
104_Yucatan_KXB_01_0_190824_A_filter	82	2.01E-04
104_Yucatan_KXB_01_0_190824_A_filter	49	3.01E-04
104_Yucatan_KXB_01_0_190824_A_filter	83	0.009541026
104_Yucatan_KXB_01_0_190824_A_filter	84	4.02E-04
104_Yucatan_KXB_01_0_190824_A_filter	85	7.03E-04
104_Yucatan_KXB_01_0_190824_A_filter	86	2.01E-04
104_Yucatan_KXB_01_0_190824_A_filter	28	3.01E-04
104_Yucatan_KXB_01_0_190824_A_filter	29	1.00E-04
104_Yucatan_KXB_01_0_190824_A_filter	87	4.02E-04
104_Yucatan_KXB_01_0_190824_A_filter	88	2.01E-04
104_Yucatan_KXB_01_0_190824_A_filter	89	0.001908205
104_Yucatan_KXB_01_0_190824_A_filter	90	1.00E-04
104_Yucatan_KXB_01_0_190824_A_filter	44	0.005322888
104_Yucatan_KXB_01_0_190824_A_filter	91	3.01E-04
104_Yucatan_KXB_01_0_190824_A_filter	92	8.03E-04
104_Yucatan_KXB_01_0_190824_A_filter	93	3.01E-04
104_Yucatan_KXB_01_0_190824_A_filter	94	0.025810987
104_Yucatan_KXB_01_0_190824_A_filter	95	2.01E-04
104_Yucatan_KXB_01_0_190824_A_filter	96	0.022095009
105_Yucatan_KXB_01_0_190824_B_filter	2	0.395199357
105_Yucatan_KXB_01_0_190824_B_filter	3	0.134879984
105_Yucatan_KXB_01_0_190824_B_filter	0	0.11248368
105_Yucatan_KXB_01_0_190824_B_filter	4	0.017776439
105_Yucatan_KXB_01_0_190824_B_filter	5	0.071607914
105_Yucatan_KXB_01_0_190824_B_filter	6	6.03E-04
105_Yucatan_KXB_01_0_190824_B_filter	11	0.002912524
105_Yucatan_KXB_01_0_190824_B_filter	7	0.004820729
105_Yucatan_KXB_01_0_190824_B_filter	69	0.004921161
105_Yucatan_KXB_01_0_190824_B_filter	37	0.00271166
105_Yucatan_KXB_01_0_190824_B_filter	36	5.02E-04
105_Yucatan_KXB_01_0_190824_B_filter	71	0.024605805
105_Yucatan_KXB_01_0_190824_B_filter	51	3.01E-04
105_Yucatan_KXB_01_0_190824_B_filter	52	0.004820729
105_Yucatan_KXB_01_0_190824_B_filter	15	0.05734659
105_Yucatan_KXB_01_0_190824_B_filter	72	0.001406046
105_Yucatan_KXB_01_0_190824_B_filter	55	1.00E-04
105_Yucatan_KXB_01_0_190824_B_filter	41	4.02E-04
105_Yucatan_KXB_01_0_190824_B_filter	16	0.011047504
105_Yucatan_KXB_01_0_190824_B_filter	97	1.00E-04
105_Yucatan_KXB_01_0_190824_B_filter	18	1.00E-04
105_Yucatan_KXB_01_0_190824_B_filter	12	1.00E-04
105_Yucatan_KXB_01_0_190824_B_filter	75	7.03E-04
105_Yucatan_KXB_01_0_190824_B_filter	76	4.02E-04
105_Yucatan_KXB_01_0_190824_B_filter	78	0.031033444
105_Yucatan_KXB_01_0_190824_B_filter	19	0.00542332
105_Yucatan_KXB_01_0_190824_B_filter	98	5.02E-04
105_Yucatan_KXB_01_0_190824_B_filter	79	7.03E-04
105_Yucatan_KXB_01_0_190824_B_filter	81	8.03E-04
105_Yucatan_KXB_01_0_190824_B_filter	45	1.00E-04
105_Yucatan_KXB_01_0_190824_B_filter	56	0.033945968
105_Yucatan_KXB_01_0_190824_B_filter	46	0.002611228
105_Yucatan_KXB_01_0_190824_B_filter	17	2.01E-04
105_Yucatan_KXB_01_0_190824_B_filter	83	0.010645777
105_Yucatan_KXB_01_0_190824_B_filter	84	0.001406046
105_Yucatan_KXB_01_0_190824_B_filter	85	0.001305614
105_Yucatan_KXB_01_0_190824_B_filter	49	1.00E-04
105_Yucatan_KXB_01_0_190824_B_filter	32	1.00E-04
105_Yucatan_KXB_01_0_190824_B_filter	88	2.01E-04
105_Yucatan_KXB_01_0_190824_B_filter	89	0.001807773
105_Yucatan_KXB_01_0_190824_B_filter	90	3.01E-04
105_Yucatan_KXB_01_0_190824_B_filter	44	0.005021593
105_Yucatan_KXB_01_0_190824_B_filter	64	1.00E-04
105_Yucatan_KXB_01_0_190824_B_filter	91	2.01E-04
105_Yucatan_KXB_01_0_190824_B_filter	92	6.03E-04
105_Yucatan_KXB_01_0_190824_B_filter	93	4.02E-04
105_Yucatan_KXB_01_0_190824_B_filter	94	0.025007532
105_Yucatan_KXB_01_0_190824_B_filter	25	1.00E-04
105_Yucatan_KXB_01_0_190824_B_filter	96	0.027417897
105_Yucatan_KXB_01_0_190824_B_filter	99	1.00E-04
107_Yucatan_XNH_13_1_190818_B_filter	1	0.007130662
107_Yucatan_XNH_13_1_190818_B_filter	0	0.404338656
107_Yucatan_XNH_13_1_190818_B_filter	3	0.162900472
107_Yucatan_XNH_13_1_190818_B_filter	100	0.001305614
107_Yucatan_XNH_13_1_190818_B_filter	11	0.02922567
107_Yucatan_XNH_13_1_190818_B_filter	7	0.017475143
107_Yucatan_XNH_13_1_190818_B_filter	34	0.010846641
107_Yucatan_XNH_13_1_190818_B_filter	8	0.10545345
107_Yucatan_XNH_13_1_190818_B_filter	70	1.00E-04
107_Yucatan_XNH_13_1_190818_B_filter	101	0.002912524
107_Yucatan_XNH_13_1_190818_B_filter	4	0.012051823
107_Yucatan_XNH_13_1_190818_B_filter	36	0.003816411
107_Yucatan_XNH_13_1_190818_B_filter	37	0.012353118
107_Yucatan_XNH_13_1_190818_B_filter	39	0.007833685
107_Yucatan_XNH_13_1_190818_B_filter	51	0.00592548
107_Yucatan_XNH_13_1_190818_B_filter	52	0.003715979
107_Yucatan_XNH_13_1_190818_B_filter	102	0.00863714
107_Yucatan_XNH_13_1_190818_B_filter	25	0.01516521
107_Yucatan_XNH_13_1_190818_B_filter	55	0.004117706
107_Yucatan_XNH_13_1_190818_B_filter	40	0.013156573
107_Yucatan_XNH_13_1_190818_B_filter	17	0.014361756
107_Yucatan_XNH_13_1_190818_B_filter	16	0.022295872
107_Yucatan_XNH_13_1_190818_B_filter	103	0.008838003
107_Yucatan_XNH_13_1_190818_B_filter	19	0.00431857
107_Yucatan_XNH_13_1_190818_B_filter	98	3.01E-04
107_Yucatan_XNH_13_1_190818_B_filter	15	0.003715979
107_Yucatan_XNH_13_1_190818_B_filter	104	3.01E-04
107_Yucatan_XNH_13_1_190818_B_filter	105	3.01E-04
107_Yucatan_XNH_13_1_190818_B_filter	58	0.008235412
107_Yucatan_XNH_13_1_190818_B_filter	22	9.04E-04
107_Yucatan_XNH_13_1_190818_B_filter	21	0.061263433
107_Yucatan_XNH_13_1_190818_B_filter	106	4.02E-04
107_Yucatan_XNH_13_1_190818_B_filter	48	0.006829366
107_Yucatan_XNH_13_1_190818_B_filter	107	0.001205182
107_Yucatan_XNH_13_1_190818_B_filter	108	0.001707342
107_Yucatan_XNH_13_1_190818_B_filter	109	0.00110475
107_Yucatan_XNH_13_1_190818_B_filter	32	0.001707342
107_Yucatan_XNH_13_1_190818_B_filter	66	0.002812092
107_Yucatan_XNH_13_1_190818_B_filter	110	0.007833685
107_Yucatan_XNH_13_1_190818_B_filter	111	0.003916842
107_Yucatan_XNH_13_1_190818_B_filter	112	6.03E-04
107_Yucatan_XNH_13_1_190818_B_filter	113	0.002008637
107_Yucatan_XNH_13_1_190818_B_filter	114	0.003816411
107_Yucatan_XNH_13_1_190818_B_filter	115	0.006829366
107_Yucatan_XNH_13_1_190818_B_filter	116	0.003916842
107_Yucatan_XNH_13_1_190818_B_filter	64	0.002008637
108_Yucatan_CSA_01_8_190823_A_filter	1	0.010645777
108_Yucatan_CSA_01_8_190823_A_filter	2	0.024003214
108_Yucatan_CSA_01_8_190823_A_filter	0	0.129958823
108_Yucatan_CSA_01_8_190823_A_filter	3	0.227779452
108_Yucatan_CSA_01_8_190823_A_filter	100	0.001305614
108_Yucatan_CSA_01_8_190823_A_filter	4	0.031435171
108_Yucatan_CSA_01_8_190823_A_filter	5	0.01837903
108_Yucatan_CSA_01_8_190823_A_filter	6	0.002309933
108_Yucatan_CSA_01_8_190823_A_filter	11	0.015868233
108_Yucatan_CSA_01_8_190823_A_filter	15	0.046600382
108_Yucatan_CSA_01_8_190823_A_filter	7	0.164306518
108_Yucatan_CSA_01_8_190823_A_filter	69	2.01E-04
108_Yucatan_CSA_01_8_190823_A_filter	37	0.012855278
108_Yucatan_CSA_01_8_190823_A_filter	34	0.013056141
108_Yucatan_CSA_01_8_190823_A_filter	25	0.061062569
108_Yucatan_CSA_01_8_190823_A_filter	67	9.04E-04
108_Yucatan_CSA_01_8_190823_A_filter	8	0.029024807
108_Yucatan_CSA_01_8_190823_A_filter	117	0.002209501
108_Yucatan_CSA_01_8_190823_A_filter	70	3.01E-04
108_Yucatan_CSA_01_8_190823_A_filter	118	1.00E-04
108_Yucatan_CSA_01_8_190823_A_filter	101	0.001004319
108_Yucatan_CSA_01_8_190823_A_filter	119	0.031033444
108_Yucatan_CSA_01_8_190823_A_filter	36	0.002611228
108_Yucatan_CSA_01_8_190823_A_filter	51	0.003113388
108_Yucatan_CSA_01_8_190823_A_filter	38	0.077232098
108_Yucatan_CSA_01_8_190823_A_filter	21	0.006829366
108_Yucatan_CSA_01_8_190823_A_filter	52	0.00813498
108_Yucatan_CSA_01_8_190823_A_filter	39	6.03E-04
108_Yucatan_CSA_01_8_190823_A_filter	99	0.002109069
108_Yucatan_CSA_01_8_190823_A_filter	10	9.04E-04
108_Yucatan_CSA_01_8_190823_A_filter	102	0.001406046
108_Yucatan_CSA_01_8_190823_A_filter	120	6.03E-04
108_Yucatan_CSA_01_8_190823_A_filter	72	0.00271166
108_Yucatan_CSA_01_8_190823_A_filter	121	5.02E-04
108_Yucatan_CSA_01_8_190823_A_filter	18	4.02E-04
108_Yucatan_CSA_01_8_190823_A_filter	122	1.00E-04
108_Yucatan_CSA_01_8_190823_A_filter	123	2.01E-04
108_Yucatan_CSA_01_8_190823_A_filter	55	1.00E-04
108_Yucatan_CSA_01_8_190823_A_filter	13	1.00E-04
108_Yucatan_CSA_01_8_190823_A_filter	14	6.03E-04
108_Yucatan_CSA_01_8_190823_A_filter	40	0.003414683
108_Yucatan_CSA_01_8_190823_A_filter	124	1.00E-04
108_Yucatan_CSA_01_8_190823_A_filter	41	6.03E-04
108_Yucatan_CSA_01_8_190823_A_filter	125	6.03E-04
108_Yucatan_CSA_01_8_190823_A_filter	17	0.002410365
108_Yucatan_CSA_01_8_190823_A_filter	126	7.03E-04
108_Yucatan_CSA_01_8_190823_A_filter	77	9.04E-04
108_Yucatan_CSA_01_8_190823_A_filter	16	0.010043186
108_Yucatan_CSA_01_8_190823_A_filter	127	6.03E-04
108_Yucatan_CSA_01_8_190823_A_filter	9	4.02E-04
108_Yucatan_CSA_01_8_190823_A_filter	61	0.004117706
108_Yucatan_CSA_01_8_190823_A_filter	76	7.03E-04
108_Yucatan_CSA_01_8_190823_A_filter	128	1.00E-04
108_Yucatan_CSA_01_8_190823_A_filter	19	0.001305614
108_Yucatan_CSA_01_8_190823_A_filter	12	1.00E-04
108_Yucatan_CSA_01_8_190823_A_filter	58	0.002912524
108_Yucatan_CSA_01_8_190823_A_filter	81	0.001908205
108_Yucatan_CSA_01_8_190823_A_filter	26	0.00271166
108_Yucatan_CSA_01_8_190823_A_filter	56	9.04E-04
108_Yucatan_CSA_01_8_190823_A_filter	105	1.00E-04
108_Yucatan_CSA_01_8_190823_A_filter	129	5.02E-04
108_Yucatan_CSA_01_8_190823_A_filter	22	1.00E-04
108_Yucatan_CSA_01_8_190823_A_filter	46	2.01E-04
108_Yucatan_CSA_01_8_190823_A_filter	130	7.03E-04
108_Yucatan_CSA_01_8_190823_A_filter	24	0.001305614
108_Yucatan_CSA_01_8_190823_A_filter	48	0.001205182
108_Yucatan_CSA_01_8_190823_A_filter	131	1.00E-04
108_Yucatan_CSA_01_8_190823_A_filter	27	6.03E-04
108_Yucatan_CSA_01_8_190823_A_filter	132	3.01E-04
108_Yucatan_CSA_01_8_190823_A_filter	133	2.01E-04
108_Yucatan_CSA_01_8_190823_A_filter	49	0.00110475
108_Yucatan_CSA_01_8_190823_A_filter	83	2.01E-04
108_Yucatan_CSA_01_8_190823_A_filter	134	1.00E-04
108_Yucatan_CSA_01_8_190823_A_filter	84	0.001205182
108_Yucatan_CSA_01_8_190823_A_filter	135	2.01E-04
108_Yucatan_CSA_01_8_190823_A_filter	136	1.00E-04
108_Yucatan_CSA_01_8_190823_A_filter	103	1.00E-04
108_Yucatan_CSA_01_8_190823_A_filter	85	2.01E-04
108_Yucatan_CSA_01_8_190823_A_filter	68	0.007331526
108_Yucatan_CSA_01_8_190823_A_filter	108	1.00E-04
108_Yucatan_CSA_01_8_190823_A_filter	137	1.00E-04
108_Yucatan_CSA_01_8_190823_A_filter	138	9.04E-04
108_Yucatan_CSA_01_8_190823_A_filter	139	4.02E-04
108_Yucatan_CSA_01_8_190823_A_filter	140	1.00E-04
108_Yucatan_CSA_01_8_190823_A_filter	28	0.002812092
108_Yucatan_CSA_01_8_190823_A_filter	30	9.04E-04
108_Yucatan_CSA_01_8_190823_A_filter	31	0.00110475
108_Yucatan_CSA_01_8_190823_A_filter	66	2.01E-04
108_Yucatan_CSA_01_8_190823_A_filter	89	2.01E-04
108_Yucatan_CSA_01_8_190823_A_filter	141	2.01E-04
108_Yucatan_CSA_01_8_190823_A_filter	142	1.00E-04
108_Yucatan_CSA_01_8_190823_A_filter	93	0.001004319
108_Yucatan_CSA_01_8_190823_A_filter	71	2.01E-04
108_Yucatan_CSA_01_8_190823_A_filter	95	3.01E-04
108_Yucatan_CSA_01_8_190823_A_filter	32	4.02E-04
108_Yucatan_CSA_01_8_190823_A_filter	42	1.00E-04
108_Yucatan_CSA_01_8_190823_A_filter	143	0.004720297
108_Yucatan_CSA_01_8_190823_A_filter	144	1.00E-04
108_Yucatan_CSA_01_8_190823_A_filter	145	1.00E-04
108_Yucatan_CSA_01_8_190823_A_filter	146	2.01E-04
108_Yucatan_CSA_01_8_190823_A_filter	147	1.00E-04
108_Yucatan_CSA_01_8_190823_A_filter	148	2.01E-04
108_Yucatan_CSA_01_8_190823_A_filter	149	1.00E-04
108_Yucatan_CSA_01_8_190823_A_filter	113	6.03E-04
108_Yucatan_CSA_01_8_190823_A_filter	150	8.03E-04
108_Yucatan_CSA_01_8_190823_A_filter	151	3.01E-04
108_Yucatan_CSA_01_8_190823_A_filter	152	3.01E-04
108_Yucatan_CSA_01_8_190823_A_filter	153	3.01E-04
109_Yucatan_CSA_01_8_190823_B_filter	1	0.013357437
109_Yucatan_CSA_01_8_190823_B_filter	2	0.032339058
109_Yucatan_CSA_01_8_190823_B_filter	0	0.12764889
109_Yucatan_CSA_01_8_190823_B_filter	3	0.235010545
109_Yucatan_CSA_01_8_190823_B_filter	100	9.04E-04
109_Yucatan_CSA_01_8_190823_B_filter	4	0.025107964
109_Yucatan_CSA_01_8_190823_B_filter	15	0.039971879
109_Yucatan_CSA_01_8_190823_B_filter	5	0.019684644
109_Yucatan_CSA_01_8_190823_B_filter	6	0.002309933
109_Yucatan_CSA_01_8_190823_B_filter	11	0.016269961
109_Yucatan_CSA_01_8_190823_B_filter	7	0.154765492
109_Yucatan_CSA_01_8_190823_B_filter	37	0.011147936
109_Yucatan_CSA_01_8_190823_B_filter	34	0.012051823
109_Yucatan_CSA_01_8_190823_B_filter	25	0.055739681
109_Yucatan_CSA_01_8_190823_B_filter	67	0.002008637
109_Yucatan_CSA_01_8_190823_B_filter	8	0.030330421
109_Yucatan_CSA_01_8_190823_B_filter	70	2.01E-04
109_Yucatan_CSA_01_8_190823_B_filter	101	0.001707342
109_Yucatan_CSA_01_8_190823_B_filter	9	2.01E-04
109_Yucatan_CSA_01_8_190823_B_filter	119	0.028422216
109_Yucatan_CSA_01_8_190823_B_filter	36	0.00431857
109_Yucatan_CSA_01_8_190823_B_filter	39	3.01E-04
109_Yucatan_CSA_01_8_190823_B_filter	51	0.001707342
109_Yucatan_CSA_01_8_190823_B_filter	38	0.090991262
109_Yucatan_CSA_01_8_190823_B_filter	52	0.011248368
109_Yucatan_CSA_01_8_190823_B_filter	99	0.001707342
109_Yucatan_CSA_01_8_190823_B_filter	10	6.03E-04
109_Yucatan_CSA_01_8_190823_B_filter	102	9.04E-04
109_Yucatan_CSA_01_8_190823_B_filter	120	0.001004319
109_Yucatan_CSA_01_8_190823_B_filter	58	0.002309933
109_Yucatan_CSA_01_8_190823_B_filter	117	0.001506478
109_Yucatan_CSA_01_8_190823_B_filter	12	0.002912524
109_Yucatan_CSA_01_8_190823_B_filter	72	0.002812092
109_Yucatan_CSA_01_8_190823_B_filter	121	5.02E-04
109_Yucatan_CSA_01_8_190823_B_filter	154	3.01E-04
109_Yucatan_CSA_01_8_190823_B_filter	18	7.03E-04
109_Yucatan_CSA_01_8_190823_B_filter	122	3.01E-04
109_Yucatan_CSA_01_8_190823_B_filter	123	1.00E-04
109_Yucatan_CSA_01_8_190823_B_filter	55	1.00E-04
109_Yucatan_CSA_01_8_190823_B_filter	13	1.00E-04
109_Yucatan_CSA_01_8_190823_B_filter	14	0.002309933
109_Yucatan_CSA_01_8_190823_B_filter	40	0.00431857
109_Yucatan_CSA_01_8_190823_B_filter	21	0.006226775
109_Yucatan_CSA_01_8_190823_B_filter	41	3.01E-04
109_Yucatan_CSA_01_8_190823_B_filter	155	2.01E-04
109_Yucatan_CSA_01_8_190823_B_filter	126	3.01E-04
109_Yucatan_CSA_01_8_190823_B_filter	156	4.02E-04
109_Yucatan_CSA_01_8_190823_B_filter	157	2.01E-04
109_Yucatan_CSA_01_8_190823_B_filter	16	0.008838003
109_Yucatan_CSA_01_8_190823_B_filter	115	2.01E-04
109_Yucatan_CSA_01_8_190823_B_filter	158	9.04E-04
109_Yucatan_CSA_01_8_190823_B_filter	127	0.001004319
109_Yucatan_CSA_01_8_190823_B_filter	61	0.004921161
109_Yucatan_CSA_01_8_190823_B_filter	159	1.00E-04
109_Yucatan_CSA_01_8_190823_B_filter	26	6.03E-04
109_Yucatan_CSA_01_8_190823_B_filter	76	3.01E-04
109_Yucatan_CSA_01_8_190823_B_filter	17	0.001305614
109_Yucatan_CSA_01_8_190823_B_filter	19	0.001707342
109_Yucatan_CSA_01_8_190823_B_filter	80	6.03E-04
109_Yucatan_CSA_01_8_190823_B_filter	160	1.00E-04
109_Yucatan_CSA_01_8_190823_B_filter	45	0.001004319
109_Yucatan_CSA_01_8_190823_B_filter	56	9.04E-04
109_Yucatan_CSA_01_8_190823_B_filter	22	0.001205182
109_Yucatan_CSA_01_8_190823_B_filter	161	3.01E-04
109_Yucatan_CSA_01_8_190823_B_filter	46	5.02E-04
109_Yucatan_CSA_01_8_190823_B_filter	103	0.001205182
109_Yucatan_CSA_01_8_190823_B_filter	47	2.01E-04
109_Yucatan_CSA_01_8_190823_B_filter	24	0.001004319
109_Yucatan_CSA_01_8_190823_B_filter	48	6.03E-04
109_Yucatan_CSA_01_8_190823_B_filter	162	3.01E-04
109_Yucatan_CSA_01_8_190823_B_filter	32	9.04E-04
109_Yucatan_CSA_01_8_190823_B_filter	132	3.01E-04
109_Yucatan_CSA_01_8_190823_B_filter	82	2.01E-04
109_Yucatan_CSA_01_8_190823_B_filter	163	2.01E-04
109_Yucatan_CSA_01_8_190823_B_filter	133	5.02E-04
109_Yucatan_CSA_01_8_190823_B_filter	49	6.03E-04
109_Yucatan_CSA_01_8_190823_B_filter	83	4.02E-04
109_Yucatan_CSA_01_8_190823_B_filter	84	8.03E-04
109_Yucatan_CSA_01_8_190823_B_filter	107	3.01E-04
109_Yucatan_CSA_01_8_190823_B_filter	136	2.01E-04
109_Yucatan_CSA_01_8_190823_B_filter	164	1.00E-04
109_Yucatan_CSA_01_8_190823_B_filter	85	1.00E-04
109_Yucatan_CSA_01_8_190823_B_filter	68	0.004218138
109_Yucatan_CSA_01_8_190823_B_filter	138	1.00E-04
109_Yucatan_CSA_01_8_190823_B_filter	139	2.01E-04
109_Yucatan_CSA_01_8_190823_B_filter	165	7.03E-04
109_Yucatan_CSA_01_8_190823_B_filter	28	0.002109069
109_Yucatan_CSA_01_8_190823_B_filter	31	8.03E-04
109_Yucatan_CSA_01_8_190823_B_filter	50	1.00E-04
109_Yucatan_CSA_01_8_190823_B_filter	166	1.00E-04
109_Yucatan_CSA_01_8_190823_B_filter	63	1.00E-04
109_Yucatan_CSA_01_8_190823_B_filter	66	1.00E-04
109_Yucatan_CSA_01_8_190823_B_filter	89	3.01E-04
109_Yucatan_CSA_01_8_190823_B_filter	91	1.00E-04
109_Yucatan_CSA_01_8_190823_B_filter	93	7.03E-04
109_Yucatan_CSA_01_8_190823_B_filter	167	2.01E-04
109_Yucatan_CSA_01_8_190823_B_filter	95	6.03E-04
109_Yucatan_CSA_01_8_190823_B_filter	168	1.00E-04
109_Yucatan_CSA_01_8_190823_B_filter	143	0.006126343
109_Yucatan_CSA_01_8_190823_B_filter	148	6.03E-04
109_Yucatan_CSA_01_8_190823_B_filter	146	7.03E-04
109_Yucatan_CSA_01_8_190823_B_filter	150	3.01E-04
109_Yucatan_CSA_01_8_190823_B_filter	151	1.00E-04
109_Yucatan_CSA_01_8_190823_B_filter	152	2.01E-04
109_Yucatan_CSA_01_8_190823_B_filter	169	1.00E-04
109_Yucatan_CSA_01_8_190823_B_filter	147	1.00E-04
109_Yucatan_CSA_01_8_190823_B_filter	170	5.02E-04
109_Yucatan_CSA_01_8_190823_B_filter	171	1.00E-04
109_Yucatan_CSA_01_8_190823_B_filter	172	3.01E-04
113_Yucatan_CSA_07_5_190823_A_filter	1	0.011951391
113_Yucatan_CSA_07_5_190823_A_filter	2	0.020588531
113_Yucatan_CSA_07_5_190823_A_filter	0	0.186401527
113_Yucatan_CSA_07_5_190823_A_filter	3	0.218941448
113_Yucatan_CSA_07_5_190823_A_filter	100	2.01E-04
113_Yucatan_CSA_07_5_190823_A_filter	4	0.014361756
113_Yucatan_CSA_07_5_190823_A_filter	5	0.013357437
113_Yucatan_CSA_07_5_190823_A_filter	6	0.004720297
113_Yucatan_CSA_07_5_190823_A_filter	11	0.05463493
113_Yucatan_CSA_07_5_190823_A_filter	15	0.014863915
113_Yucatan_CSA_07_5_190823_A_filter	7	0.080144622
113_Yucatan_CSA_07_5_190823_A_filter	69	4.02E-04
113_Yucatan_CSA_07_5_190823_A_filter	37	0.007130662
113_Yucatan_CSA_07_5_190823_A_filter	34	0.053228884
113_Yucatan_CSA_07_5_190823_A_filter	25	0.041478357
113_Yucatan_CSA_07_5_190823_A_filter	8	0.045596063
113_Yucatan_CSA_07_5_190823_A_filter	32	0.001205182
113_Yucatan_CSA_07_5_190823_A_filter	117	6.03E-04
113_Yucatan_CSA_07_5_190823_A_filter	118	3.01E-04
113_Yucatan_CSA_07_5_190823_A_filter	119	0.004519434
113_Yucatan_CSA_07_5_190823_A_filter	36	7.03E-04
113_Yucatan_CSA_07_5_190823_A_filter	58	0.001004319
113_Yucatan_CSA_07_5_190823_A_filter	51	0.003113388
113_Yucatan_CSA_07_5_190823_A_filter	38	0.11248368
113_Yucatan_CSA_07_5_190823_A_filter	39	0.001004319
113_Yucatan_CSA_07_5_190823_A_filter	10	0.002510796
113_Yucatan_CSA_07_5_190823_A_filter	102	0.002309933
113_Yucatan_CSA_07_5_190823_A_filter	173	0.002109069
113_Yucatan_CSA_07_5_190823_A_filter	12	0.00160691
113_Yucatan_CSA_07_5_190823_A_filter	72	0.001506478
113_Yucatan_CSA_07_5_190823_A_filter	73	4.02E-04
113_Yucatan_CSA_07_5_190823_A_filter	18	7.03E-04
113_Yucatan_CSA_07_5_190823_A_filter	55	4.02E-04
113_Yucatan_CSA_07_5_190823_A_filter	13	2.01E-04
113_Yucatan_CSA_07_5_190823_A_filter	14	9.04E-04
113_Yucatan_CSA_07_5_190823_A_filter	40	0.003515115
113_Yucatan_CSA_07_5_190823_A_filter	21	0.050617656
113_Yucatan_CSA_07_5_190823_A_filter	41	7.03E-04
113_Yucatan_CSA_07_5_190823_A_filter	174	0.001205182
113_Yucatan_CSA_07_5_190823_A_filter	125	4.02E-04
113_Yucatan_CSA_07_5_190823_A_filter	17	0.002309933
113_Yucatan_CSA_07_5_190823_A_filter	175	3.01E-04
113_Yucatan_CSA_07_5_190823_A_filter	157	0.001004319
113_Yucatan_CSA_07_5_190823_A_filter	16	0.011549664
113_Yucatan_CSA_07_5_190823_A_filter	176	3.01E-04
113_Yucatan_CSA_07_5_190823_A_filter	9	2.01E-04
113_Yucatan_CSA_07_5_190823_A_filter	76	5.02E-04
113_Yucatan_CSA_07_5_190823_A_filter	77	2.01E-04
113_Yucatan_CSA_07_5_190823_A_filter	19	0.00431857
113_Yucatan_CSA_07_5_190823_A_filter	177	3.01E-04
113_Yucatan_CSA_07_5_190823_A_filter	80	8.03E-04
113_Yucatan_CSA_07_5_190823_A_filter	26	2.01E-04
113_Yucatan_CSA_07_5_190823_A_filter	56	4.02E-04
113_Yucatan_CSA_07_5_190823_A_filter	22	0.002008637
113_Yucatan_CSA_07_5_190823_A_filter	161	6.03E-04
113_Yucatan_CSA_07_5_190823_A_filter	46	1.00E-04
113_Yucatan_CSA_07_5_190823_A_filter	178	2.01E-04
113_Yucatan_CSA_07_5_190823_A_filter	23	4.02E-04
113_Yucatan_CSA_07_5_190823_A_filter	179	4.02E-04
113_Yucatan_CSA_07_5_190823_A_filter	24	4.02E-04
113_Yucatan_CSA_07_5_190823_A_filter	180	4.02E-04
113_Yucatan_CSA_07_5_190823_A_filter	99	5.02E-04
113_Yucatan_CSA_07_5_190823_A_filter	132	1.00E-04
113_Yucatan_CSA_07_5_190823_A_filter	35	1.00E-04
113_Yucatan_CSA_07_5_190823_A_filter	82	1.00E-04
113_Yucatan_CSA_07_5_190823_A_filter	181	0.001004319
113_Yucatan_CSA_07_5_190823_A_filter	84	2.01E-04
113_Yucatan_CSA_07_5_190823_A_filter	135	5.02E-04
113_Yucatan_CSA_07_5_190823_A_filter	103	4.02E-04
113_Yucatan_CSA_07_5_190823_A_filter	85	1.00E-04
113_Yucatan_CSA_07_5_190823_A_filter	108	2.01E-04
113_Yucatan_CSA_07_5_190823_A_filter	137	1.00E-04
113_Yucatan_CSA_07_5_190823_A_filter	60	1.00E-04
113_Yucatan_CSA_07_5_190823_A_filter	28	5.02E-04
113_Yucatan_CSA_07_5_190823_A_filter	31	0.001205182
113_Yucatan_CSA_07_5_190823_A_filter	64	1.00E-04
113_Yucatan_CSA_07_5_190823_A_filter	89	6.03E-04
113_Yucatan_CSA_07_5_190823_A_filter	142	2.01E-04
113_Yucatan_CSA_07_5_190823_A_filter	93	4.02E-04
113_Yucatan_CSA_07_5_190823_A_filter	95	7.03E-04
113_Yucatan_CSA_07_5_190823_A_filter	111	1.00E-04
113_Yucatan_CSA_07_5_190823_A_filter	114	5.02E-04
113_Yucatan_CSA_07_5_190823_A_filter	145	3.01E-04
113_Yucatan_CSA_07_5_190823_A_filter	61	4.02E-04
113_Yucatan_CSA_07_5_190823_A_filter	143	6.03E-04
113_Yucatan_CSA_07_5_190823_A_filter	151	1.00E-04
113_Yucatan_CSA_07_5_190823_A_filter	153	3.01E-04
113_Yucatan_CSA_07_5_190823_A_filter	169	1.00E-04
113_Yucatan_CSA_07_5_190823_A_filter	147	5.02E-04
113_Yucatan_CSA_07_5_190823_A_filter	182	0.001004319
114_Yucatan_CSA_07_5_190823_B_filter	1	0.006226775
114_Yucatan_CSA_07_5_190823_B_filter	2	0.022798032
114_Yucatan_CSA_07_5_190823_B_filter	0	0.170131566
114_Yucatan_CSA_07_5_190823_B_filter	3	0.216832379
114_Yucatan_CSA_07_5_190823_B_filter	4	0.016671688
114_Yucatan_CSA_07_5_190823_B_filter	6	0.001305614
114_Yucatan_CSA_07_5_190823_B_filter	11	0.06437682
114_Yucatan_CSA_07_5_190823_B_filter	15	0.014562619
114_Yucatan_CSA_07_5_190823_B_filter	7	0.07843728
114_Yucatan_CSA_07_5_190823_B_filter	5	0.012252687
114_Yucatan_CSA_07_5_190823_B_filter	34	0.066887617
114_Yucatan_CSA_07_5_190823_B_filter	8	0.046399518
114_Yucatan_CSA_07_5_190823_B_filter	32	0.003715979
114_Yucatan_CSA_07_5_190823_B_filter	119	0.011850959
114_Yucatan_CSA_07_5_190823_B_filter	37	0.014361756
114_Yucatan_CSA_07_5_190823_B_filter	38	0.119011751
114_Yucatan_CSA_07_5_190823_B_filter	52	0.002410365
114_Yucatan_CSA_07_5_190823_B_filter	25	0.038063674
114_Yucatan_CSA_07_5_190823_B_filter	99	0.004117706
114_Yucatan_CSA_07_5_190823_B_filter	10	0.001908205
114_Yucatan_CSA_07_5_190823_B_filter	72	0.001305614
114_Yucatan_CSA_07_5_190823_B_filter	122	0.001406046
114_Yucatan_CSA_07_5_190823_B_filter	13	4.02E-04
114_Yucatan_CSA_07_5_190823_B_filter	14	0.001305614
114_Yucatan_CSA_07_5_190823_B_filter	183	1.00E-04
114_Yucatan_CSA_07_5_190823_B_filter	40	0.001004319
114_Yucatan_CSA_07_5_190823_B_filter	21	0.041578789
114_Yucatan_CSA_07_5_190823_B_filter	174	3.01E-04
114_Yucatan_CSA_07_5_190823_B_filter	77	4.02E-04
114_Yucatan_CSA_07_5_190823_B_filter	16	0.008737572
114_Yucatan_CSA_07_5_190823_B_filter	12	0.002309933
114_Yucatan_CSA_07_5_190823_B_filter	184	0.002410365
114_Yucatan_CSA_07_5_190823_B_filter	128	4.02E-04
114_Yucatan_CSA_07_5_190823_B_filter	79	2.01E-04
114_Yucatan_CSA_07_5_190823_B_filter	80	0.002510796
114_Yucatan_CSA_07_5_190823_B_filter	26	1.00E-04
114_Yucatan_CSA_07_5_190823_B_filter	56	4.02E-04
114_Yucatan_CSA_07_5_190823_B_filter	22	0.004519434
114_Yucatan_CSA_07_5_190823_B_filter	17	0.004117706
114_Yucatan_CSA_07_5_190823_B_filter	178	5.02E-04
114_Yucatan_CSA_07_5_190823_B_filter	179	2.01E-04
114_Yucatan_CSA_07_5_190823_B_filter	48	0.003414683
114_Yucatan_CSA_07_5_190823_B_filter	82	1.00E-04
114_Yucatan_CSA_07_5_190823_B_filter	68	0.003012956
114_Yucatan_CSA_07_5_190823_B_filter	66	1.00E-04
114_Yucatan_CSA_07_5_190823_B_filter	95	0.001205182
114_Yucatan_CSA_07_5_190823_B_filter	42	8.03E-04
114_Yucatan_CSA_07_5_190823_B_filter	144	3.01E-04
114_Yucatan_CSA_07_5_190823_B_filter	145	8.03E-04
114_Yucatan_CSA_07_5_190823_B_filter	171	0.001506478
114_Yucatan_CSA_07_5_190823_B_filter	176	0.002209501
117_Yucatan_PIT_40_0_190819_A_filter	0	0.181982525
117_Yucatan_PIT_40_0_190819_A_filter	3	0.072310937
117_Yucatan_PIT_40_0_190819_A_filter	34	0.626493924
117_Yucatan_PIT_40_0_190819_A_filter	21	0.097117606
117_Yucatan_PIT_40_0_190819_A_filter	19	0.018077734
117_Yucatan_PIT_40_0_190819_A_filter	150	0.004017274
118_Yucatan_PIT_40_0_190819_B_filter	0	0.596063071
118_Yucatan_PIT_40_0_190819_B_filter	34	0.229386361
118_Yucatan_PIT_40_0_190819_B_filter	21	0.174550567
119_Yucatan_ODY_02_3_190822_A_filter	2	0.134980416
119_Yucatan_ODY_02_3_190822_A_filter	3	0.068193231
119_Yucatan_ODY_02_3_190822_A_filter	0	0.076328211
119_Yucatan_ODY_02_3_190822_A_filter	15	0.36235814
119_Yucatan_ODY_02_3_190822_A_filter	5	0.264236216
119_Yucatan_ODY_02_3_190822_A_filter	6	3.01E-04
119_Yucatan_ODY_02_3_190822_A_filter	11	0.003715979
119_Yucatan_ODY_02_3_190822_A_filter	7	0.003012956
119_Yucatan_ODY_02_3_190822_A_filter	37	0.026915738
119_Yucatan_ODY_02_3_190822_A_filter	185	1.00E-04
119_Yucatan_ODY_02_3_190822_A_filter	8	2.01E-04
119_Yucatan_ODY_02_3_190822_A_filter	70	9.04E-04
119_Yucatan_ODY_02_3_190822_A_filter	43	5.02E-04
119_Yucatan_ODY_02_3_190822_A_filter	4	0.016571256
119_Yucatan_ODY_02_3_190822_A_filter	119	1.00E-04
119_Yucatan_ODY_02_3_190822_A_filter	36	0.001305614
119_Yucatan_ODY_02_3_190822_A_filter	39	5.02E-04
119_Yucatan_ODY_02_3_190822_A_filter	38	1.00E-04
119_Yucatan_ODY_02_3_190822_A_filter	52	3.01E-04
119_Yucatan_ODY_02_3_190822_A_filter	73	0.001205182
119_Yucatan_ODY_02_3_190822_A_filter	18	3.01E-04
119_Yucatan_ODY_02_3_190822_A_filter	123	8.03E-04
119_Yucatan_ODY_02_3_190822_A_filter	13	9.04E-04
119_Yucatan_ODY_02_3_190822_A_filter	14	1.00E-04
119_Yucatan_ODY_02_3_190822_A_filter	115	0.001004319
119_Yucatan_ODY_02_3_190822_A_filter	41	4.02E-04
119_Yucatan_ODY_02_3_190822_A_filter	12	2.01E-04
119_Yucatan_ODY_02_3_190822_A_filter	174	0.004017274
119_Yucatan_ODY_02_3_190822_A_filter	186	1.00E-04
119_Yucatan_ODY_02_3_190822_A_filter	187	2.01E-04
119_Yucatan_ODY_02_3_190822_A_filter	77	3.01E-04
119_Yucatan_ODY_02_3_190822_A_filter	10	1.00E-04
119_Yucatan_ODY_02_3_190822_A_filter	188	9.04E-04
119_Yucatan_ODY_02_3_190822_A_filter	32	2.01E-04
119_Yucatan_ODY_02_3_190822_A_filter	16	0.004218138
119_Yucatan_ODY_02_3_190822_A_filter	17	4.02E-04
119_Yucatan_ODY_02_3_190822_A_filter	97	0.001004319
119_Yucatan_ODY_02_3_190822_A_filter	189	6.03E-04
119_Yucatan_ODY_02_3_190822_A_filter	127	1.00E-04
119_Yucatan_ODY_02_3_190822_A_filter	61	1.00E-04
119_Yucatan_ODY_02_3_190822_A_filter	74	1.00E-04
119_Yucatan_ODY_02_3_190822_A_filter	75	1.00E-04
119_Yucatan_ODY_02_3_190822_A_filter	184	6.03E-04
119_Yucatan_ODY_02_3_190822_A_filter	25	2.01E-04
119_Yucatan_ODY_02_3_190822_A_filter	103	9.04E-04
119_Yucatan_ODY_02_3_190822_A_filter	128	1.00E-04
119_Yucatan_ODY_02_3_190822_A_filter	19	0.001406046
119_Yucatan_ODY_02_3_190822_A_filter	20	0.001707342
119_Yucatan_ODY_02_3_190822_A_filter	81	3.01E-04
119_Yucatan_ODY_02_3_190822_A_filter	56	3.01E-04
119_Yucatan_ODY_02_3_190822_A_filter	22	1.00E-04
119_Yucatan_ODY_02_3_190822_A_filter	46	0.002209501
119_Yucatan_ODY_02_3_190822_A_filter	99	2.01E-04
119_Yucatan_ODY_02_3_190822_A_filter	133	1.00E-04
119_Yucatan_ODY_02_3_190822_A_filter	49	0.001205182
119_Yucatan_ODY_02_3_190822_A_filter	84	3.01E-04
119_Yucatan_ODY_02_3_190822_A_filter	136	4.02E-04
119_Yucatan_ODY_02_3_190822_A_filter	164	2.01E-04
119_Yucatan_ODY_02_3_190822_A_filter	85	2.01E-04
119_Yucatan_ODY_02_3_190822_A_filter	190	3.01E-04
119_Yucatan_ODY_02_3_190822_A_filter	137	1.00E-04
119_Yucatan_ODY_02_3_190822_A_filter	191	1.00E-04
119_Yucatan_ODY_02_3_190822_A_filter	48	3.01E-04
119_Yucatan_ODY_02_3_190822_A_filter	21	2.01E-04
119_Yucatan_ODY_02_3_190822_A_filter	28	0.003515115
119_Yucatan_ODY_02_3_190822_A_filter	29	5.02E-04
119_Yucatan_ODY_02_3_190822_A_filter	27	2.01E-04
119_Yucatan_ODY_02_3_190822_A_filter	87	0.002309933
119_Yucatan_ODY_02_3_190822_A_filter	88	1.00E-04
119_Yucatan_ODY_02_3_190822_A_filter	141	5.02E-04
119_Yucatan_ODY_02_3_190822_A_filter	192	1.00E-04
119_Yucatan_ODY_02_3_190822_A_filter	44	1.00E-04
119_Yucatan_ODY_02_3_190822_A_filter	94	1.00E-04
119_Yucatan_ODY_02_3_190822_A_filter	95	0.002109069
119_Yucatan_ODY_02_3_190822_A_filter	96	4.02E-04
119_Yucatan_ODY_02_3_190822_A_filter	143	1.00E-04
119_Yucatan_ODY_02_3_190822_A_filter	193	2.01E-04
119_Yucatan_ODY_02_3_190822_A_filter	194	3.01E-04
120_Yucatan_ODY_02_3_190822_B_filter	2	0.124435071
120_Yucatan_ODY_02_3_190822_B_filter	3	0.070001004
120_Yucatan_ODY_02_3_190822_B_filter	0	0.086070101
120_Yucatan_ODY_02_3_190822_B_filter	15	0.343878678
120_Yucatan_ODY_02_3_190822_B_filter	5	0.281510495
120_Yucatan_ODY_02_3_190822_B_filter	6	5.02E-04
120_Yucatan_ODY_02_3_190822_B_filter	11	0.003113388
120_Yucatan_ODY_02_3_190822_B_filter	7	0.003213819
120_Yucatan_ODY_02_3_190822_B_filter	37	0.027116601
120_Yucatan_ODY_02_3_190822_B_filter	185	2.01E-04
120_Yucatan_ODY_02_3_190822_B_filter	8	2.01E-04
120_Yucatan_ODY_02_3_190822_B_filter	70	0.001004319
120_Yucatan_ODY_02_3_190822_B_filter	43	5.02E-04
120_Yucatan_ODY_02_3_190822_B_filter	4	0.016470825
120_Yucatan_ODY_02_3_190822_B_filter	119	8.03E-04
120_Yucatan_ODY_02_3_190822_B_filter	36	0.00160691
120_Yucatan_ODY_02_3_190822_B_filter	39	7.03E-04
120_Yucatan_ODY_02_3_190822_B_filter	51	1.00E-04
120_Yucatan_ODY_02_3_190822_B_filter	52	0.001305614
120_Yucatan_ODY_02_3_190822_B_filter	34	6.03E-04
120_Yucatan_ODY_02_3_190822_B_filter	10	2.01E-04
120_Yucatan_ODY_02_3_190822_B_filter	195	1.00E-04
120_Yucatan_ODY_02_3_190822_B_filter	73	8.03E-04
120_Yucatan_ODY_02_3_190822_B_filter	123	0.001004319
120_Yucatan_ODY_02_3_190822_B_filter	13	5.02E-04
120_Yucatan_ODY_02_3_190822_B_filter	14	3.01E-04
120_Yucatan_ODY_02_3_190822_B_filter	124	1.00E-04
120_Yucatan_ODY_02_3_190822_B_filter	115	0.001908205
120_Yucatan_ODY_02_3_190822_B_filter	41	1.00E-04
120_Yucatan_ODY_02_3_190822_B_filter	174	0.003113388
120_Yucatan_ODY_02_3_190822_B_filter	186	2.01E-04
120_Yucatan_ODY_02_3_190822_B_filter	187	3.01E-04
120_Yucatan_ODY_02_3_190822_B_filter	77	9.04E-04
120_Yucatan_ODY_02_3_190822_B_filter	188	4.02E-04
120_Yucatan_ODY_02_3_190822_B_filter	32	1.00E-04
120_Yucatan_ODY_02_3_190822_B_filter	16	0.004619865
120_Yucatan_ODY_02_3_190822_B_filter	97	5.02E-04
120_Yucatan_ODY_02_3_190822_B_filter	127	1.00E-04
120_Yucatan_ODY_02_3_190822_B_filter	18	2.01E-04
120_Yucatan_ODY_02_3_190822_B_filter	184	7.03E-04
120_Yucatan_ODY_02_3_190822_B_filter	103	0.002510796
120_Yucatan_ODY_02_3_190822_B_filter	128	1.00E-04
120_Yucatan_ODY_02_3_190822_B_filter	20	0.001506478
120_Yucatan_ODY_02_3_190822_B_filter	81	0.001004319
120_Yucatan_ODY_02_3_190822_B_filter	56	2.01E-04
120_Yucatan_ODY_02_3_190822_B_filter	58	1.00E-04
120_Yucatan_ODY_02_3_190822_B_filter	22	2.01E-04
120_Yucatan_ODY_02_3_190822_B_filter	46	0.002209501
120_Yucatan_ODY_02_3_190822_B_filter	25	2.01E-04
120_Yucatan_ODY_02_3_190822_B_filter	163	1.00E-04
120_Yucatan_ODY_02_3_190822_B_filter	49	4.02E-04
120_Yucatan_ODY_02_3_190822_B_filter	84	2.01E-04
120_Yucatan_ODY_02_3_190822_B_filter	136	7.03E-04
120_Yucatan_ODY_02_3_190822_B_filter	164	5.02E-04
120_Yucatan_ODY_02_3_190822_B_filter	196	1.00E-04
120_Yucatan_ODY_02_3_190822_B_filter	85	3.01E-04
120_Yucatan_ODY_02_3_190822_B_filter	190	2.01E-04
120_Yucatan_ODY_02_3_190822_B_filter	191	6.03E-04
120_Yucatan_ODY_02_3_190822_B_filter	19	6.03E-04
120_Yucatan_ODY_02_3_190822_B_filter	28	0.003414683
120_Yucatan_ODY_02_3_190822_B_filter	29	5.02E-04
120_Yucatan_ODY_02_3_190822_B_filter	63	1.00E-04
120_Yucatan_ODY_02_3_190822_B_filter	87	4.02E-04
120_Yucatan_ODY_02_3_190822_B_filter	88	1.00E-04
120_Yucatan_ODY_02_3_190822_B_filter	141	2.01E-04
120_Yucatan_ODY_02_3_190822_B_filter	91	1.00E-04
120_Yucatan_ODY_02_3_190822_B_filter	44	2.01E-04
120_Yucatan_ODY_02_3_190822_B_filter	92	1.00E-04
120_Yucatan_ODY_02_3_190822_B_filter	167	5.02E-04
120_Yucatan_ODY_02_3_190822_B_filter	95	0.001506478
120_Yucatan_ODY_02_3_190822_B_filter	96	3.01E-04
120_Yucatan_ODY_02_3_190822_B_filter	197	4.02E-04
120_Yucatan_ODY_02_3_190822_B_filter	194	5.02E-04
120_Yucatan_ODY_02_3_190822_B_filter	198	3.01E-04
120_Yucatan_ODY_02_3_190822_B_filter	199	1.00E-04
121_Yucatan_PIT_16_0_190819_A_filter	2	0.017374711
121_Yucatan_PIT_16_0_190819_A_filter	0	0.097318469
121_Yucatan_PIT_16_0_190819_A_filter	3	0.090991262
121_Yucatan_PIT_16_0_190819_A_filter	4	0.122727729
121_Yucatan_PIT_16_0_190819_A_filter	5	0.00271166
121_Yucatan_PIT_16_0_190819_A_filter	7	0.008034549
121_Yucatan_PIT_16_0_190819_A_filter	34	0.128753641
121_Yucatan_PIT_16_0_190819_A_filter	8	0.160188812
121_Yucatan_PIT_16_0_190819_A_filter	117	1.00E-04
121_Yucatan_PIT_16_0_190819_A_filter	36	0.001707342
121_Yucatan_PIT_16_0_190819_A_filter	37	0.003414683
121_Yucatan_PIT_16_0_190819_A_filter	11	0.002309933
121_Yucatan_PIT_16_0_190819_A_filter	39	0.008335844
121_Yucatan_PIT_16_0_190819_A_filter	58	7.03E-04
121_Yucatan_PIT_16_0_190819_A_filter	51	0.004218138
121_Yucatan_PIT_16_0_190819_A_filter	38	0.001908205
121_Yucatan_PIT_16_0_190819_A_filter	21	0.272371196
121_Yucatan_PIT_16_0_190819_A_filter	52	9.04E-04
121_Yucatan_PIT_16_0_190819_A_filter	10	1.00E-04
121_Yucatan_PIT_16_0_190819_A_filter	102	3.01E-04
121_Yucatan_PIT_16_0_190819_A_filter	53	2.01E-04
121_Yucatan_PIT_16_0_190819_A_filter	120	2.01E-04
121_Yucatan_PIT_16_0_190819_A_filter	41	0.001004319
121_Yucatan_PIT_16_0_190819_A_filter	17	4.02E-04
121_Yucatan_PIT_16_0_190819_A_filter	16	0.04107663
121_Yucatan_PIT_16_0_190819_A_filter	18	4.02E-04
121_Yucatan_PIT_16_0_190819_A_filter	15	9.04E-04
121_Yucatan_PIT_16_0_190819_A_filter	19	0.004820729
121_Yucatan_PIT_16_0_190819_A_filter	98	1.00E-04
121_Yucatan_PIT_16_0_190819_A_filter	20	6.03E-04
121_Yucatan_PIT_16_0_190819_A_filter	80	3.01E-04
121_Yucatan_PIT_16_0_190819_A_filter	45	0.011047504
121_Yucatan_PIT_16_0_190819_A_filter	56	0.001807773
121_Yucatan_PIT_16_0_190819_A_filter	46	5.02E-04
121_Yucatan_PIT_16_0_190819_A_filter	200	3.01E-04
121_Yucatan_PIT_16_0_190819_A_filter	64	7.03E-04
121_Yucatan_PIT_16_0_190819_A_filter	47	4.02E-04
121_Yucatan_PIT_16_0_190819_A_filter	49	0.006628503
121_Yucatan_PIT_16_0_190819_A_filter	28	5.02E-04
121_Yucatan_PIT_16_0_190819_A_filter	63	7.03E-04
121_Yucatan_PIT_16_0_190819_A_filter	65	4.02E-04
121_Yucatan_PIT_16_0_190819_A_filter	68	3.01E-04
121_Yucatan_PIT_16_0_190819_A_filter	44	4.02E-04
121_Yucatan_PIT_16_0_190819_A_filter	146	5.02E-04
121_Yucatan_PIT_16_0_190819_A_filter	143	4.02E-04
121_Yucatan_PIT_16_0_190819_A_filter	173	2.01E-04
121_Yucatan_PIT_16_0_190819_A_filter	156	1.00E-04
121_Yucatan_PIT_16_0_190819_A_filter	201	6.03E-04
122_Yucatan_PIT_16_0_190819_B_filter	3	0.093602491
122_Yucatan_PIT_16_0_190819_B_filter	0	0.0816511
122_Yucatan_PIT_16_0_190819_B_filter	4	0.134377825
122_Yucatan_PIT_16_0_190819_B_filter	2	0.018479462
122_Yucatan_PIT_16_0_190819_B_filter	7	0.003314251
122_Yucatan_PIT_16_0_190819_B_filter	34	0.121221251
122_Yucatan_PIT_16_0_190819_B_filter	8	0.153359446
122_Yucatan_PIT_16_0_190819_B_filter	117	0.003515115
122_Yucatan_PIT_16_0_190819_B_filter	36	0.003414683
122_Yucatan_PIT_16_0_190819_B_filter	37	0.005021593
122_Yucatan_PIT_16_0_190819_B_filter	39	0.006628503
122_Yucatan_PIT_16_0_190819_B_filter	72	0.004017274
122_Yucatan_PIT_16_0_190819_B_filter	5	0.002510796
122_Yucatan_PIT_16_0_190819_B_filter	21	0.269056945
122_Yucatan_PIT_16_0_190819_B_filter	41	0.002309933
122_Yucatan_PIT_16_0_190819_B_filter	16	0.055840112
122_Yucatan_PIT_16_0_190819_B_filter	18	8.03E-04
122_Yucatan_PIT_16_0_190819_B_filter	45	0.01837903
122_Yucatan_PIT_16_0_190819_B_filter	56	0.002008637
122_Yucatan_PIT_16_0_190819_B_filter	85	0.003314251
122_Yucatan_PIT_16_0_190819_B_filter	19	0.00431857
122_Yucatan_PIT_16_0_190819_B_filter	49	0.004820729
122_Yucatan_PIT_16_0_190819_B_filter	51	0.002510796
122_Yucatan_PIT_16_0_190819_B_filter	11	0.001305614
122_Yucatan_PIT_16_0_190819_B_filter	62	0.001908205
122_Yucatan_PIT_16_0_190819_B_filter	25	0.002309933
123_Yucatan_PIT_12_0_190819_A_filter	2	0.080245054
123_Yucatan_PIT_12_0_190819_A_filter	3	0.566335242
123_Yucatan_PIT_12_0_190819_A_filter	4	0.144822738
123_Yucatan_PIT_12_0_190819_A_filter	0	0.126041981
123_Yucatan_PIT_12_0_190819_A_filter	5	0.014261324
123_Yucatan_PIT_12_0_190819_A_filter	15	0.002410365
123_Yucatan_PIT_12_0_190819_A_filter	7	0.01245355
123_Yucatan_PIT_12_0_190819_A_filter	34	0.003515115
123_Yucatan_PIT_12_0_190819_A_filter	8	0.008536708
123_Yucatan_PIT_12_0_190819_A_filter	43	4.02E-04
123_Yucatan_PIT_12_0_190819_A_filter	9	4.02E-04
123_Yucatan_PIT_12_0_190819_A_filter	36	0.006025911
123_Yucatan_PIT_12_0_190819_A_filter	37	0.002209501
123_Yucatan_PIT_12_0_190819_A_filter	52	0.001205182
123_Yucatan_PIT_12_0_190819_A_filter	121	2.01E-04
123_Yucatan_PIT_12_0_190819_A_filter	55	0.001305614
123_Yucatan_PIT_12_0_190819_A_filter	13	4.02E-04
123_Yucatan_PIT_12_0_190819_A_filter	41	0.003213819
123_Yucatan_PIT_12_0_190819_A_filter	71	7.03E-04
123_Yucatan_PIT_12_0_190819_A_filter	11	0.001205182
123_Yucatan_PIT_12_0_190819_A_filter	16	0.004720297
123_Yucatan_PIT_12_0_190819_A_filter	18	4.02E-04
123_Yucatan_PIT_12_0_190819_A_filter	21	0.00703023
123_Yucatan_PIT_12_0_190819_A_filter	76	4.02E-04
123_Yucatan_PIT_12_0_190819_A_filter	80	4.02E-04
123_Yucatan_PIT_12_0_190819_A_filter	58	2.01E-04
123_Yucatan_PIT_12_0_190819_A_filter	56	0.003715979
123_Yucatan_PIT_12_0_190819_A_filter	25	3.01E-04
123_Yucatan_PIT_12_0_190819_A_filter	147	3.01E-04
123_Yucatan_PIT_12_0_190819_A_filter	161	2.01E-04
123_Yucatan_PIT_12_0_190819_A_filter	67	2.01E-04
123_Yucatan_PIT_12_0_190819_A_filter	83	3.01E-04
123_Yucatan_PIT_12_0_190819_A_filter	17	9.04E-04
123_Yucatan_PIT_12_0_190819_A_filter	102	5.02E-04
123_Yucatan_PIT_12_0_190819_A_filter	19	1.00E-04
123_Yucatan_PIT_12_0_190819_A_filter	63	0.001004319
123_Yucatan_PIT_12_0_190819_A_filter	87	4.02E-04
123_Yucatan_PIT_12_0_190819_A_filter	44	0.002109069
123_Yucatan_PIT_12_0_190819_A_filter	94	6.03E-04
123_Yucatan_PIT_12_0_190819_A_filter	117	3.01E-04
124_Yucatan_PIT_12_0_190819_B_filter	2	0.067891935
124_Yucatan_PIT_12_0_190819_B_filter	3	0.522346088
124_Yucatan_PIT_12_0_190819_B_filter	4	0.099628402
124_Yucatan_PIT_12_0_190819_B_filter	7	4.02E-04
124_Yucatan_PIT_12_0_190819_B_filter	5	0.008938435
124_Yucatan_PIT_12_0_190819_B_filter	8	0.00863714
124_Yucatan_PIT_12_0_190819_B_filter	0	0.230491112
124_Yucatan_PIT_12_0_190819_B_filter	36	0.004017274
124_Yucatan_PIT_12_0_190819_B_filter	34	0.014763483
124_Yucatan_PIT_12_0_190819_B_filter	18	0.007130662
124_Yucatan_PIT_12_0_190819_B_filter	21	0.009440595
124_Yucatan_PIT_12_0_190819_B_filter	41	0.002109069
124_Yucatan_PIT_12_0_190819_B_filter	16	0.007733253
124_Yucatan_PIT_12_0_190819_B_filter	44	0.001305614
124_Yucatan_PIT_12_0_190819_B_filter	26	0.003916842
124_Yucatan_PIT_12_0_190819_B_filter	45	0.00271166
124_Yucatan_PIT_12_0_190819_B_filter	56	0.002812092
124_Yucatan_PIT_12_0_190819_B_filter	99	0.001004319
124_Yucatan_PIT_12_0_190819_B_filter	58	0.00110475
124_Yucatan_PIT_12_0_190819_B_filter	19	4.02E-04
124_Yucatan_PIT_12_0_190819_B_filter	87	0.002109069
124_Yucatan_PIT_12_0_190819_B_filter	148	0.00110475
125_Yucatan_KXB_18_6_190824_A_filter	2	0.04107663
125_Yucatan_KXB_18_6_190824_A_filter	3	0.179672592
125_Yucatan_KXB_18_6_190824_A_filter	0	0.650798433
125_Yucatan_KXB_18_6_190824_A_filter	5	0.008436276
125_Yucatan_KXB_18_6_190824_A_filter	15	0.006025911
125_Yucatan_KXB_18_6_190824_A_filter	7	0.00542332
125_Yucatan_KXB_18_6_190824_A_filter	69	8.03E-04
125_Yucatan_KXB_18_6_190824_A_filter	67	0.00271166
125_Yucatan_KXB_18_6_190824_A_filter	117	0.006628503
125_Yucatan_KXB_18_6_190824_A_filter	43	1.00E-04
125_Yucatan_KXB_18_6_190824_A_filter	4	0.008034549
125_Yucatan_KXB_18_6_190824_A_filter	119	0.00271166
125_Yucatan_KXB_18_6_190824_A_filter	36	3.01E-04
125_Yucatan_KXB_18_6_190824_A_filter	37	3.01E-04
125_Yucatan_KXB_18_6_190824_A_filter	39	0.004419002
125_Yucatan_KXB_18_6_190824_A_filter	38	7.03E-04
125_Yucatan_KXB_18_6_190824_A_filter	52	0.023701918
125_Yucatan_KXB_18_6_190824_A_filter	34	0.001908205
125_Yucatan_KXB_18_6_190824_A_filter	99	0.002109069
125_Yucatan_KXB_18_6_190824_A_filter	10	1.00E-04
125_Yucatan_KXB_18_6_190824_A_filter	11	0.004218138
125_Yucatan_KXB_18_6_190824_A_filter	202	8.03E-04
125_Yucatan_KXB_18_6_190824_A_filter	120	9.04E-04
125_Yucatan_KXB_18_6_190824_A_filter	58	5.02E-04
125_Yucatan_KXB_18_6_190824_A_filter	203	7.03E-04
125_Yucatan_KXB_18_6_190824_A_filter	72	1.00E-04
125_Yucatan_KXB_18_6_190824_A_filter	18	9.04E-04
125_Yucatan_KXB_18_6_190824_A_filter	55	3.01E-04
125_Yucatan_KXB_18_6_190824_A_filter	13	1.00E-04
125_Yucatan_KXB_18_6_190824_A_filter	155	2.01E-04
125_Yucatan_KXB_18_6_190824_A_filter	42	6.03E-04
125_Yucatan_KXB_18_6_190824_A_filter	102	0.001205182
125_Yucatan_KXB_18_6_190824_A_filter	32	2.01E-04
125_Yucatan_KXB_18_6_190824_A_filter	16	0.005122025
125_Yucatan_KXB_18_6_190824_A_filter	204	5.02E-04
125_Yucatan_KXB_18_6_190824_A_filter	184	3.01E-04
125_Yucatan_KXB_18_6_190824_A_filter	76	4.02E-04
125_Yucatan_KXB_18_6_190824_A_filter	78	0.004519434
125_Yucatan_KXB_18_6_190824_A_filter	19	0.001908205
125_Yucatan_KXB_18_6_190824_A_filter	79	1.00E-04
125_Yucatan_KXB_18_6_190824_A_filter	26	0.005322888
125_Yucatan_KXB_18_6_190824_A_filter	56	0.003615547
125_Yucatan_KXB_18_6_190824_A_filter	46	3.01E-04
125_Yucatan_KXB_18_6_190824_A_filter	17	0.001406046
125_Yucatan_KXB_18_6_190824_A_filter	47	9.04E-04
125_Yucatan_KXB_18_6_190824_A_filter	44	0.001004319
125_Yucatan_KXB_18_6_190824_A_filter	180	3.01E-04
125_Yucatan_KXB_18_6_190824_A_filter	48	2.01E-04
125_Yucatan_KXB_18_6_190824_A_filter	84	8.03E-04
125_Yucatan_KXB_18_6_190824_A_filter	71	0.002209501
125_Yucatan_KXB_18_6_190824_A_filter	12	5.02E-04
125_Yucatan_KXB_18_6_190824_A_filter	21	4.02E-04
125_Yucatan_KXB_18_6_190824_A_filter	64	0.001205182
125_Yucatan_KXB_18_6_190824_A_filter	94	0.004017274
125_Yucatan_KXB_18_6_190824_A_filter	95	6.03E-04
125_Yucatan_KXB_18_6_190824_A_filter	96	0.003515115
125_Yucatan_KXB_18_6_190824_A_filter	110	1.00E-04
125_Yucatan_KXB_18_6_190824_A_filter	145	2.01E-04
125_Yucatan_KXB_18_6_190824_A_filter	31	3.01E-04
125_Yucatan_KXB_18_6_190824_A_filter	61	8.03E-04
125_Yucatan_KXB_18_6_190824_A_filter	25	0.00110475
125_Yucatan_KXB_18_6_190824_A_filter	153	2.01E-04
125_Yucatan_KXB_18_6_190824_A_filter	147	7.03E-04
125_Yucatan_KXB_18_6_190824_A_filter	176	1.00E-04
125_Yucatan_KXB_18_6_190824_A_filter	205	2.01E-04
125_Yucatan_KXB_18_6_190824_A_filter	195	2.01E-04
125_Yucatan_KXB_18_6_190824_A_filter	206	2.01E-04
126_Yucatan_KXB_18_6_190824_B_filter	1	9.04E-04
126_Yucatan_KXB_18_6_190824_B_filter	0	0.714371799
126_Yucatan_KXB_18_6_190824_B_filter	3	0.058150045
126_Yucatan_KXB_18_6_190824_B_filter	67	5.02E-04
126_Yucatan_KXB_18_6_190824_B_filter	2	0.007833685
126_Yucatan_KXB_18_6_190824_B_filter	4	0.015868233
126_Yucatan_KXB_18_6_190824_B_filter	119	0.014160892
126_Yucatan_KXB_18_6_190824_B_filter	36	0.007231094
126_Yucatan_KXB_18_6_190824_B_filter	52	0.018479462
126_Yucatan_KXB_18_6_190824_B_filter	203	0.007331526
126_Yucatan_KXB_18_6_190824_B_filter	73	0.049312042
126_Yucatan_KXB_18_6_190824_B_filter	207	4.02E-04
126_Yucatan_KXB_18_6_190824_B_filter	115	0.038264538
126_Yucatan_KXB_18_6_190824_B_filter	15	0.029326102
126_Yucatan_KXB_18_6_190824_B_filter	16	0.005523752
126_Yucatan_KXB_18_6_190824_B_filter	97	0.001807773
126_Yucatan_KXB_18_6_190824_B_filter	184	0.00863714
126_Yucatan_KXB_18_6_190824_B_filter	103	0.001004319
126_Yucatan_KXB_18_6_190824_B_filter	26	0.002611228
126_Yucatan_KXB_18_6_190824_B_filter	22	1.00E-04
126_Yucatan_KXB_18_6_190824_B_filter	21	0.001807773
126_Yucatan_KXB_18_6_190824_B_filter	46	0.002611228
126_Yucatan_KXB_18_6_190824_B_filter	11	6.03E-04
126_Yucatan_KXB_18_6_190824_B_filter	17	0.004117706
126_Yucatan_KXB_18_6_190824_B_filter	5	0.001004319
126_Yucatan_KXB_18_6_190824_B_filter	189	0.008034549
127_Yucatan_CCY_10_1_190818_A_filter	3	0.50296274
127_Yucatan_CCY_10_1_190818_A_filter	0	0.318168123
127_Yucatan_CCY_10_1_190818_A_filter	11	0.010444913
127_Yucatan_CCY_10_1_190818_A_filter	7	0.017173848
127_Yucatan_CCY_10_1_190818_A_filter	4	0.023902782
127_Yucatan_CCY_10_1_190818_A_filter	53	0.015366074
127_Yucatan_CCY_10_1_190818_A_filter	55	0.001908205
127_Yucatan_CCY_10_1_190818_A_filter	13	0.002611228
127_Yucatan_CCY_10_1_190818_A_filter	5	0.014964347
127_Yucatan_CCY_10_1_190818_A_filter	187	0.015366074
127_Yucatan_CCY_10_1_190818_A_filter	16	0.006829366
127_Yucatan_CCY_10_1_190818_A_filter	20	0.018479462
127_Yucatan_CCY_10_1_190818_A_filter	48	0.002209501
127_Yucatan_CCY_10_1_190818_A_filter	102	0.008335844
127_Yucatan_CCY_10_1_190818_A_filter	58	0.024404941
127_Yucatan_CCY_10_1_190818_A_filter	26	0.004720297
127_Yucatan_CCY_10_1_190818_A_filter	2	0.002912524
127_Yucatan_CCY_10_1_190818_A_filter	61	0.009239731
128_Yucatan_CCY_10_1_190818_B_filter	3	0.446821332
128_Yucatan_CCY_10_1_190818_B_filter	0	0.29798132
128_Yucatan_CCY_10_1_190818_B_filter	67	0.015466506
128_Yucatan_CCY_10_1_190818_B_filter	7	0.010746209
128_Yucatan_CCY_10_1_190818_B_filter	4	0.095410264
128_Yucatan_CCY_10_1_190818_B_filter	37	0.028321784
128_Yucatan_CCY_10_1_190818_B_filter	39	0.005825048
128_Yucatan_CCY_10_1_190818_B_filter	71	0.013658733
128_Yucatan_CCY_10_1_190818_B_filter	53	0.018178166
128_Yucatan_CCY_10_1_190818_B_filter	183	2.01E-04
128_Yucatan_CCY_10_1_190818_B_filter	5	0.039168424
128_Yucatan_CCY_10_1_190818_B_filter	208	0.013056141
128_Yucatan_CCY_10_1_190818_B_filter	16	0.001406046
128_Yucatan_CCY_10_1_190818_B_filter	58	7.03E-04
128_Yucatan_CCY_10_1_190818_B_filter	56	0.007532389
128_Yucatan_CCY_10_1_190818_B_filter	11	0.00271166
128_Yucatan_CCY_10_1_190818_B_filter	26	0.002611228
128_Yucatan_CCY_10_1_190818_B_filter	2	2.01E-04
132_Yucatan_JHS_18_9_190823_B_filter	3	0.048809882
132_Yucatan_JHS_18_9_190823_B_filter	0	0.715476549
132_Yucatan_JHS_18_9_190823_B_filter	11	0.0340464
132_Yucatan_JHS_18_9_190823_B_filter	37	0.020990258
132_Yucatan_JHS_18_9_190823_B_filter	5	0.00974189
132_Yucatan_JHS_18_9_190823_B_filter	4	0.023501055
132_Yucatan_JHS_18_9_190823_B_filter	39	0.031033444
132_Yucatan_JHS_18_9_190823_B_filter	202	0.013457869
132_Yucatan_JHS_18_9_190823_B_filter	54	5.02E-04
132_Yucatan_JHS_18_9_190823_B_filter	2	0.010645777
132_Yucatan_JHS_18_9_190823_B_filter	17	0.034548559
132_Yucatan_JHS_18_9_190823_B_filter	43	6.03E-04
132_Yucatan_JHS_18_9_190823_B_filter	159	0.002912524
132_Yucatan_JHS_18_9_190823_B_filter	67	0.014964347
132_Yucatan_JHS_18_9_190823_B_filter	47	0.007632821
132_Yucatan_JHS_18_9_190823_B_filter	132	0.001205182
132_Yucatan_JHS_18_9_190823_B_filter	181	0.008737572
132_Yucatan_JHS_18_9_190823_B_filter	66	0.007331526
132_Yucatan_JHS_18_9_190823_B_filter	64	0.009139299
132_Yucatan_JHS_18_9_190823_B_filter	209	0.004720297
133_Yucatan_TKC_16_2_190820_A_filter	3	0.116902682
133_Yucatan_TKC_16_2_190820_A_filter	0	0.416691775
133_Yucatan_TKC_16_2_190820_A_filter	2	0.056543135
133_Yucatan_TKC_16_2_190820_A_filter	4	0.031836899
133_Yucatan_TKC_16_2_190820_A_filter	39	0.228884202
133_Yucatan_TKC_16_2_190820_A_filter	52	0.041478357
133_Yucatan_TKC_16_2_190820_A_filter	202	0.009139299
133_Yucatan_TKC_16_2_190820_A_filter	84	0.006427639
133_Yucatan_TKC_16_2_190820_A_filter	21	0.082554986
133_Yucatan_TKC_16_2_190820_A_filter	11	0.008938435
133_Yucatan_TKC_16_2_190820_A_filter	12	6.03E-04
134_Yucatan_TKC_16_2_190820_B_filter	2	0.053228884
134_Yucatan_TKC_16_2_190820_B_filter	0	0.413377523
134_Yucatan_TKC_16_2_190820_B_filter	3	0.116500954
134_Yucatan_TKC_16_2_190820_B_filter	4	0.050617656
134_Yucatan_TKC_16_2_190820_B_filter	7	0.002309933
134_Yucatan_TKC_16_2_190820_B_filter	5	0.002209501
134_Yucatan_TKC_16_2_190820_B_filter	69	7.03E-04
134_Yucatan_TKC_16_2_190820_B_filter	67	0.00160691
134_Yucatan_TKC_16_2_190820_B_filter	36	6.03E-04
134_Yucatan_TKC_16_2_190820_B_filter	12	3.01E-04
134_Yucatan_TKC_16_2_190820_B_filter	37	6.03E-04
134_Yucatan_TKC_16_2_190820_B_filter	39	0.237521342
134_Yucatan_TKC_16_2_190820_B_filter	58	3.01E-04
134_Yucatan_TKC_16_2_190820_B_filter	52	0.024706237
134_Yucatan_TKC_16_2_190820_B_filter	34	0.00160691
134_Yucatan_TKC_16_2_190820_B_filter	202	0.008235412
134_Yucatan_TKC_16_2_190820_B_filter	64	3.01E-04
134_Yucatan_TKC_16_2_190820_B_filter	54	0.004720297
134_Yucatan_TKC_16_2_190820_B_filter	195	0.007331526
134_Yucatan_TKC_16_2_190820_B_filter	40	5.02E-04
134_Yucatan_TKC_16_2_190820_B_filter	187	9.04E-04
134_Yucatan_TKC_16_2_190820_B_filter	17	8.03E-04
134_Yucatan_TKC_16_2_190820_B_filter	16	0.010143618
134_Yucatan_TKC_16_2_190820_B_filter	204	3.01E-04
134_Yucatan_TKC_16_2_190820_B_filter	19	6.03E-04
134_Yucatan_TKC_16_2_190820_B_filter	80	0.001406046
134_Yucatan_TKC_16_2_190820_B_filter	21	0.038967561
134_Yucatan_TKC_16_2_190820_B_filter	44	0.004117706
134_Yucatan_TKC_16_2_190820_B_filter	48	2.01E-04
134_Yucatan_TKC_16_2_190820_B_filter	26	1.00E-04
134_Yucatan_TKC_16_2_190820_B_filter	132	3.01E-04
134_Yucatan_TKC_16_2_190820_B_filter	59	7.03E-04
134_Yucatan_TKC_16_2_190820_B_filter	85	4.02E-04
134_Yucatan_TKC_16_2_190820_B_filter	49	1.00E-04
134_Yucatan_TKC_16_2_190820_B_filter	45	0.002008637
134_Yucatan_TKC_16_2_190820_B_filter	11	0.006327207
134_Yucatan_TKC_16_2_190820_B_filter	63	6.03E-04
134_Yucatan_TKC_16_2_190820_B_filter	66	0.00110475
134_Yucatan_TKC_16_2_190820_B_filter	15	7.03E-04
134_Yucatan_TKC_16_2_190820_B_filter	95	4.02E-04
134_Yucatan_TKC_16_2_190820_B_filter	110	0.001506478
134_Yucatan_TKC_16_2_190820_B_filter	117	7.03E-04
134_Yucatan_TKC_16_2_190820_B_filter	32	3.01E-04
137_Yucatan_PIT_05_2_190819_A_filter	2	0.074219142
137_Yucatan_PIT_05_2_190819_A_filter	3	0.522747816
137_Yucatan_PIT_05_2_190819_A_filter	4	0.171135884
137_Yucatan_PIT_05_2_190819_A_filter	15	0.001004319
137_Yucatan_PIT_05_2_190819_A_filter	5	0.009440595
137_Yucatan_PIT_05_2_190819_A_filter	0	0.151852968
137_Yucatan_PIT_05_2_190819_A_filter	7	0.012152255
137_Yucatan_PIT_05_2_190819_A_filter	34	0.005825048
137_Yucatan_PIT_05_2_190819_A_filter	8	0.007833685
137_Yucatan_PIT_05_2_190819_A_filter	9	3.01E-04
137_Yucatan_PIT_05_2_190819_A_filter	36	0.010344481
137_Yucatan_PIT_05_2_190819_A_filter	37	5.02E-04
137_Yucatan_PIT_05_2_190819_A_filter	39	2.01E-04
137_Yucatan_PIT_05_2_190819_A_filter	51	3.01E-04
137_Yucatan_PIT_05_2_190819_A_filter	52	0.002611228
137_Yucatan_PIT_05_2_190819_A_filter	11	1.00E-04
137_Yucatan_PIT_05_2_190819_A_filter	202	1.00E-04
137_Yucatan_PIT_05_2_190819_A_filter	58	5.02E-04
137_Yucatan_PIT_05_2_190819_A_filter	117	0.001205182
137_Yucatan_PIT_05_2_190819_A_filter	54	6.03E-04
137_Yucatan_PIT_05_2_190819_A_filter	18	1.00E-04
137_Yucatan_PIT_05_2_190819_A_filter	41	8.03E-04
137_Yucatan_PIT_05_2_190819_A_filter	71	0.001004319
137_Yucatan_PIT_05_2_190819_A_filter	16	0.005523752
137_Yucatan_PIT_05_2_190819_A_filter	21	0.006829366
137_Yucatan_PIT_05_2_190819_A_filter	19	1.00E-04
137_Yucatan_PIT_05_2_190819_A_filter	80	2.01E-04
137_Yucatan_PIT_05_2_190819_A_filter	45	6.03E-04
137_Yucatan_PIT_05_2_190819_A_filter	56	0.003113388
137_Yucatan_PIT_05_2_190819_A_filter	25	4.02E-04
137_Yucatan_PIT_05_2_190819_A_filter	46	4.02E-04
137_Yucatan_PIT_05_2_190819_A_filter	23	1.00E-04
137_Yucatan_PIT_05_2_190819_A_filter	44	0.003816411
137_Yucatan_PIT_05_2_190819_A_filter	132	1.00E-04
137_Yucatan_PIT_05_2_190819_A_filter	210	2.01E-04
137_Yucatan_PIT_05_2_190819_A_filter	84	1.00E-04
137_Yucatan_PIT_05_2_190819_A_filter	173	1.00E-04
137_Yucatan_PIT_05_2_190819_A_filter	49	1.00E-04
137_Yucatan_PIT_05_2_190819_A_filter	63	9.04E-04
137_Yucatan_PIT_05_2_190819_A_filter	87	3.01E-04
137_Yucatan_PIT_05_2_190819_A_filter	89	3.01E-04
137_Yucatan_PIT_05_2_190819_A_filter	64	2.01E-04
137_Yucatan_PIT_05_2_190819_A_filter	32	1.00E-04
137_Yucatan_PIT_05_2_190819_A_filter	146	1.00E-04
137_Yucatan_PIT_05_2_190819_A_filter	148	3.01E-04
137_Yucatan_PIT_05_2_190819_A_filter	61	1.00E-04
137_Yucatan_PIT_05_2_190819_A_filter	12	3.01E-04
137_Yucatan_PIT_05_2_190819_A_filter	67	1.00E-04
137_Yucatan_PIT_05_2_190819_A_filter	199	3.01E-04
137_Yucatan_PIT_05_2_190819_A_filter	195	3.01E-04
137_Yucatan_PIT_05_2_190819_A_filter	113	1.00E-04
138_Yucatan_PIT_05_2_190819_B_filter	2	0.056543135
138_Yucatan_PIT_05_2_190819_B_filter	3	0.583509089
138_Yucatan_PIT_05_2_190819_B_filter	0	0.131666165
138_Yucatan_PIT_05_2_190819_B_filter	4	0.179672592
138_Yucatan_PIT_05_2_190819_B_filter	5	0.003515115
138_Yucatan_PIT_05_2_190819_B_filter	7	0.004720297
138_Yucatan_PIT_05_2_190819_B_filter	8	0.002912524
138_Yucatan_PIT_05_2_190819_B_filter	36	0.006628503
138_Yucatan_PIT_05_2_190819_B_filter	39	0.003012956
138_Yucatan_PIT_05_2_190819_B_filter	52	0.002209501
138_Yucatan_PIT_05_2_190819_B_filter	34	0.002008637
138_Yucatan_PIT_05_2_190819_B_filter	58	0.001205182
138_Yucatan_PIT_05_2_190819_B_filter	183	3.01E-04
138_Yucatan_PIT_05_2_190819_B_filter	71	0.002109069
138_Yucatan_PIT_05_2_190819_B_filter	18	4.02E-04
138_Yucatan_PIT_05_2_190819_B_filter	16	0.009942754
138_Yucatan_PIT_05_2_190819_B_filter	45	0.002309933
138_Yucatan_PIT_05_2_190819_B_filter	56	0.00160691
138_Yucatan_PIT_05_2_190819_B_filter	21	0.002912524
138_Yucatan_PIT_05_2_190819_B_filter	44	4.02E-04
138_Yucatan_PIT_05_2_190819_B_filter	15	0.00110475
138_Yucatan_PIT_05_2_190819_B_filter	117	0.001305614
141_Yucatan_MYB_11_0_190822_A_filter	0	0.588229386
141_Yucatan_MYB_11_0_190822_A_filter	3	0.250276188
141_Yucatan_MYB_11_0_190822_A_filter	11	0.007632821
141_Yucatan_MYB_11_0_190822_A_filter	7	0.012353118
141_Yucatan_MYB_11_0_190822_A_filter	5	0.007632821
141_Yucatan_MYB_11_0_190822_A_filter	8	0.013457869
141_Yucatan_MYB_11_0_190822_A_filter	117	0.005523752
141_Yucatan_MYB_11_0_190822_A_filter	2	0.00703023
141_Yucatan_MYB_11_0_190822_A_filter	43	6.03E-04
141_Yucatan_MYB_11_0_190822_A_filter	4	7.03E-04
141_Yucatan_MYB_11_0_190822_A_filter	37	0.002309933
141_Yucatan_MYB_11_0_190822_A_filter	39	0.044792608
141_Yucatan_MYB_11_0_190822_A_filter	52	0.016269961
141_Yucatan_MYB_11_0_190822_A_filter	67	0.002309933
141_Yucatan_MYB_11_0_190822_A_filter	102	0.004619865
141_Yucatan_MYB_11_0_190822_A_filter	202	0.001406046
141_Yucatan_MYB_11_0_190822_A_filter	195	1.00E-04
141_Yucatan_MYB_11_0_190822_A_filter	18	7.03E-04
141_Yucatan_MYB_11_0_190822_A_filter	13	5.02E-04
141_Yucatan_MYB_11_0_190822_A_filter	42	0.001004319
141_Yucatan_MYB_11_0_190822_A_filter	157	0.002611228
141_Yucatan_MYB_11_0_190822_A_filter	16	0.004419002
141_Yucatan_MYB_11_0_190822_A_filter	127	7.03E-04
141_Yucatan_MYB_11_0_190822_A_filter	9	0.001305614
141_Yucatan_MYB_11_0_190822_A_filter	184	9.04E-04
141_Yucatan_MYB_11_0_190822_A_filter	27	0.00431857
141_Yucatan_MYB_11_0_190822_A_filter	19	9.04E-04
141_Yucatan_MYB_11_0_190822_A_filter	20	5.02E-04
141_Yucatan_MYB_11_0_190822_A_filter	80	0.00160691
141_Yucatan_MYB_11_0_190822_A_filter	26	0.003314251
141_Yucatan_MYB_11_0_190822_A_filter	129	0.001205182
141_Yucatan_MYB_11_0_190822_A_filter	21	0.002309933
141_Yucatan_MYB_11_0_190822_A_filter	78	1.00E-04
141_Yucatan_MYB_11_0_190822_A_filter	35	4.02E-04
141_Yucatan_MYB_11_0_190822_A_filter	25	6.03E-04
141_Yucatan_MYB_11_0_190822_A_filter	103	5.02E-04
141_Yucatan_MYB_11_0_190822_A_filter	85	4.02E-04
141_Yucatan_MYB_11_0_190822_A_filter	191	6.03E-04
141_Yucatan_MYB_11_0_190822_A_filter	48	0.00110475
141_Yucatan_MYB_11_0_190822_A_filter	32	0.001205182
141_Yucatan_MYB_11_0_190822_A_filter	61	7.03E-04
141_Yucatan_MYB_11_0_190822_A_filter	71	6.03E-04
141_Yucatan_MYB_11_0_190822_A_filter	81	0.001004319
141_Yucatan_MYB_11_0_190822_A_filter	15	0.001205182
142_Yucatan_MYB_11_0_190822_B_filter	2	0.012754846
142_Yucatan_MYB_11_0_190822_B_filter	0	0.556392488
142_Yucatan_MYB_11_0_190822_B_filter	3	0.302400321
142_Yucatan_MYB_11_0_190822_B_filter	11	0.004017274
142_Yucatan_MYB_11_0_190822_B_filter	7	0.008436276
142_Yucatan_MYB_11_0_190822_B_filter	5	0.012152255
142_Yucatan_MYB_11_0_190822_B_filter	37	0.00271166
142_Yucatan_MYB_11_0_190822_B_filter	67	0.003414683
142_Yucatan_MYB_11_0_190822_B_filter	8	0.016671688
142_Yucatan_MYB_11_0_190822_B_filter	4	0.001807773
142_Yucatan_MYB_11_0_190822_B_filter	36	0.001205182
142_Yucatan_MYB_11_0_190822_B_filter	39	0.01998594
142_Yucatan_MYB_11_0_190822_B_filter	52	0.017977302
142_Yucatan_MYB_11_0_190822_B_filter	99	2.01E-04
142_Yucatan_MYB_11_0_190822_B_filter	117	0.004720297
142_Yucatan_MYB_11_0_190822_B_filter	12	0.00160691
142_Yucatan_MYB_11_0_190822_B_filter	18	0.002309933
142_Yucatan_MYB_11_0_190822_B_filter	41	0.001506478
142_Yucatan_MYB_11_0_190822_B_filter	208	0.00110475
142_Yucatan_MYB_11_0_190822_B_filter	10	0.002008637
142_Yucatan_MYB_11_0_190822_B_filter	32	0.004117706
142_Yucatan_MYB_11_0_190822_B_filter	176	0.00110475
142_Yucatan_MYB_11_0_190822_B_filter	16	0.003012956
142_Yucatan_MYB_11_0_190822_B_filter	26	0.003515115
142_Yucatan_MYB_11_0_190822_B_filter	21	0.002209501
142_Yucatan_MYB_11_0_190822_B_filter	17	0.001406046
142_Yucatan_MYB_11_0_190822_B_filter	48	9.04E-04
142_Yucatan_MYB_11_0_190822_B_filter	27	0.00110475
142_Yucatan_MYB_11_0_190822_B_filter	102	0.002410365
142_Yucatan_MYB_11_0_190822_B_filter	76	6.03E-04
142_Yucatan_MYB_11_0_190822_B_filter	45	4.02E-04
142_Yucatan_MYB_11_0_190822_B_filter	25	2.01E-04
142_Yucatan_MYB_11_0_190822_B_filter	64	8.03E-04
142_Yucatan_MYB_11_0_190822_B_filter	189	4.02E-04
142_Yucatan_MYB_11_0_190822_B_filter	58	0.001305614
142_Yucatan_MYB_11_0_190822_B_filter	100	2.01E-04
142_Yucatan_MYB_11_0_190822_B_filter	197	0.001406046
142_Yucatan_MYB_11_0_190822_B_filter	15	6.03E-04
142_Yucatan_MYB_11_0_190822_B_filter	206	1.00E-04
142_Yucatan_MYB_11_0_190822_B_filter	86	6.03E-04
142_Yucatan_MYB_11_0_190822_B_filter	211	2.01E-04
143_Yucatan_ODY_15_5_190822_A_filter	0	0.177864819
143_Yucatan_ODY_15_5_190822_A_filter	3	0.089283921
143_Yucatan_ODY_15_5_190822_A_filter	2	0.134980416
143_Yucatan_ODY_15_5_190822_A_filter	5	0.09571156
143_Yucatan_ODY_15_5_190822_A_filter	6	0.003916842
143_Yucatan_ODY_15_5_190822_A_filter	11	0.015366074
143_Yucatan_ODY_15_5_190822_A_filter	7	0.04057447
143_Yucatan_ODY_15_5_190822_A_filter	37	0.009239731
143_Yucatan_ODY_15_5_190822_A_filter	34	0.11358843
143_Yucatan_ODY_15_5_190822_A_filter	67	0.00110475
143_Yucatan_ODY_15_5_190822_A_filter	8	6.03E-04
143_Yucatan_ODY_15_5_190822_A_filter	4	0.103746108
143_Yucatan_ODY_15_5_190822_A_filter	36	0.00110475
143_Yucatan_ODY_15_5_190822_A_filter	15	0.112383248
143_Yucatan_ODY_15_5_190822_A_filter	39	0.002209501
143_Yucatan_ODY_15_5_190822_A_filter	52	0.061765592
143_Yucatan_ODY_15_5_190822_A_filter	21	0.015566938
143_Yucatan_ODY_15_5_190822_A_filter	102	0.001305614
143_Yucatan_ODY_15_5_190822_A_filter	40	2.01E-04
143_Yucatan_ODY_15_5_190822_A_filter	16	2.01E-04
143_Yucatan_ODY_15_5_190822_A_filter	128	0.002410365
143_Yucatan_ODY_15_5_190822_A_filter	79	3.01E-04
143_Yucatan_ODY_15_5_190822_A_filter	20	0.007431957
143_Yucatan_ODY_15_5_190822_A_filter	161	0.001406046
143_Yucatan_ODY_15_5_190822_A_filter	46	0.002611228
143_Yucatan_ODY_15_5_190822_A_filter	17	0.00110475
143_Yucatan_ODY_15_5_190822_A_filter	212	4.02E-04
143_Yucatan_ODY_15_5_190822_A_filter	25	2.01E-04
143_Yucatan_ODY_15_5_190822_A_filter	32	7.03E-04
143_Yucatan_ODY_15_5_190822_A_filter	195	0.00271166
146_Yucatan_XNH_01_0_190818_A_filter	3	0.016069097
146_Yucatan_XNH_01_0_190818_A_filter	0	0.893843527
146_Yucatan_XNH_01_0_190818_A_filter	2	0.005122025
146_Yucatan_XNH_01_0_190818_A_filter	36	3.01E-04
146_Yucatan_XNH_01_0_190818_A_filter	12	9.04E-04
146_Yucatan_XNH_01_0_190818_A_filter	73	0.00110475
146_Yucatan_XNH_01_0_190818_A_filter	53	0.002812092
146_Yucatan_XNH_01_0_190818_A_filter	139	0.072813096
146_Yucatan_XNH_01_0_190818_A_filter	15	0.002008637
146_Yucatan_XNH_01_0_190818_A_filter	169	0.005021593
147_Yucatan_XNH_01_0_190818_B_filter	0	0.225268655
147_Yucatan_XNH_01_0_190818_B_filter	3	0.569348197
147_Yucatan_XNH_01_0_190818_B_filter	100	2.01E-04
147_Yucatan_XNH_01_0_190818_B_filter	2	0.023601486
147_Yucatan_XNH_01_0_190818_B_filter	4	0.056743999
147_Yucatan_XNH_01_0_190818_B_filter	7	0.020688963
147_Yucatan_XNH_01_0_190818_B_filter	5	0.01245355
147_Yucatan_XNH_01_0_190818_B_filter	117	0.002510796
147_Yucatan_XNH_01_0_190818_B_filter	35	0.00110475
147_Yucatan_XNH_01_0_190818_B_filter	43	3.01E-04
147_Yucatan_XNH_01_0_190818_B_filter	119	0.002209501
147_Yucatan_XNH_01_0_190818_B_filter	36	0.003414683
147_Yucatan_XNH_01_0_190818_B_filter	12	6.03E-04
147_Yucatan_XNH_01_0_190818_B_filter	37	3.01E-04
147_Yucatan_XNH_01_0_190818_B_filter	39	6.03E-04
147_Yucatan_XNH_01_0_190818_B_filter	38	3.01E-04
147_Yucatan_XNH_01_0_190818_B_filter	52	0.004017274
147_Yucatan_XNH_01_0_190818_B_filter	67	0.004017274
147_Yucatan_XNH_01_0_190818_B_filter	11	8.03E-04
147_Yucatan_XNH_01_0_190818_B_filter	102	0.001004319
147_Yucatan_XNH_01_0_190818_B_filter	53	0.00271166
147_Yucatan_XNH_01_0_190818_B_filter	58	0.016169529
147_Yucatan_XNH_01_0_190818_B_filter	173	4.02E-04
147_Yucatan_XNH_01_0_190818_B_filter	72	4.02E-04
147_Yucatan_XNH_01_0_190818_B_filter	18	0.003012956
147_Yucatan_XNH_01_0_190818_B_filter	14	2.01E-04
147_Yucatan_XNH_01_0_190818_B_filter	183	4.02E-04
147_Yucatan_XNH_01_0_190818_B_filter	186	0.001406046
147_Yucatan_XNH_01_0_190818_B_filter	126	0.00110475
147_Yucatan_XNH_01_0_190818_B_filter	17	0.001908205
147_Yucatan_XNH_01_0_190818_B_filter	208	9.04E-04
147_Yucatan_XNH_01_0_190818_B_filter	157	4.02E-04
147_Yucatan_XNH_01_0_190818_B_filter	16	0.002209501
147_Yucatan_XNH_01_0_190818_B_filter	15	0.010244049
147_Yucatan_XNH_01_0_190818_B_filter	204	0.001406046
147_Yucatan_XNH_01_0_190818_B_filter	34	0.001004319
147_Yucatan_XNH_01_0_190818_B_filter	26	5.02E-04
147_Yucatan_XNH_01_0_190818_B_filter	56	0.004519434
147_Yucatan_XNH_01_0_190818_B_filter	130	2.01E-04
147_Yucatan_XNH_01_0_190818_B_filter	178	0.001406046
147_Yucatan_XNH_01_0_190818_B_filter	47	0.001807773
147_Yucatan_XNH_01_0_190818_B_filter	48	0.002008637
147_Yucatan_XNH_01_0_190818_B_filter	25	0.00271166
147_Yucatan_XNH_01_0_190818_B_filter	99	0.002209501
147_Yucatan_XNH_01_0_190818_B_filter	210	9.04E-04
147_Yucatan_XNH_01_0_190818_B_filter	83	6.03E-04
147_Yucatan_XNH_01_0_190818_B_filter	213	2.01E-04
147_Yucatan_XNH_01_0_190818_B_filter	139	5.02E-04
147_Yucatan_XNH_01_0_190818_B_filter	28	0.005322888
147_Yucatan_XNH_01_0_190818_B_filter	29	7.03E-04
147_Yucatan_XNH_01_0_190818_B_filter	31	1.00E-04
147_Yucatan_XNH_01_0_190818_B_filter	89	2.01E-04
147_Yucatan_XNH_01_0_190818_B_filter	94	8.03E-04
147_Yucatan_XNH_01_0_190818_B_filter	145	4.02E-04
147_Yucatan_XNH_01_0_190818_B_filter	182	0.001205182
147_Yucatan_XNH_01_0_190818_B_filter	214	3.01E-04
148_Yucatan_ODY_04_9_190822_A_filter	2	0.088580898
148_Yucatan_ODY_04_9_190822_A_filter	3	0.337149744
148_Yucatan_ODY_04_9_190822_A_filter	0	0.155568946
148_Yucatan_ODY_04_9_190822_A_filter	4	0.032138194
148_Yucatan_ODY_04_9_190822_A_filter	15	0.033945968
148_Yucatan_ODY_04_9_190822_A_filter	5	0.125941549
148_Yucatan_ODY_04_9_190822_A_filter	11	0.001205182
148_Yucatan_ODY_04_9_190822_A_filter	7	0.055840112
148_Yucatan_ODY_04_9_190822_A_filter	37	0.006628503
148_Yucatan_ODY_04_9_190822_A_filter	8	0.00863714
148_Yucatan_ODY_04_9_190822_A_filter	32	0.002309933
148_Yucatan_ODY_04_9_190822_A_filter	117	0.002812092
148_Yucatan_ODY_04_9_190822_A_filter	70	9.04E-04
148_Yucatan_ODY_04_9_190822_A_filter	101	0.001908205
148_Yucatan_ODY_04_9_190822_A_filter	43	1.00E-04
148_Yucatan_ODY_04_9_190822_A_filter	9	6.03E-04
148_Yucatan_ODY_04_9_190822_A_filter	119	0.020186803
148_Yucatan_ODY_04_9_190822_A_filter	36	0.001707342
148_Yucatan_ODY_04_9_190822_A_filter	39	0.00431857
148_Yucatan_ODY_04_9_190822_A_filter	71	8.03E-04
148_Yucatan_ODY_04_9_190822_A_filter	51	2.01E-04
148_Yucatan_ODY_04_9_190822_A_filter	52	0.042884403
148_Yucatan_ODY_04_9_190822_A_filter	34	0.001908205
148_Yucatan_ODY_04_9_190822_A_filter	113	0.002309933
148_Yucatan_ODY_04_9_190822_A_filter	25	0.004017274
148_Yucatan_ODY_04_9_190822_A_filter	10	0.001406046
148_Yucatan_ODY_04_9_190822_A_filter	102	0.001707342
148_Yucatan_ODY_04_9_190822_A_filter	72	2.01E-04
148_Yucatan_ODY_04_9_190822_A_filter	195	0.001305614
148_Yucatan_ODY_04_9_190822_A_filter	123	4.02E-04
148_Yucatan_ODY_04_9_190822_A_filter	55	4.02E-04
148_Yucatan_ODY_04_9_190822_A_filter	13	0.001004319
148_Yucatan_ODY_04_9_190822_A_filter	14	5.02E-04
148_Yucatan_ODY_04_9_190822_A_filter	40	0.001807773
148_Yucatan_ODY_04_9_190822_A_filter	41	5.02E-04
148_Yucatan_ODY_04_9_190822_A_filter	42	8.03E-04
148_Yucatan_ODY_04_9_190822_A_filter	186	0.003012956
148_Yucatan_ODY_04_9_190822_A_filter	187	6.03E-04
148_Yucatan_ODY_04_9_190822_A_filter	157	0.00160691
148_Yucatan_ODY_04_9_190822_A_filter	16	0.020588531
148_Yucatan_ODY_04_9_190822_A_filter	18	0.001004319
148_Yucatan_ODY_04_9_190822_A_filter	215	0.001305614
148_Yucatan_ODY_04_9_190822_A_filter	204	4.02E-04
148_Yucatan_ODY_04_9_190822_A_filter	184	4.02E-04
148_Yucatan_ODY_04_9_190822_A_filter	76	2.01E-04
148_Yucatan_ODY_04_9_190822_A_filter	21	0.001506478
148_Yucatan_ODY_04_9_190822_A_filter	103	0.001004319
148_Yucatan_ODY_04_9_190822_A_filter	20	1.00E-04
148_Yucatan_ODY_04_9_190822_A_filter	80	7.03E-04
148_Yucatan_ODY_04_9_190822_A_filter	44	4.02E-04
148_Yucatan_ODY_04_9_190822_A_filter	26	5.02E-04
148_Yucatan_ODY_04_9_190822_A_filter	56	7.03E-04
148_Yucatan_ODY_04_9_190822_A_filter	12	0.001004319
148_Yucatan_ODY_04_9_190822_A_filter	129	5.02E-04
148_Yucatan_ODY_04_9_190822_A_filter	46	5.02E-04
148_Yucatan_ODY_04_9_190822_A_filter	48	9.04E-04
148_Yucatan_ODY_04_9_190822_A_filter	100	4.02E-04
148_Yucatan_ODY_04_9_190822_A_filter	99	7.03E-04
148_Yucatan_ODY_04_9_190822_A_filter	82	2.01E-04
148_Yucatan_ODY_04_9_190822_A_filter	83	2.01E-04
148_Yucatan_ODY_04_9_190822_A_filter	84	6.03E-04
148_Yucatan_ODY_04_9_190822_A_filter	17	0.00110475
148_Yucatan_ODY_04_9_190822_A_filter	136	1.00E-04
148_Yucatan_ODY_04_9_190822_A_filter	86	0.001205182
148_Yucatan_ODY_04_9_190822_A_filter	28	0.001506478
148_Yucatan_ODY_04_9_190822_A_filter	29	2.01E-04
148_Yucatan_ODY_04_9_190822_A_filter	31	6.03E-04
148_Yucatan_ODY_04_9_190822_A_filter	68	4.02E-04
148_Yucatan_ODY_04_9_190822_A_filter	89	0.001205182
148_Yucatan_ODY_04_9_190822_A_filter	78	0.001205182
148_Yucatan_ODY_04_9_190822_A_filter	142	2.01E-04
148_Yucatan_ODY_04_9_190822_A_filter	64	6.03E-04
148_Yucatan_ODY_04_9_190822_A_filter	115	0.006528071
148_Yucatan_ODY_04_9_190822_A_filter	146	9.04E-04
148_Yucatan_ODY_04_9_190822_A_filter	197	1.00E-04
148_Yucatan_ODY_04_9_190822_A_filter	143	2.01E-04
148_Yucatan_ODY_04_9_190822_A_filter	61	2.01E-04
148_Yucatan_ODY_04_9_190822_A_filter	194	0.001406046
148_Yucatan_ODY_04_9_190822_A_filter	216	6.03E-04
150_Yucatan_TKC_01_9_190820_A_filter	2	0.338455358
150_Yucatan_TKC_01_9_190820_A_filter	3	0.350507181
150_Yucatan_TKC_01_9_190820_A_filter	4	0.070804459
150_Yucatan_TKC_01_9_190820_A_filter	0	0.098724515
150_Yucatan_TKC_01_9_190820_A_filter	5	0.009239731
150_Yucatan_TKC_01_9_190820_A_filter	6	5.02E-04
150_Yucatan_TKC_01_9_190820_A_filter	7	0.003515115
150_Yucatan_TKC_01_9_190820_A_filter	69	0.00974189
150_Yucatan_TKC_01_9_190820_A_filter	37	4.02E-04
150_Yucatan_TKC_01_9_190820_A_filter	52	0.00271166
150_Yucatan_TKC_01_9_190820_A_filter	39	0.005523752
150_Yucatan_TKC_01_9_190820_A_filter	113	0.00271166
150_Yucatan_TKC_01_9_190820_A_filter	195	6.03E-04
150_Yucatan_TKC_01_9_190820_A_filter	21	0.002109069
150_Yucatan_TKC_01_9_190820_A_filter	41	2.01E-04
150_Yucatan_TKC_01_9_190820_A_filter	187	2.01E-04
150_Yucatan_TKC_01_9_190820_A_filter	16	0.065481571
150_Yucatan_TKC_01_9_190820_A_filter	75	7.03E-04
150_Yucatan_TKC_01_9_190820_A_filter	98	5.02E-04
150_Yucatan_TKC_01_9_190820_A_filter	44	0.012252687
150_Yucatan_TKC_01_9_190820_A_filter	45	9.04E-04
150_Yucatan_TKC_01_9_190820_A_filter	56	6.03E-04
150_Yucatan_TKC_01_9_190820_A_filter	15	7.03E-04
150_Yucatan_TKC_01_9_190820_A_filter	27	6.03E-04
150_Yucatan_TKC_01_9_190820_A_filter	83	0.003615547
150_Yucatan_TKC_01_9_190820_A_filter	136	3.01E-04
150_Yucatan_TKC_01_9_190820_A_filter	85	8.03E-04
150_Yucatan_TKC_01_9_190820_A_filter	8	0.001406046
150_Yucatan_TKC_01_9_190820_A_filter	28	7.03E-04
150_Yucatan_TKC_01_9_190820_A_filter	63	0.002812092
150_Yucatan_TKC_01_9_190820_A_filter	25	5.02E-04
150_Yucatan_TKC_01_9_190820_A_filter	71	8.03E-04
150_Yucatan_TKC_01_9_190820_A_filter	167	0.001506478
150_Yucatan_TKC_01_9_190820_A_filter	95	0.008838003
150_Yucatan_TKC_01_9_190820_A_filter	96	7.03E-04
150_Yucatan_TKC_01_9_190820_A_filter	117	3.01E-04
151_Yucatan_TKC_01_9_190820_B_filter	2	0.354524455
151_Yucatan_TKC_01_9_190820_B_filter	3	0.358843025
151_Yucatan_TKC_01_9_190820_B_filter	0	0.090790399
151_Yucatan_TKC_01_9_190820_B_filter	4	0.069097118
151_Yucatan_TKC_01_9_190820_B_filter	5	0.005523752
151_Yucatan_TKC_01_9_190820_B_filter	7	0.005222457
151_Yucatan_TKC_01_9_190820_B_filter	69	0.010645777
151_Yucatan_TKC_01_9_190820_B_filter	37	0.001908205
151_Yucatan_TKC_01_9_190820_B_filter	70	1.00E-04
151_Yucatan_TKC_01_9_190820_B_filter	35	8.03E-04
151_Yucatan_TKC_01_9_190820_B_filter	217	3.01E-04
151_Yucatan_TKC_01_9_190820_B_filter	36	4.02E-04
151_Yucatan_TKC_01_9_190820_B_filter	52	6.03E-04
151_Yucatan_TKC_01_9_190820_B_filter	34	9.04E-04
151_Yucatan_TKC_01_9_190820_B_filter	39	0.00271166
151_Yucatan_TKC_01_9_190820_B_filter	113	0.002209501
151_Yucatan_TKC_01_9_190820_B_filter	10	3.01E-04
151_Yucatan_TKC_01_9_190820_B_filter	11	1.00E-04
151_Yucatan_TKC_01_9_190820_B_filter	54	0.00110475
151_Yucatan_TKC_01_9_190820_B_filter	195	6.03E-04
151_Yucatan_TKC_01_9_190820_B_filter	40	3.01E-04
151_Yucatan_TKC_01_9_190820_B_filter	102	1.00E-04
151_Yucatan_TKC_01_9_190820_B_filter	71	1.00E-04
151_Yucatan_TKC_01_9_190820_B_filter	187	1.00E-04
151_Yucatan_TKC_01_9_190820_B_filter	12	4.02E-04
151_Yucatan_TKC_01_9_190820_B_filter	16	0.05463493
151_Yucatan_TKC_01_9_190820_B_filter	74	3.01E-04
151_Yucatan_TKC_01_9_190820_B_filter	75	4.02E-04
151_Yucatan_TKC_01_9_190820_B_filter	21	0.001004319
151_Yucatan_TKC_01_9_190820_B_filter	19	6.03E-04
151_Yucatan_TKC_01_9_190820_B_filter	98	3.01E-04
151_Yucatan_TKC_01_9_190820_B_filter	15	0.002309933
151_Yucatan_TKC_01_9_190820_B_filter	79	3.01E-04
151_Yucatan_TKC_01_9_190820_B_filter	20	6.03E-04
151_Yucatan_TKC_01_9_190820_B_filter	80	6.03E-04
151_Yucatan_TKC_01_9_190820_B_filter	44	0.012353118
151_Yucatan_TKC_01_9_190820_B_filter	58	0.001506478
151_Yucatan_TKC_01_9_190820_B_filter	45	0.001807773
151_Yucatan_TKC_01_9_190820_B_filter	56	1.00E-04
151_Yucatan_TKC_01_9_190820_B_filter	83	0.005624184
151_Yucatan_TKC_01_9_190820_B_filter	84	2.01E-04
151_Yucatan_TKC_01_9_190820_B_filter	218	1.00E-04
151_Yucatan_TKC_01_9_190820_B_filter	85	0.001406046
151_Yucatan_TKC_01_9_190820_B_filter	28	0.001205182
151_Yucatan_TKC_01_9_190820_B_filter	63	0.00110475
151_Yucatan_TKC_01_9_190820_B_filter	89	1.00E-04
151_Yucatan_TKC_01_9_190820_B_filter	92	1.00E-04
151_Yucatan_TKC_01_9_190820_B_filter	95	0.005021593
151_Yucatan_TKC_01_9_190820_B_filter	99	3.01E-04
151_Yucatan_TKC_01_9_190820_B_filter	117	1.00E-04
151_Yucatan_TKC_01_9_190820_B_filter	182	2.01E-04
152_Yucatan_ODY_12_4_190822_A_filter	2	0.045796927
152_Yucatan_ODY_12_4_190822_A_filter	3	0.565029627
152_Yucatan_ODY_12_4_190822_A_filter	0	0.190820528
152_Yucatan_ODY_12_4_190822_A_filter	5	0.062769911
152_Yucatan_ODY_12_4_190822_A_filter	6	0.002812092
152_Yucatan_ODY_12_4_190822_A_filter	7	0.044792608
152_Yucatan_ODY_12_4_190822_A_filter	4	0.021793713
152_Yucatan_ODY_12_4_190822_A_filter	119	0.004117706
152_Yucatan_ODY_12_4_190822_A_filter	39	0.004519434
152_Yucatan_ODY_12_4_190822_A_filter	52	0.008737572
152_Yucatan_ODY_12_4_190822_A_filter	54	0.004519434
152_Yucatan_ODY_12_4_190822_A_filter	122	1.00E-04
152_Yucatan_ODY_12_4_190822_A_filter	34	0.003414683
152_Yucatan_ODY_12_4_190822_A_filter	21	0.003213819
152_Yucatan_ODY_12_4_190822_A_filter	42	0.004720297
152_Yucatan_ODY_12_4_190822_A_filter	186	0.00110475
152_Yucatan_ODY_12_4_190822_A_filter	12	0.006728934
152_Yucatan_ODY_12_4_190822_A_filter	75	8.03E-04
152_Yucatan_ODY_12_4_190822_A_filter	16	0.003213819
152_Yucatan_ODY_12_4_190822_A_filter	15	6.03E-04
152_Yucatan_ODY_12_4_190822_A_filter	99	0.009440595
152_Yucatan_ODY_12_4_190822_A_filter	27	9.04E-04
152_Yucatan_ODY_12_4_190822_A_filter	8	0.003916842
152_Yucatan_ODY_12_4_190822_A_filter	28	0.003012956
152_Yucatan_ODY_12_4_190822_A_filter	117	4.02E-04
152_Yucatan_ODY_12_4_190822_A_filter	26	0.001707342
152_Yucatan_ODY_12_4_190822_A_filter	198	0.001004319
156_Yucatan_SEA_PAL_00_5_190826_A_filter	3	0.004017274
156_Yucatan_SEA_PAL_00_5_190826_A_filter	11	0.624384855
156_Yucatan_SEA_PAL_00_5_190826_A_filter	7	0.029928693
156_Yucatan_SEA_PAL_00_5_190826_A_filter	0	0.046098222
156_Yucatan_SEA_PAL_00_5_190826_A_filter	5	0.001004319
156_Yucatan_SEA_PAL_00_5_190826_A_filter	37	0.016269961
156_Yucatan_SEA_PAL_00_5_190826_A_filter	34	0.004720297
156_Yucatan_SEA_PAL_00_5_190826_A_filter	43	8.03E-04
156_Yucatan_SEA_PAL_00_5_190826_A_filter	4	0.056743999
156_Yucatan_SEA_PAL_00_5_190826_A_filter	17	0.048106859
156_Yucatan_SEA_PAL_00_5_190826_A_filter	39	0.138294667
156_Yucatan_SEA_PAL_00_5_190826_A_filter	38	1.00E-04
156_Yucatan_SEA_PAL_00_5_190826_A_filter	52	3.01E-04
156_Yucatan_SEA_PAL_00_5_190826_A_filter	25	5.02E-04
156_Yucatan_SEA_PAL_00_5_190826_A_filter	202	0.017173848
156_Yucatan_SEA_PAL_00_5_190826_A_filter	120	4.02E-04
156_Yucatan_SEA_PAL_00_5_190826_A_filter	55	3.01E-04
156_Yucatan_SEA_PAL_00_5_190826_A_filter	14	4.02E-04
156_Yucatan_SEA_PAL_00_5_190826_A_filter	219	2.01E-04
156_Yucatan_SEA_PAL_00_5_190826_A_filter	2	7.03E-04
156_Yucatan_SEA_PAL_00_5_190826_A_filter	175	2.01E-04
156_Yucatan_SEA_PAL_00_5_190826_A_filter	188	1.00E-04
156_Yucatan_SEA_PAL_00_5_190826_A_filter	16	8.03E-04
156_Yucatan_SEA_PAL_00_5_190826_A_filter	177	1.00E-04
156_Yucatan_SEA_PAL_00_5_190826_A_filter	80	0.002309933
156_Yucatan_SEA_PAL_00_5_190826_A_filter	45	2.01E-04
156_Yucatan_SEA_PAL_00_5_190826_A_filter	57	3.01E-04
156_Yucatan_SEA_PAL_00_5_190826_A_filter	179	4.02E-04
156_Yucatan_SEA_PAL_00_5_190826_A_filter	47	5.02E-04
156_Yucatan_SEA_PAL_00_5_190826_A_filter	59	0.001205182
156_Yucatan_SEA_PAL_00_5_190826_A_filter	107	2.01E-04
156_Yucatan_SEA_PAL_00_5_190826_A_filter	19	1.00E-04
156_Yucatan_SEA_PAL_00_5_190826_A_filter	31	3.01E-04
156_Yucatan_SEA_PAL_00_5_190826_A_filter	90	5.02E-04
156_Yucatan_SEA_PAL_00_5_190826_A_filter	114	1.00E-04
156_Yucatan_SEA_PAL_00_5_190826_A_filter	145	3.01E-04
156_Yucatan_SEA_PAL_00_5_190826_A_filter	149	1.00E-04
156_Yucatan_SEA_PAL_00_5_190826_A_filter	152	1.00E-04
156_Yucatan_SEA_PAL_00_5_190826_A_filter	21	7.03E-04
156_Yucatan_SEA_PAL_00_5_190826_A_filter	171	1.00E-04
156_Yucatan_SEA_PAL_00_5_190826_A_filter	15	2.01E-04
156_Yucatan_SEA_PAL_00_5_190826_A_filter	193	5.02E-04
156_Yucatan_SEA_PAL_00_5_190826_A_filter	201	1.00E-04
156_Yucatan_SEA_PAL_00_5_190826_A_filter	211	1.00E-04
157_Yucatan_SEA_PAL_00_5_190826_B_filter	3	0.003414683
157_Yucatan_SEA_PAL_00_5_190826_B_filter	11	0.565632219
157_Yucatan_SEA_PAL_00_5_190826_B_filter	7	0.031937331
157_Yucatan_SEA_PAL_00_5_190826_B_filter	0	0.05192327
157_Yucatan_SEA_PAL_00_5_190826_B_filter	37	0.020588531
157_Yucatan_SEA_PAL_00_5_190826_B_filter	34	0.009038867
157_Yucatan_SEA_PAL_00_5_190826_B_filter	43	5.02E-04
157_Yucatan_SEA_PAL_00_5_190826_B_filter	4	0.057145727
157_Yucatan_SEA_PAL_00_5_190826_B_filter	17	0.053128452
157_Yucatan_SEA_PAL_00_5_190826_B_filter	39	0.176559205
157_Yucatan_SEA_PAL_00_5_190826_B_filter	38	1.00E-04
157_Yucatan_SEA_PAL_00_5_190826_B_filter	52	4.02E-04
157_Yucatan_SEA_PAL_00_5_190826_B_filter	25	8.03E-04
157_Yucatan_SEA_PAL_00_5_190826_B_filter	202	0.017173848
157_Yucatan_SEA_PAL_00_5_190826_B_filter	120	3.01E-04
157_Yucatan_SEA_PAL_00_5_190826_B_filter	55	1.00E-04
157_Yucatan_SEA_PAL_00_5_190826_B_filter	14	1.00E-04
157_Yucatan_SEA_PAL_00_5_190826_B_filter	183	3.01E-04
157_Yucatan_SEA_PAL_00_5_190826_B_filter	219	2.01E-04
157_Yucatan_SEA_PAL_00_5_190826_B_filter	5	6.03E-04
157_Yucatan_SEA_PAL_00_5_190826_B_filter	2	1.00E-04
157_Yucatan_SEA_PAL_00_5_190826_B_filter	126	1.00E-04
157_Yucatan_SEA_PAL_00_5_190826_B_filter	220	1.00E-04
157_Yucatan_SEA_PAL_00_5_190826_B_filter	221	1.00E-04
157_Yucatan_SEA_PAL_00_5_190826_B_filter	80	0.003213819
157_Yucatan_SEA_PAL_00_5_190826_B_filter	45	2.01E-04
157_Yucatan_SEA_PAL_00_5_190826_B_filter	57	3.01E-04
157_Yucatan_SEA_PAL_00_5_190826_B_filter	21	7.03E-04
157_Yucatan_SEA_PAL_00_5_190826_B_filter	161	2.01E-04
157_Yucatan_SEA_PAL_00_5_190826_B_filter	47	0.00110475
157_Yucatan_SEA_PAL_00_5_190826_B_filter	106	1.00E-04
157_Yucatan_SEA_PAL_00_5_190826_B_filter	131	3.01E-04
157_Yucatan_SEA_PAL_00_5_190826_B_filter	59	0.001004319
157_Yucatan_SEA_PAL_00_5_190826_B_filter	19	4.02E-04
157_Yucatan_SEA_PAL_00_5_190826_B_filter	66	1.00E-04
157_Yucatan_SEA_PAL_00_5_190826_B_filter	90	2.01E-04
157_Yucatan_SEA_PAL_00_5_190826_B_filter	91	3.01E-04
157_Yucatan_SEA_PAL_00_5_190826_B_filter	114	1.00E-04
157_Yucatan_SEA_PAL_00_5_190826_B_filter	115	4.02E-04
157_Yucatan_SEA_PAL_00_5_190826_B_filter	145	2.01E-04
157_Yucatan_SEA_PAL_00_5_190826_B_filter	152	2.01E-04
157_Yucatan_SEA_PAL_00_5_190826_B_filter	153	3.01E-04
157_Yucatan_SEA_PAL_00_5_190826_B_filter	193	3.01E-04
158_Yucatan_SEA_SOL_00_5_190826_A_filter	1	3.01E-04
158_Yucatan_SEA_SOL_00_5_190826_A_filter	0	0.066485889
158_Yucatan_SEA_SOL_00_5_190826_A_filter	3	0.008034549
158_Yucatan_SEA_SOL_00_5_190826_A_filter	11	0.688661243
158_Yucatan_SEA_SOL_00_5_190826_A_filter	7	0.021492417
158_Yucatan_SEA_SOL_00_5_190826_A_filter	5	0.001205182
158_Yucatan_SEA_SOL_00_5_190826_A_filter	37	0.004720297
158_Yucatan_SEA_SOL_00_5_190826_A_filter	34	0.002209501
158_Yucatan_SEA_SOL_00_5_190826_A_filter	70	3.01E-04
158_Yucatan_SEA_SOL_00_5_190826_A_filter	43	0.002611228
158_Yucatan_SEA_SOL_00_5_190826_A_filter	9	0.001406046
158_Yucatan_SEA_SOL_00_5_190826_A_filter	4	0.071507482
158_Yucatan_SEA_SOL_00_5_190826_A_filter	222	5.02E-04
158_Yucatan_SEA_SOL_00_5_190826_A_filter	17	0.056844431
158_Yucatan_SEA_SOL_00_5_190826_A_filter	39	0.024103646
158_Yucatan_SEA_SOL_00_5_190826_A_filter	51	6.03E-04
158_Yucatan_SEA_SOL_00_5_190826_A_filter	52	0.002008637
158_Yucatan_SEA_SOL_00_5_190826_A_filter	10	3.01E-04
158_Yucatan_SEA_SOL_00_5_190826_A_filter	202	0.02701617
158_Yucatan_SEA_SOL_00_5_190826_A_filter	117	4.02E-04
158_Yucatan_SEA_SOL_00_5_190826_A_filter	72	2.01E-04
158_Yucatan_SEA_SOL_00_5_190826_A_filter	73	2.01E-04
158_Yucatan_SEA_SOL_00_5_190826_A_filter	55	1.00E-04
158_Yucatan_SEA_SOL_00_5_190826_A_filter	14	0.00160691
158_Yucatan_SEA_SOL_00_5_190826_A_filter	183	0.00160691
158_Yucatan_SEA_SOL_00_5_190826_A_filter	21	7.03E-04
158_Yucatan_SEA_SOL_00_5_190826_A_filter	155	2.01E-04
158_Yucatan_SEA_SOL_00_5_190826_A_filter	2	5.02E-04
158_Yucatan_SEA_SOL_00_5_190826_A_filter	126	8.03E-04
158_Yucatan_SEA_SOL_00_5_190826_A_filter	12	2.01E-04
158_Yucatan_SEA_SOL_00_5_190826_A_filter	175	1.00E-04
158_Yucatan_SEA_SOL_00_5_190826_A_filter	208	3.01E-04
158_Yucatan_SEA_SOL_00_5_190826_A_filter	188	3.01E-04
158_Yucatan_SEA_SOL_00_5_190826_A_filter	15	1.00E-04
158_Yucatan_SEA_SOL_00_5_190826_A_filter	16	0.001707342
158_Yucatan_SEA_SOL_00_5_190826_A_filter	223	1.00E-04
158_Yucatan_SEA_SOL_00_5_190826_A_filter	19	3.01E-04
158_Yucatan_SEA_SOL_00_5_190826_A_filter	80	0.001205182
158_Yucatan_SEA_SOL_00_5_190826_A_filter	160	1.00E-04
158_Yucatan_SEA_SOL_00_5_190826_A_filter	104	2.01E-04
158_Yucatan_SEA_SOL_00_5_190826_A_filter	224	3.01E-04
158_Yucatan_SEA_SOL_00_5_190826_A_filter	161	1.00E-04
158_Yucatan_SEA_SOL_00_5_190826_A_filter	47	0.001004319
158_Yucatan_SEA_SOL_00_5_190826_A_filter	48	2.01E-04
158_Yucatan_SEA_SOL_00_5_190826_A_filter	25	2.01E-04
158_Yucatan_SEA_SOL_00_5_190826_A_filter	82	1.00E-04
158_Yucatan_SEA_SOL_00_5_190826_A_filter	59	3.01E-04
158_Yucatan_SEA_SOL_00_5_190826_A_filter	163	3.01E-04
158_Yucatan_SEA_SOL_00_5_190826_A_filter	213	3.01E-04
158_Yucatan_SEA_SOL_00_5_190826_A_filter	107	2.01E-04
158_Yucatan_SEA_SOL_00_5_190826_A_filter	135	2.01E-04
158_Yucatan_SEA_SOL_00_5_190826_A_filter	125	4.02E-04
158_Yucatan_SEA_SOL_00_5_190826_A_filter	136	2.01E-04
158_Yucatan_SEA_SOL_00_5_190826_A_filter	139	2.01E-04
158_Yucatan_SEA_SOL_00_5_190826_A_filter	225	2.01E-04
158_Yucatan_SEA_SOL_00_5_190826_A_filter	49	1.00E-04
158_Yucatan_SEA_SOL_00_5_190826_A_filter	50	1.00E-04
158_Yucatan_SEA_SOL_00_5_190826_A_filter	166	3.01E-04
158_Yucatan_SEA_SOL_00_5_190826_A_filter	65	4.02E-04
158_Yucatan_SEA_SOL_00_5_190826_A_filter	91	3.01E-04
158_Yucatan_SEA_SOL_00_5_190826_A_filter	142	3.01E-04
158_Yucatan_SEA_SOL_00_5_190826_A_filter	78	3.01E-04
158_Yucatan_SEA_SOL_00_5_190826_A_filter	81	2.01E-04
158_Yucatan_SEA_SOL_00_5_190826_A_filter	111	2.01E-04
158_Yucatan_SEA_SOL_00_5_190826_A_filter	112	1.00E-04
158_Yucatan_SEA_SOL_00_5_190826_A_filter	116	1.00E-04
158_Yucatan_SEA_SOL_00_5_190826_A_filter	169	1.00E-04
158_Yucatan_SEA_SOL_00_5_190826_A_filter	172	2.01E-04
158_Yucatan_SEA_SOL_00_5_190826_A_filter	193	1.00E-04
158_Yucatan_SEA_SOL_00_5_190826_A_filter	206	4.02E-04
158_Yucatan_SEA_SOL_00_5_190826_A_filter	209	5.02E-04
158_Yucatan_SEA_SOL_00_5_190826_A_filter	211	3.01E-04
158_Yucatan_SEA_SOL_00_5_190826_A_filter	214	2.01E-04
158_Yucatan_SEA_SOL_00_5_190826_A_filter	173	2.01E-04
158_Yucatan_SEA_SOL_00_5_190826_A_filter	226	1.00E-04
159_Yucatan_SEA_SOL_00_5_190826_B_filter	3	0.016872552
159_Yucatan_SEA_SOL_00_5_190826_B_filter	0	0.083659737
159_Yucatan_SEA_SOL_00_5_190826_B_filter	11	0.67389776
159_Yucatan_SEA_SOL_00_5_190826_B_filter	7	0.027518329
159_Yucatan_SEA_SOL_00_5_190826_B_filter	5	0.001004319
159_Yucatan_SEA_SOL_00_5_190826_B_filter	37	0.007733253
159_Yucatan_SEA_SOL_00_5_190826_B_filter	34	0.006327207
159_Yucatan_SEA_SOL_00_5_190826_B_filter	70	1.00E-04
159_Yucatan_SEA_SOL_00_5_190826_B_filter	43	0.001807773
159_Yucatan_SEA_SOL_00_5_190826_B_filter	9	0.001004319
159_Yucatan_SEA_SOL_00_5_190826_B_filter	4	0.04057447
159_Yucatan_SEA_SOL_00_5_190826_B_filter	222	4.02E-04
159_Yucatan_SEA_SOL_00_5_190826_B_filter	17	0.053731043
159_Yucatan_SEA_SOL_00_5_190826_B_filter	39	0.020488099
159_Yucatan_SEA_SOL_00_5_190826_B_filter	51	1.00E-04
159_Yucatan_SEA_SOL_00_5_190826_B_filter	52	0.009038867
159_Yucatan_SEA_SOL_00_5_190826_B_filter	202	0.021492417
159_Yucatan_SEA_SOL_00_5_190826_B_filter	120	1.00E-04
159_Yucatan_SEA_SOL_00_5_190826_B_filter	64	0.001406046
159_Yucatan_SEA_SOL_00_5_190826_B_filter	117	0.00110475
159_Yucatan_SEA_SOL_00_5_190826_B_filter	72	6.03E-04
159_Yucatan_SEA_SOL_00_5_190826_B_filter	13	1.00E-04
159_Yucatan_SEA_SOL_00_5_190826_B_filter	14	0.002008637
159_Yucatan_SEA_SOL_00_5_190826_B_filter	183	0.001305614
159_Yucatan_SEA_SOL_00_5_190826_B_filter	21	7.03E-04
159_Yucatan_SEA_SOL_00_5_190826_B_filter	41	1.00E-04
159_Yucatan_SEA_SOL_00_5_190826_B_filter	2	9.04E-04
159_Yucatan_SEA_SOL_00_5_190826_B_filter	174	3.01E-04
159_Yucatan_SEA_SOL_00_5_190826_B_filter	126	0.001305614
159_Yucatan_SEA_SOL_00_5_190826_B_filter	175	3.01E-04
159_Yucatan_SEA_SOL_00_5_190826_B_filter	208	5.02E-04
159_Yucatan_SEA_SOL_00_5_190826_B_filter	157	4.02E-04
159_Yucatan_SEA_SOL_00_5_190826_B_filter	220	1.00E-04
159_Yucatan_SEA_SOL_00_5_190826_B_filter	10	0.001406046
159_Yucatan_SEA_SOL_00_5_190826_B_filter	188	1.00E-04
159_Yucatan_SEA_SOL_00_5_190826_B_filter	16	0.001506478
159_Yucatan_SEA_SOL_00_5_190826_B_filter	12	1.00E-04
159_Yucatan_SEA_SOL_00_5_190826_B_filter	159	1.00E-04
159_Yucatan_SEA_SOL_00_5_190826_B_filter	26	1.00E-04
159_Yucatan_SEA_SOL_00_5_190826_B_filter	128	3.01E-04
159_Yucatan_SEA_SOL_00_5_190826_B_filter	19	2.01E-04
159_Yucatan_SEA_SOL_00_5_190826_B_filter	80	0.002309933
159_Yucatan_SEA_SOL_00_5_190826_B_filter	81	1.00E-04
159_Yucatan_SEA_SOL_00_5_190826_B_filter	129	7.03E-04
159_Yucatan_SEA_SOL_00_5_190826_B_filter	22	4.02E-04
159_Yucatan_SEA_SOL_00_5_190826_B_filter	161	1.00E-04
159_Yucatan_SEA_SOL_00_5_190826_B_filter	58	3.01E-04
159_Yucatan_SEA_SOL_00_5_190826_B_filter	178	1.00E-04
159_Yucatan_SEA_SOL_00_5_190826_B_filter	47	0.001205182
159_Yucatan_SEA_SOL_00_5_190826_B_filter	48	4.02E-04
159_Yucatan_SEA_SOL_00_5_190826_B_filter	158	4.02E-04
159_Yucatan_SEA_SOL_00_5_190826_B_filter	15	5.02E-04
159_Yucatan_SEA_SOL_00_5_190826_B_filter	180	6.03E-04
159_Yucatan_SEA_SOL_00_5_190826_B_filter	25	0.00110475
159_Yucatan_SEA_SOL_00_5_190826_B_filter	210	2.01E-04
159_Yucatan_SEA_SOL_00_5_190826_B_filter	163	5.02E-04
159_Yucatan_SEA_SOL_00_5_190826_B_filter	181	1.00E-04
159_Yucatan_SEA_SOL_00_5_190826_B_filter	218	0.001506478
159_Yucatan_SEA_SOL_00_5_190826_B_filter	213	2.01E-04
159_Yucatan_SEA_SOL_00_5_190826_B_filter	135	1.00E-04
159_Yucatan_SEA_SOL_00_5_190826_B_filter	125	2.01E-04
159_Yucatan_SEA_SOL_00_5_190826_B_filter	136	1.00E-04
159_Yucatan_SEA_SOL_00_5_190826_B_filter	196	2.01E-04
159_Yucatan_SEA_SOL_00_5_190826_B_filter	68	4.02E-04
159_Yucatan_SEA_SOL_00_5_190826_B_filter	139	1.00E-04
159_Yucatan_SEA_SOL_00_5_190826_B_filter	140	1.00E-04
159_Yucatan_SEA_SOL_00_5_190826_B_filter	30	2.01E-04
159_Yucatan_SEA_SOL_00_5_190826_B_filter	50	4.02E-04
159_Yucatan_SEA_SOL_00_5_190826_B_filter	166	0.001305614
159_Yucatan_SEA_SOL_00_5_190826_B_filter	65	4.02E-04
159_Yucatan_SEA_SOL_00_5_190826_B_filter	90	1.00E-04
159_Yucatan_SEA_SOL_00_5_190826_B_filter	192	4.02E-04
159_Yucatan_SEA_SOL_00_5_190826_B_filter	142	1.00E-04
159_Yucatan_SEA_SOL_00_5_190826_B_filter	99	4.02E-04
159_Yucatan_SEA_SOL_00_5_190826_B_filter	111	2.01E-04
159_Yucatan_SEA_SOL_00_5_190826_B_filter	112	1.00E-04
159_Yucatan_SEA_SOL_00_5_190826_B_filter	115	5.02E-04
159_Yucatan_SEA_SOL_00_5_190826_B_filter	116	1.00E-04
159_Yucatan_SEA_SOL_00_5_190826_B_filter	168	4.02E-04
159_Yucatan_SEA_SOL_00_5_190826_B_filter	145	1.00E-04
159_Yucatan_SEA_SOL_00_5_190826_B_filter	152	3.01E-04
159_Yucatan_SEA_SOL_00_5_190826_B_filter	153	4.02E-04
159_Yucatan_SEA_SOL_00_5_190826_B_filter	169	1.00E-04
159_Yucatan_SEA_SOL_00_5_190826_B_filter	182	1.00E-04
159_Yucatan_SEA_SOL_00_5_190826_B_filter	171	3.01E-04
159_Yucatan_SEA_SOL_00_5_190826_B_filter	172	3.01E-04
159_Yucatan_SEA_SOL_00_5_190826_B_filter	201	1.00E-04
159_Yucatan_SEA_SOL_00_5_190826_B_filter	211	8.03E-04
159_Yucatan_SEA_SOL_00_5_190826_B_filter	227	1.00E-04
160_Yucatan_SEA_HMB_00_5_190826_A_filter	1	3.01E-04
160_Yucatan_SEA_HMB_00_5_190826_A_filter	3	0.00863714
160_Yucatan_SEA_HMB_00_5_190826_A_filter	0	0.216229788
160_Yucatan_SEA_HMB_00_5_190826_A_filter	11	0.251883097
160_Yucatan_SEA_HMB_00_5_190826_A_filter	15	0.002510796
160_Yucatan_SEA_HMB_00_5_190826_A_filter	7	0.015868233
160_Yucatan_SEA_HMB_00_5_190826_A_filter	5	0.007934117
160_Yucatan_SEA_HMB_00_5_190826_A_filter	69	7.03E-04
160_Yucatan_SEA_HMB_00_5_190826_A_filter	37	0.016269961
160_Yucatan_SEA_HMB_00_5_190826_A_filter	34	0.010444913
160_Yucatan_SEA_HMB_00_5_190826_A_filter	8	2.01E-04
160_Yucatan_SEA_HMB_00_5_190826_A_filter	43	0.016069097
160_Yucatan_SEA_HMB_00_5_190826_A_filter	9	0.004419002
160_Yucatan_SEA_HMB_00_5_190826_A_filter	4	0.154464196
160_Yucatan_SEA_HMB_00_5_190826_A_filter	119	0.001305614
160_Yucatan_SEA_HMB_00_5_190826_A_filter	222	0.002510796
160_Yucatan_SEA_HMB_00_5_190826_A_filter	17	0.157979311
160_Yucatan_SEA_HMB_00_5_190826_A_filter	39	0.022798032
160_Yucatan_SEA_HMB_00_5_190826_A_filter	51	0.002209501
160_Yucatan_SEA_HMB_00_5_190826_A_filter	38	0.005322888
160_Yucatan_SEA_HMB_00_5_190826_A_filter	25	0.00271166
160_Yucatan_SEA_HMB_00_5_190826_A_filter	10	4.02E-04
160_Yucatan_SEA_HMB_00_5_190826_A_filter	202	0.002410365
160_Yucatan_SEA_HMB_00_5_190826_A_filter	173	0.002410365
160_Yucatan_SEA_HMB_00_5_190826_A_filter	72	0.001205182
160_Yucatan_SEA_HMB_00_5_190826_A_filter	121	2.01E-04
160_Yucatan_SEA_HMB_00_5_190826_A_filter	195	4.02E-04
160_Yucatan_SEA_HMB_00_5_190826_A_filter	207	5.02E-04
160_Yucatan_SEA_HMB_00_5_190826_A_filter	154	0.001004319
160_Yucatan_SEA_HMB_00_5_190826_A_filter	123	1.00E-04
160_Yucatan_SEA_HMB_00_5_190826_A_filter	55	0.008436276
160_Yucatan_SEA_HMB_00_5_190826_A_filter	13	1.00E-04
160_Yucatan_SEA_HMB_00_5_190826_A_filter	14	0.002912524
160_Yucatan_SEA_HMB_00_5_190826_A_filter	183	0.001305614
160_Yucatan_SEA_HMB_00_5_190826_A_filter	124	8.03E-04
160_Yucatan_SEA_HMB_00_5_190826_A_filter	155	2.01E-04
160_Yucatan_SEA_HMB_00_5_190826_A_filter	2	0.001205182
160_Yucatan_SEA_HMB_00_5_190826_A_filter	102	6.03E-04
160_Yucatan_SEA_HMB_00_5_190826_A_filter	125	6.03E-04
160_Yucatan_SEA_HMB_00_5_190826_A_filter	126	1.00E-04
160_Yucatan_SEA_HMB_00_5_190826_A_filter	208	5.02E-04
160_Yucatan_SEA_HMB_00_5_190826_A_filter	73	2.01E-04
160_Yucatan_SEA_HMB_00_5_190826_A_filter	188	8.03E-04
160_Yucatan_SEA_HMB_00_5_190826_A_filter	16	0.003816411
160_Yucatan_SEA_HMB_00_5_190826_A_filter	221	3.01E-04
160_Yucatan_SEA_HMB_00_5_190826_A_filter	159	5.02E-04
160_Yucatan_SEA_HMB_00_5_190826_A_filter	223	1.00E-04
160_Yucatan_SEA_HMB_00_5_190826_A_filter	78	0.002510796
160_Yucatan_SEA_HMB_00_5_190826_A_filter	103	4.02E-04
160_Yucatan_SEA_HMB_00_5_190826_A_filter	21	0.004419002
160_Yucatan_SEA_HMB_00_5_190826_A_filter	19	0.001908205
160_Yucatan_SEA_HMB_00_5_190826_A_filter	177	4.02E-04
160_Yucatan_SEA_HMB_00_5_190826_A_filter	80	3.01E-04
160_Yucatan_SEA_HMB_00_5_190826_A_filter	160	6.03E-04
160_Yucatan_SEA_HMB_00_5_190826_A_filter	58	3.01E-04
160_Yucatan_SEA_HMB_00_5_190826_A_filter	81	4.02E-04
160_Yucatan_SEA_HMB_00_5_190826_A_filter	104	2.01E-04
160_Yucatan_SEA_HMB_00_5_190826_A_filter	105	3.01E-04
160_Yucatan_SEA_HMB_00_5_190826_A_filter	22	0.00160691
160_Yucatan_SEA_HMB_00_5_190826_A_filter	224	1.00E-04
160_Yucatan_SEA_HMB_00_5_190826_A_filter	161	3.01E-04
160_Yucatan_SEA_HMB_00_5_190826_A_filter	46	2.01E-04
160_Yucatan_SEA_HMB_00_5_190826_A_filter	130	5.02E-04
160_Yucatan_SEA_HMB_00_5_190826_A_filter	178	6.03E-04
160_Yucatan_SEA_HMB_00_5_190826_A_filter	23	4.02E-04
160_Yucatan_SEA_HMB_00_5_190826_A_filter	200	0.001908205
160_Yucatan_SEA_HMB_00_5_190826_A_filter	110	0.001707342
160_Yucatan_SEA_HMB_00_5_190826_A_filter	47	0.024204078
160_Yucatan_SEA_HMB_00_5_190826_A_filter	106	3.01E-04
160_Yucatan_SEA_HMB_00_5_190826_A_filter	24	5.02E-04
160_Yucatan_SEA_HMB_00_5_190826_A_filter	158	2.01E-04
160_Yucatan_SEA_HMB_00_5_190826_A_filter	131	2.01E-04
160_Yucatan_SEA_HMB_00_5_190826_A_filter	99	7.03E-04
160_Yucatan_SEA_HMB_00_5_190826_A_filter	132	8.03E-04
160_Yucatan_SEA_HMB_00_5_190826_A_filter	82	0.001406046
160_Yucatan_SEA_HMB_00_5_190826_A_filter	210	2.01E-04
160_Yucatan_SEA_HMB_00_5_190826_A_filter	59	7.03E-04
160_Yucatan_SEA_HMB_00_5_190826_A_filter	32	1.00E-04
160_Yucatan_SEA_HMB_00_5_190826_A_filter	181	6.03E-04
160_Yucatan_SEA_HMB_00_5_190826_A_filter	49	0.001305614
160_Yucatan_SEA_HMB_00_5_190826_A_filter	228	5.02E-04
160_Yucatan_SEA_HMB_00_5_190826_A_filter	213	0.00160691
160_Yucatan_SEA_HMB_00_5_190826_A_filter	107	9.04E-04
160_Yucatan_SEA_HMB_00_5_190826_A_filter	135	1.00E-04
160_Yucatan_SEA_HMB_00_5_190826_A_filter	136	6.03E-04
160_Yucatan_SEA_HMB_00_5_190826_A_filter	196	1.00E-04
160_Yucatan_SEA_HMB_00_5_190826_A_filter	108	1.00E-04
160_Yucatan_SEA_HMB_00_5_190826_A_filter	138	0.001205182
160_Yucatan_SEA_HMB_00_5_190826_A_filter	139	5.02E-04
160_Yucatan_SEA_HMB_00_5_190826_A_filter	229	4.02E-04
160_Yucatan_SEA_HMB_00_5_190826_A_filter	109	4.02E-04
160_Yucatan_SEA_HMB_00_5_190826_A_filter	30	7.03E-04
160_Yucatan_SEA_HMB_00_5_190826_A_filter	50	2.01E-04
160_Yucatan_SEA_HMB_00_5_190826_A_filter	66	3.01E-04
160_Yucatan_SEA_HMB_00_5_190826_A_filter	90	3.01E-04
160_Yucatan_SEA_HMB_00_5_190826_A_filter	91	1.00E-04
160_Yucatan_SEA_HMB_00_5_190826_A_filter	142	0.001406046
160_Yucatan_SEA_HMB_00_5_190826_A_filter	95	2.01E-04
160_Yucatan_SEA_HMB_00_5_190826_A_filter	111	4.02E-04
160_Yucatan_SEA_HMB_00_5_190826_A_filter	144	3.01E-04
160_Yucatan_SEA_HMB_00_5_190826_A_filter	149	0.001406046
160_Yucatan_SEA_HMB_00_5_190826_A_filter	153	3.01E-04
160_Yucatan_SEA_HMB_00_5_190826_A_filter	156	5.02E-04
160_Yucatan_SEA_HMB_00_5_190826_A_filter	193	1.00E-04
160_Yucatan_SEA_HMB_00_5_190826_A_filter	199	3.01E-04
160_Yucatan_SEA_HMB_00_5_190826_A_filter	201	8.03E-04
160_Yucatan_SEA_HMB_00_5_190826_A_filter	205	0.00160691
160_Yucatan_SEA_HMB_00_5_190826_A_filter	206	2.01E-04
160_Yucatan_SEA_HMB_00_5_190826_A_filter	209	2.01E-04
160_Yucatan_SEA_HMB_00_5_190826_A_filter	211	6.03E-04
160_Yucatan_SEA_HMB_00_5_190826_A_filter	230	2.01E-04
160_Yucatan_SEA_HMB_00_5_190826_A_filter	231	0.001205182
161_Yucatan_SEA_HMB_00_5_190826_B_filter	1	3.01E-04
161_Yucatan_SEA_HMB_00_5_190826_B_filter	3	0.010846641
161_Yucatan_SEA_HMB_00_5_190826_B_filter	0	0.198955509
161_Yucatan_SEA_HMB_00_5_190826_B_filter	11	0.292557999
161_Yucatan_SEA_HMB_00_5_190826_B_filter	15	0.004017274
161_Yucatan_SEA_HMB_00_5_190826_B_filter	7	0.018579894
161_Yucatan_SEA_HMB_00_5_190826_B_filter	5	0.008335844
161_Yucatan_SEA_HMB_00_5_190826_B_filter	69	3.01E-04
161_Yucatan_SEA_HMB_00_5_190826_B_filter	37	0.015968665
161_Yucatan_SEA_HMB_00_5_190826_B_filter	34	0.0113488
161_Yucatan_SEA_HMB_00_5_190826_B_filter	185	1.00E-04
161_Yucatan_SEA_HMB_00_5_190826_B_filter	117	2.01E-04
161_Yucatan_SEA_HMB_00_5_190826_B_filter	8	2.01E-04
161_Yucatan_SEA_HMB_00_5_190826_B_filter	43	0.014361756
161_Yucatan_SEA_HMB_00_5_190826_B_filter	9	0.003314251
161_Yucatan_SEA_HMB_00_5_190826_B_filter	4	0.152254695
161_Yucatan_SEA_HMB_00_5_190826_B_filter	119	4.02E-04
161_Yucatan_SEA_HMB_00_5_190826_B_filter	222	0.001205182
161_Yucatan_SEA_HMB_00_5_190826_B_filter	17	0.146429647
161_Yucatan_SEA_HMB_00_5_190826_B_filter	39	0.021693281
161_Yucatan_SEA_HMB_00_5_190826_B_filter	51	0.001707342
161_Yucatan_SEA_HMB_00_5_190826_B_filter	38	0.004419002
161_Yucatan_SEA_HMB_00_5_190826_B_filter	52	9.04E-04
161_Yucatan_SEA_HMB_00_5_190826_B_filter	25	0.001807773
161_Yucatan_SEA_HMB_00_5_190826_B_filter	202	0.002812092
161_Yucatan_SEA_HMB_00_5_190826_B_filter	232	1.00E-04
161_Yucatan_SEA_HMB_00_5_190826_B_filter	173	0.002510796
161_Yucatan_SEA_HMB_00_5_190826_B_filter	72	7.03E-04
161_Yucatan_SEA_HMB_00_5_190826_B_filter	195	6.03E-04
161_Yucatan_SEA_HMB_00_5_190826_B_filter	73	4.02E-04
161_Yucatan_SEA_HMB_00_5_190826_B_filter	154	0.001205182
161_Yucatan_SEA_HMB_00_5_190826_B_filter	55	0.005021593
161_Yucatan_SEA_HMB_00_5_190826_B_filter	14	0.002912524
161_Yucatan_SEA_HMB_00_5_190826_B_filter	183	7.03E-04
161_Yucatan_SEA_HMB_00_5_190826_B_filter	124	4.02E-04
161_Yucatan_SEA_HMB_00_5_190826_B_filter	155	1.00E-04
161_Yucatan_SEA_HMB_00_5_190826_B_filter	2	0.001406046
161_Yucatan_SEA_HMB_00_5_190826_B_filter	174	3.01E-04
161_Yucatan_SEA_HMB_00_5_190826_B_filter	102	4.02E-04
161_Yucatan_SEA_HMB_00_5_190826_B_filter	126	1.00E-04
161_Yucatan_SEA_HMB_00_5_190826_B_filter	156	4.02E-04
161_Yucatan_SEA_HMB_00_5_190826_B_filter	208	2.01E-04
161_Yucatan_SEA_HMB_00_5_190826_B_filter	10	2.01E-04
161_Yucatan_SEA_HMB_00_5_190826_B_filter	188	3.01E-04
161_Yucatan_SEA_HMB_00_5_190826_B_filter	16	0.003012956
161_Yucatan_SEA_HMB_00_5_190826_B_filter	221	2.01E-04
161_Yucatan_SEA_HMB_00_5_190826_B_filter	204	1.00E-04
161_Yucatan_SEA_HMB_00_5_190826_B_filter	159	1.00E-04
161_Yucatan_SEA_HMB_00_5_190826_B_filter	223	1.00E-04
161_Yucatan_SEA_HMB_00_5_190826_B_filter	78	0.002912524
161_Yucatan_SEA_HMB_00_5_190826_B_filter	21	0.00271166
161_Yucatan_SEA_HMB_00_5_190826_B_filter	19	0.002008637
161_Yucatan_SEA_HMB_00_5_190826_B_filter	177	1.00E-04
161_Yucatan_SEA_HMB_00_5_190826_B_filter	80	0.001908205
161_Yucatan_SEA_HMB_00_5_190826_B_filter	160	5.02E-04
161_Yucatan_SEA_HMB_00_5_190826_B_filter	81	4.02E-04
161_Yucatan_SEA_HMB_00_5_190826_B_filter	56	2.01E-04
161_Yucatan_SEA_HMB_00_5_190826_B_filter	104	9.04E-04
161_Yucatan_SEA_HMB_00_5_190826_B_filter	105	4.02E-04
161_Yucatan_SEA_HMB_00_5_190826_B_filter	22	0.00110475
161_Yucatan_SEA_HMB_00_5_190826_B_filter	224	1.00E-04
161_Yucatan_SEA_HMB_00_5_190826_B_filter	46	3.01E-04
161_Yucatan_SEA_HMB_00_5_190826_B_filter	130	2.01E-04
161_Yucatan_SEA_HMB_00_5_190826_B_filter	178	4.02E-04
161_Yucatan_SEA_HMB_00_5_190826_B_filter	23	1.00E-04
[truncated: 2,430 more rows]
