# Supplementary material for: Microbial biogeography of the eastern Yucatán carbonate aquifer
Source: Appl Environ Microbiol. 2023 Nov 2;89(11):e01682-23. doi: 10.1128/aem.01682-23 (PMC10701671; doi:10.1128/aem.01682-23)
Supplement: Table S7 — Global network ASV cluster memberships for each ASV-level taxon. [file aem.01682-23-s0009.csv]

taxon_	ASV_cluster	mean_rel_abun	sd_rel_abun	median_rel_abun	max_rel_abun	min_rel_abun	n_obs	sub_comm
Archaea;__;__;__;__;__;__	3	0.001950247	0.003662812	8.03E-04	0.021894145	1.00E-04	43	all
Archaea;Aenigmarchaeota;__;__;__;__;__	0	1.00E-04	NA	1.00E-04	1.00E-04	1.00E-04	1	all
Archaea;Aenigmarchaeota;Aenigmarchaeia;Aenigmarchaeales;Aenigmarchaeales;Aenigmarchaeales;__	0	0.001305614	NA	0.001305614	0.001305614	0.001305614	1	all
Archaea;Aenigmarchaeota;Aenigmarchaeia;Aenigmarchaeales;Aenigmarchaeales;Aenigmarchaeales;uncultured_archaeon	0	0.001139274	0.002038322	3.52E-04	0.009641458	1.00E-04	32	all
Archaea;Aenigmarchaeota;Aenigmarchaeia;Aenigmarchaeales;Aenigmarchaeales;Aenigmarchaeales;uncultured_euryarchaeote	0	3.52E-04	2.13E-04	3.52E-04	5.02E-04	2.01E-04	2	all
Archaea;Aenigmarchaeota;Aenigmarchaeia;Aenigmarchaeales;Aenigmarchaeales;Candidatus_Aenigmarchaeum;uncultured_archaeon	0	2.01E-04	NA	2.01E-04	2.01E-04	2.01E-04	1	all
Archaea;Aenigmarchaeota;Deep_Sea_Euryarchaeotic_Group(DSEG);Deep_Sea_Euryarchaeotic_Group(DSEG);Deep_Sea_Euryarchaeotic_Group(DSEG);Deep_Sea_Euryarchaeotic_Group(DSEG);__	0	1.00E-04	0	1.00E-04	1.00E-04	1.00E-04	2	all
Archaea;Aenigmarchaeota;Deep_Sea_Euryarchaeotic_Group(DSEG);Deep_Sea_Euryarchaeotic_Group(DSEG);Deep_Sea_Euryarchaeotic_Group(DSEG);Deep_Sea_Euryarchaeotic_Group(DSEG);uncultured_archaeon	99	3.08E-04	2.47E-04	2.01E-04	8.03E-04	1.00E-04	14	all
Archaea;Aenigmarchaeota;Deep_Sea_Euryarchaeotic_Group(DSEG);Deep_Sea_Euryarchaeotic_Group(DSEG);Deep_Sea_Euryarchaeotic_Group(DSEG);Deep_Sea_Euryarchaeotic_Group(DSEG);uncultured_sediment	0	0.001406046	NA	0.001406046	0.001406046	0.001406046	1	all
Archaea;Altiarchaeota;Altiarchaeia;Altiarchaeales;Altiarchaeaceae;Candidatus_Altiarchaeum;uncultured_archaeon	0	0.002611228	0.004176082	3.01E-04	0.007431957	1.00E-04	3	all
Archaea;Altiarchaeota;Altiarchaeia;Altiarchaeales;Altiarchaeaceae;Candidatus_Altiarchaeum;uncultured_euryarchaeote	0	3.01E-04	NA	3.01E-04	3.01E-04	3.01E-04	1	all
Archaea;Asgardarchaeota;__;__;__;__;__	0	8.03E-04	4.26E-04	8.03E-04	0.00110475	5.02E-04	2	all
Archaea;Asgardarchaeota;Heimdallarchaeia;Heimdallarchaeia;Heimdallarchaeia;Heimdallarchaeia;uncultured_archaeon	0	9.04E-04	NA	9.04E-04	9.04E-04	9.04E-04	1	all
Archaea;Asgardarchaeota;Lokiarchaeia;Lokiarchaeia;Lokiarchaeia;Lokiarchaeia;uncultured_archaeon	0	3.35E-04	3.23E-04	2.01E-04	7.03E-04	1.00E-04	3	all
Archaea;Asgardarchaeota;Odinarchaeia;Odinarchaeia;Odinarchaeia;Odinarchaeia;uncultured_archaeon	0	1.00E-04	NA	1.00E-04	1.00E-04	1.00E-04	1	all
Archaea;Asgardarchaeota;Odinarchaeia;Odinarchaeia;Odinarchaeia;Odinarchaeia;uncultured_crenarchaeote	0	1.00E-04	NA	1.00E-04	1.00E-04	1.00E-04	1	all
Archaea;Crenarchaeota;Bathyarchaeia;Bathyarchaeia;Bathyarchaeia;Bathyarchaeia;__	203	9.77E-04	0.00212863	3.01E-04	0.007331526	1.00E-04	11	all
Archaea;Crenarchaeota;Bathyarchaeia;Bathyarchaeia;Bathyarchaeia;Bathyarchaeia;archaeon_RBG_16_50_20	0	1.00E-04	0	1.00E-04	1.00E-04	1.00E-04	3	all
Archaea;Crenarchaeota;Bathyarchaeia;Bathyarchaeia;Bathyarchaeia;Bathyarchaeia;marine_metagenome	0	1.00E-04	0	1.00E-04	1.00E-04	1.00E-04	2	all
Archaea;Crenarchaeota;Bathyarchaeia;Bathyarchaeia;Bathyarchaeia;Bathyarchaeia;uncultured_archaeon	0	0.005678965	0.017570315	4.02E-04	0.058652204	1.00E-04	11	all
Archaea;Crenarchaeota;Bathyarchaeia;Bathyarchaeia;Bathyarchaeia;Bathyarchaeia;uncultured_crenarchaeote	0	5.27E-04	7.21E-04	2.01E-04	0.00160691	1.00E-04	4	all
Archaea;Crenarchaeota;Bathyarchaeia;Bathyarchaeia;Bathyarchaeia;Bathyarchaeia;uncultured_Desulfurococcales	0	1.00E-04	NA	1.00E-04	1.00E-04	1.00E-04	1	all
Archaea;Crenarchaeota;Bathyarchaeia;Bathyarchaeia;Bathyarchaeia;Bathyarchaeia;uncultured_euryarchaeote	0	0.001908205	0.002272514	0.001908205	0.003515115	3.01E-04	2	all
Archaea;Crenarchaeota;Bathyarchaeia;Bathyarchaeia;Bathyarchaeia;Bathyarchaeia;uncultured_methanogenic	0	5.02E-04	NA	5.02E-04	5.02E-04	5.02E-04	1	all
Archaea;Crenarchaeota;Bathyarchaeia;Bathyarchaeia;Bathyarchaeia;Bathyarchaeia;uncultured_miscellaneous	0	0.009440595	NA	0.009440595	0.009440595	0.009440595	1	all
Archaea;Crenarchaeota;Bathyarchaeia;Bathyarchaeia;Bathyarchaeia;Bathyarchaeia;unidentified_archaeon	0	3.01E-04	0	3.01E-04	3.01E-04	3.01E-04	2	all
Archaea;Crenarchaeota;Methanomethylicia;Methanomethyliales;Methanomethyliaceae;Methanomethyliaceae;uncultured_archaeon	0	2.01E-04	1.42E-04	1.51E-04	4.02E-04	1.00E-04	4	all
Archaea;Crenarchaeota;Nitrososphaeria;__;__;__;__	0	2.51E-04	1.74E-04	2.01E-04	5.02E-04	1.00E-04	4	all
Archaea;Crenarchaeota;Nitrososphaeria;Group_1.1c;Group_1.1c;Group_1.1c;__	0	1.00E-04	NA	1.00E-04	1.00E-04	1.00E-04	1	all
Archaea;Crenarchaeota;Nitrososphaeria;Group_1.1c;Group_1.1c;Group_1.1c;uncultured_archaeon	0	1.51E-04	7.10E-05	1.51E-04	2.01E-04	1.00E-04	2	all
Archaea;Crenarchaeota;Nitrososphaeria;Marine_Benthic_Group_A;Marine_Benthic_Group_A;Marine_Benthic_Group_A;uncultured_archaeon	0	0.001154966	0.001383143	7.53E-04	0.003012956	1.00E-04	4	all
Archaea;Crenarchaeota;Nitrososphaeria;Marine_Benthic_Group_A;Marine_Benthic_Group_A;Marine_Benthic_Group_A;uncultured_bacterium	0	4.02E-04	NA	4.02E-04	4.02E-04	4.02E-04	1	all
Archaea;Crenarchaeota;Nitrososphaeria;Marine_Benthic_Group_A;Marine_Benthic_Group_A;Marine_Benthic_Group_A;uncultured_Nitrosopumilales	0	4.02E-04	2.17E-04	4.52E-04	6.03E-04	1.00E-04	4	all
Archaea;Crenarchaeota;Nitrososphaeria;Nitrosopumilales;Nitrosopumilaceae;__;__	40	0.001792322	0.001383049	0.00160691	0.004017274	1.00E-04	13	all
Archaea;Crenarchaeota;Nitrososphaeria;Nitrosopumilales;Nitrosopumilaceae;Candidatus_Nitrosopelagicus;__	21	0.002289846	3.05E-04	0.002309933	0.00271166	0.001908205	5	all
Archaea;Crenarchaeota;Nitrososphaeria;Nitrosopumilales;Nitrosopumilaceae;Candidatus_Nitrosopelagicus;marine_metagenome	21	0.011825851	0.010078014	0.015466506	0.025308828	4.02E-04	12	all
Archaea;Crenarchaeota;Nitrososphaeria;Nitrosopumilales;Nitrosopumilaceae;Candidatus_Nitrosopelagicus;uncultured_archaeon	0	0.011750527	0.018788006	0.00110475	0.033443808	7.03E-04	3	all
Archaea;Crenarchaeota;Nitrososphaeria;Nitrosopumilales;Nitrosopumilaceae;Candidatus_Nitrosopumilus;__	1	0.00481329	0.004997581	0.003012956	0.019785076	2.01E-04	27	all
Archaea;Crenarchaeota;Nitrososphaeria;Nitrosopumilales;Nitrosopumilaceae;Candidatus_Nitrosopumilus;uncultured_archaeon	8	0.00311817	0.004864519	0.00110475	0.020287235	1.00E-04	21	all
Archaea;Crenarchaeota;Nitrososphaeria;Nitrosopumilales;Nitrosopumilaceae;Candidatus_Nitrosotenuis;__	0	0.001566737	0.001794614	0.001004319	0.004519434	2.01E-04	5	all
Archaea;Crenarchaeota;Nitrososphaeria;Nitrosopumilales;Nitrosopumilaceae;Candidatus_Nitrosotenuis;uncultured_archaeon	0	7.16E-04	5.49E-04	6.53E-04	0.00160691	1.00E-04	8	all
Archaea;Crenarchaeota;Nitrososphaeria;Nitrosopumilales;Nitrosopumilaceae;Candidatus_Nitrosotenuis;uncultured_bacterium	0	1.00E-04	NA	1.00E-04	1.00E-04	1.00E-04	1	all
Archaea;Crenarchaeota;Nitrososphaeria;Nitrosopumilales;Nitrosopumilaceae;Candidatus_Nitrosotenuis;uncultured_crenarchaeote	2	0.00419303	0.006322809	8.03E-04	0.018981621	1.00E-04	32	all
Archaea;Crenarchaeota;Nitrososphaeria;Nitrosopumilales;Nitrosopumilaceae;Cenarchaeum;__	0	0.001644572	0.001688878	9.04E-04	0.005322888	2.01E-04	16	all
Archaea;Crenarchaeota;Nitrososphaeria;Nitrosopumilales;Nitrosopumilaceae;Cenarchaeum;uncultured_archaeon	0	1.00E-04	NA	1.00E-04	1.00E-04	1.00E-04	1	all
Archaea;Crenarchaeota;Nitrososphaeria;Nitrosopumilales;Nitrosopumilaceae;Cenarchaeum;uncultured_Cenarchaeaceae	0	4.02E-04	1.42E-04	4.02E-04	5.02E-04	3.01E-04	2	all
Archaea;Crenarchaeota;Nitrososphaeria;Nitrosopumilales;Nitrosopumilaceae;Nitrosarchaeum;uncultured_archaeon	2	0.012092423	0.01801563	0.003916842	0.070503164	1.00E-04	47	all
Archaea;Crenarchaeota;Nitrososphaeria;Nitrosopumilales;Nitrosopumilaceae;Nitrosopumilaceae;__	0	0.003067476	0.004333064	0.001305614	0.020688963	2.01E-04	35	all
Archaea;Crenarchaeota;Nitrososphaeria;Nitrosopumilales;Nitrosopumilaceae;Nitrosopumilaceae;uncultured_archaeon	3	0.002766736	0.006189452	7.03E-04	0.031736467	1.00E-04	31	all
Archaea;Crenarchaeota;Nitrososphaeria;Nitrosopumilales;Nitrosopumilaceae;Nitrosopumilaceae;uncultured_bacterium	0	3.01E-04	NA	3.01E-04	3.01E-04	3.01E-04	1	all
Archaea;Crenarchaeota;Nitrososphaeria;Nitrosopumilales;Nitrosopumilaceae;Nitrosopumilaceae;uncultured_marine	0	0.001506478	NA	0.001506478	0.001506478	0.001506478	1	all
Archaea;Crenarchaeota;Nitrososphaeria;Nitrosopumilales;Nitrosopumilaceae;Nitrosopumilaceae;uncultured_Nitrosopumilales	0	0.00110475	0.001136257	0.00110475	0.001908205	3.01E-04	2	all
Archaea;Crenarchaeota;Nitrososphaeria;Nitrosopumilales;Nitrosopumilaceae;Nitrosopumilaceae;uncultured_sediment	0	1.51E-04	7.10E-05	1.51E-04	2.01E-04	1.00E-04	2	all
Archaea;Crenarchaeota;Nitrososphaeria;Nitrososphaerales;Nitrososphaeraceae;__;__	0	0.004017274	NA	0.004017274	0.004017274	0.004017274	1	all
Archaea;Crenarchaeota;Nitrososphaeria;Nitrososphaerales;Nitrososphaeraceae;Candidatus_Nitrososphaera;__	0	9.16E-04	7.97E-04	6.53E-04	0.002510796	2.01E-04	8	all
Archaea;Crenarchaeota;Nitrososphaeria;Nitrososphaerales;Nitrososphaeraceae;Nitrososphaeraceae;__	32	9.15E-04	0.001993164	2.01E-04	0.006226775	2.01E-04	9	all
Archaea;Crenarchaeota;Nitrososphaeria;Nitrosotaleales;Nitrosotaleaceae;Nitrosotaleaceae;__	0	4.02E-04	NA	4.02E-04	4.02E-04	4.02E-04	1	all
Archaea;Crenarchaeota;Nitrososphaeria;Nitrosotaleales;Nitrosotaleaceae;Nitrosotaleaceae;uncultured_archaeon	0	4.30E-04	3.51E-04	3.01E-04	0.00110475	1.00E-04	7	all
Archaea;Crenarchaeota;Nitrososphaeria;SCGC_AB-179-E04;SCGC_AB-179-E04;SCGC_AB-179-E04;uncultured_archaeon	0	0.001088012	0.001328462	6.53E-04	0.003615547	1.00E-04	6	all
Archaea;Crenarchaeota;Nitrososphaeria;uncultured;uncultured;uncultured;__	61	8.03E-04	6.57E-04	6.03E-04	0.001807773	1.00E-04	8	all
Archaea;Crenarchaeota;Nitrososphaeria;uncultured;uncultured;uncultured;uncultured_archaeon	117	9.09E-04	5.92E-04	7.03E-04	0.00271166	1.00E-04	21	all
Archaea;Crenarchaeota;Nitrososphaeria;uncultured;uncultured;uncultured;uncultured_crenarchaeote	0	4.02E-04	2.01E-04	4.02E-04	6.03E-04	2.01E-04	3	all
Archaea;Euryarchaeota;__;__;__;__;__	0	3.01E-04	NA	3.01E-04	3.01E-04	3.01E-04	1	all
Archaea;Euryarchaeota;Methanobacteria;Methanobacteriales;Methanobacteriaceae;Methanobacterium;__	0	3.26E-04	4.52E-04	1.00E-04	0.001004319	1.00E-04	4	all
Archaea;Euryarchaeota;Thermococci;Methanofastidiosales;Methanofastidiosaceae;Candidatus_Methanofastidiosum;__	0	0.00160691	NA	0.00160691	0.00160691	0.00160691	1	all
Archaea;Euryarchaeota;Thermococci;Methanofastidiosales;uncultured;uncultured;uncultured_archaeon	0	1.51E-04	5.80E-05	1.51E-04	2.01E-04	1.00E-04	4	all
Archaea;Euryarchaeota;Thermococci;Methanofastidiosales;uncultured;uncultured;uncultured_euryarchaeote	0	1.51E-04	7.10E-05	1.51E-04	2.01E-04	1.00E-04	2	all
Archaea;Euryarchaeota;Thermococci;Methanofastidiosales;uncultured;uncultured;uncultured_sediment	0	5.02E-04	4.26E-04	5.02E-04	8.03E-04	2.01E-04	2	all
Archaea;Euryarchaeota;Thermococci;Methanofastidiosales;uncultured;uncultured;uncultured_Theionarchaea	0	0.002309933	NA	0.002309933	0.002309933	0.002309933	1	all
Archaea;Hadarchaeota;Hadarchaeia;Hadarchaeia;Hadarchaeales;Hadarchaeales;uncultured_archaeon	0	0.001272137	0.001684543	4.02E-04	0.003213819	2.01E-04	3	all
Archaea;Halobacterota;ANME-1;ANME-1a;ANME-1a;ANME-1a;uncultured_archaeon	0	0.009641458	0.013208985	0.009641458	0.018981621	3.01E-04	2	all
Archaea;Halobacterota;Halobacteria;Halobacterales;__;__;__	0	3.01E-04	NA	3.01E-04	3.01E-04	3.01E-04	1	all
Archaea;Halobacterota;Halobacteria;Halobacterales;Halococcaceae;Halococcus;__	0	2.01E-04	NA	2.01E-04	2.01E-04	2.01E-04	1	all
Archaea;Halobacterota;Halobacteria;Halobacterales;Halococcaceae;Halococcus;Halobacterium_sp.	0	2.01E-04	NA	2.01E-04	2.01E-04	2.01E-04	1	all
Archaea;Halobacterota;Halobacteria;Halobacterales;Halococcaceae;Halococcus;Halococcus_saccharolyticus	0	6.03E-04	NA	6.03E-04	6.03E-04	6.03E-04	1	all
Archaea;Halobacterota;Halobacteria;Halobacterales;Halococcaceae;Halococcus;Halococcus_sp.	0	2.01E-04	1.42E-04	2.01E-04	3.01E-04	1.00E-04	2	all
Archaea;Halobacterota;Halobacteria;Halobacterales;Haloferacaceae;Halorubrum;__	0	0.001707342	NA	0.001707342	0.001707342	0.001707342	1	all
Archaea;Halobacterota;Halobacteria;Halobacterales;Haloferacaceae;Halorussus;Halobacteriaceae_archaeon	0	3.01E-04	NA	3.01E-04	3.01E-04	3.01E-04	1	all
Archaea;Halobacterota;Halobacteria;Halobacterales;Haloferacaceae;Haloterrigena;__	0	2.01E-04	NA	2.01E-04	2.01E-04	2.01E-04	1	all
Archaea;Halobacterota;Halobacteria;Halobacterales;Haloferacaceae;Halovivax;uncultured_archaeon	0	0.00110475	NA	0.00110475	0.00110475	0.00110475	1	all
Archaea;Halobacterota;Halobacteria;Halobacterales;Haloferacaceae;uncultured;Halobium_salinum	0	6.03E-04	NA	6.03E-04	6.03E-04	6.03E-04	1	all
Archaea;Halobacterota;Halobacteria;Halobacterales;Halomicrobiaceae;__;__	0	3.01E-04	NA	3.01E-04	3.01E-04	3.01E-04	1	all
Archaea;Halobacterota;Halobacteria;Halobacterales;Halomicrobiaceae;Candidatus_Halobonum;__	0	0.003012956	NA	0.003012956	0.003012956	0.003012956	1	all
Archaea;Halobacterota;Halobacteria;Halobacterales;Halomicrobiaceae;Halomarina;Halomarina_rubra	0	3.01E-04	NA	3.01E-04	3.01E-04	3.01E-04	1	all
Archaea;Halobacterota;Halobacteria;Halobacterales;Halomicrobiaceae;Halomarina;uncultured_archaeon	0	5.02E-04	NA	5.02E-04	5.02E-04	5.02E-04	1	all
Archaea;Halobacterota;Halobacteria;Halobacterales;Halomicrobiaceae;Halomicroarcula;__	0	1.00E-04	NA	1.00E-04	1.00E-04	1.00E-04	1	all
Archaea;Halobacterota;Halobacteria;Halobacterales;Halomicrobiaceae;Halomicroarcula;Halomicroarcula_limicola	0	4.02E-04	0	4.02E-04	4.02E-04	4.02E-04	2	all
Archaea;Halobacterota;Halobacteria;Halobacterales;Halomicrobiaceae;Natronomonas;__	0	6.03E-04	5.68E-04	6.03E-04	0.001004319	2.01E-04	2	all
Archaea;Halobacterota;Halobacteria;Halobacterales;Halomicrobiaceae;Natronomonas;uncultured_haloarchaeon	0	2.01E-04	NA	2.01E-04	2.01E-04	2.01E-04	1	all
Archaea;Halobacterota;Methanomicrobia;Methanomicrobiales;Methanomicrobiaceae;Methanofollis;uncultured_archaeon	0	1.00E-04	NA	1.00E-04	1.00E-04	1.00E-04	1	all
Archaea;Halobacterota;Methanomicrobia;Methanomicrobiales;Methanoregulaceae;Methanolinea;uncultured_archaeon	0	1.00E-04	NA	1.00E-04	1.00E-04	1.00E-04	1	all
Archaea;Halobacterota;Methanomicrobia;Methanomicrobiales;Methanoregulaceae;Methanoregula;__	0	0.002410365	0.003266738	0.002410365	0.004720297	1.00E-04	2	all
Archaea;Halobacterota;Methanomicrobia;Methanomicrobiales;Methanoregulaceae;Methanoregula;uncultured_bacterium	0	0.001807773	NA	0.001807773	0.001807773	0.001807773	1	all
Archaea;Halobacterota;Methanomicrobia;Methanomicrobiales;Methanospirillaceae;Methanospirillum;metagenome	0	5.02E-04	NA	5.02E-04	5.02E-04	5.02E-04	1	all
Archaea;Halobacterota;Methanosarcinia;Methanosarciniales;Methanosaetaceae;Methanosaeta;__	0	1.00E-04	0	1.00E-04	1.00E-04	1.00E-04	2	all
Archaea;Halobacterota;Methanosarcinia;Methanosarciniales;Methanosaetaceae;Methanosaeta;uncultured_archaeon	0	0.001305614	0.001278289	0.001305614	0.002209501	4.02E-04	2	all
Archaea;Halobacterota;Methanosarcinia;Methanosarciniales;Methanosarcinaceae;Methanosarcina;__	0	5.02E-04	NA	5.02E-04	5.02E-04	5.02E-04	1	all
Archaea;Halobacterota;uncultured;uncultured;uncultured;uncultured;__	0	1.00E-04	NA	1.00E-04	1.00E-04	1.00E-04	1	all
Archaea;Iainarchaeota;Iainarchaeia;Iainarchaeales;Iainarchaeales;Candidatus_Iainarchaeum;__	86	3.01E-04	3.71E-04	1.00E-04	0.00110475	1.00E-04	7	all
Archaea;Iainarchaeota;Iainarchaeia;Iainarchaeales;Iainarchaeales;Candidatus_Iainarchaeum;Candidatus_Iainarchaeum	0	1.00E-04	NA	1.00E-04	1.00E-04	1.00E-04	1	all
Archaea;Iainarchaeota;Iainarchaeia;Iainarchaeales;Iainarchaeales;Candidatus_Iainarchaeum;Diapherotrites_archaeon	0	0.001406046	NA	0.001406046	0.001406046	0.001406046	1	all
Archaea;Iainarchaeota;Iainarchaeia;Iainarchaeales;Iainarchaeales;Candidatus_Iainarchaeum;metagenome	0	1.34E-04	5.80E-05	1.00E-04	2.01E-04	1.00E-04	3	all
Archaea;Iainarchaeota;Iainarchaeia;Iainarchaeales;Iainarchaeales;Candidatus_Iainarchaeum;uncultured_archaeon	0	4.42E-04	4.95E-04	2.01E-04	0.00160691	1.00E-04	10	all
Archaea;Iainarchaeota;Iainarchaeia;Iainarchaeales;Iainarchaeales;Candidatus_Iainarchaeum;uncultured_prokaryote	0	1.00E-04	0	1.00E-04	1.00E-04	1.00E-04	2	all
Archaea;Iainarchaeota;Iainarchaeia;Iainarchaeales;Iainarchaeales;Iainarchaeales;uncultured_archaeon	0	3.68E-04	3.07E-04	3.01E-04	7.03E-04	1.00E-04	3	all
Archaea;Iainarchaeota;Iainarchaeia;Iainarchaeales;Iainarchaeales;Iainarchaeales;uncultured_euryarchaeote	0	1.00E-04	NA	1.00E-04	1.00E-04	1.00E-04	1	all
Archaea;Micrarchaeota;Micrarchaeia;Micrarchaeales;CG1-02-32-21;CG1-02-32-21;uncultured_archaeon	0	3.18E-04	1.73E-04	4.02E-04	5.02E-04	1.00E-04	6	all
Archaea;Micrarchaeota;Micrarchaeia;Micrarchaeales;CG1-02-32-21;CG1-02-32-21;uncultured_euryarchaeote	0	0.001272137	0.001164028	0.00110475	0.002510796	2.01E-04	3	all
Archaea;Micrarchaeota;Micrarchaeia;Micrarchaeales;Micrarchaeales;Micrarchaeales;__	0	2.01E-04	0	2.01E-04	2.01E-04	2.01E-04	3	all
Archaea;Micrarchaeota;Micrarchaeia;Micrarchaeales;Micrarchaeales;Micrarchaeales;uncultured_archaeon	0	1.00E-04	NA	1.00E-04	1.00E-04	1.00E-04	1	all
Archaea;Micrarchaeota;Micrarchaeia;Micrarchaeales;Micrarchaeales;Micrarchaeales;uncultured_crenarchaeote	0	1.00E-04	NA	1.00E-04	1.00E-04	1.00E-04	1	all
Archaea;Micrarchaeota;Micrarchaeia;Micrarchaeales;Micrarchaeales;Micrarchaeales;uncultured_euryarchaeote	0	2.01E-04	NA	2.01E-04	2.01E-04	2.01E-04	1	all
Archaea;Nanoarchaeota;Nanoarchaeia;Woesearchaeales;__;__;__	3	0.00115385	0.001497109	8.03E-04	0.007833685	1.00E-04	45	all
Archaea;Nanoarchaeota;Nanoarchaeia;Woesearchaeales;CG1-02-57-44;CG1-02-57-44;uncultured_archaeon	0	5.02E-04	NA	5.02E-04	5.02E-04	5.02E-04	1	all
Archaea;Nanoarchaeota;Nanoarchaeia;Woesearchaeales;GW2011_GWC1_47_15;GW2011_GWC1_47_15;__	0	9.27E-04	0.001104503	5.02E-04	0.004419002	1.00E-04	22	all
Archaea;Nanoarchaeota;Nanoarchaeia;Woesearchaeales;GW2011_GWC1_47_15;GW2011_GWC1_47_15;Candidatus_Pacearchaeota	176	5.83E-04	6.71E-04	2.01E-04	0.002209501	1.00E-04	10	all
Archaea;Nanoarchaeota;Nanoarchaeia;Woesearchaeales;GW2011_GWC1_47_15;GW2011_GWC1_47_15;uncultured_archaeon	3	0.002636336	0.003604579	0.001054534	0.019082053	1.00E-04	48	all
Archaea;Nanoarchaeota;Nanoarchaeia;Woesearchaeales;GW2011;AR15;archaeon_GW2011_AR15	0	1.51E-04	7.10E-05	1.51E-04	2.01E-04	1.00E-04	2	all
Archaea;Nanoarchaeota;Nanoarchaeia;Woesearchaeales;GW2011;AR15;uncultured_euryarchaeote	0	2.76E-04	2.07E-04	2.51E-04	5.02E-04	1.00E-04	4	all
Archaea;Nanoarchaeota;Nanoarchaeia;Woesearchaeales;GW2011;AR20;marine_metagenome	0	2.01E-04	8.20E-05	2.01E-04	3.01E-04	1.00E-04	4	all
Archaea;Nanoarchaeota;Nanoarchaeia;Woesearchaeales;SCGC_AAA011-D5;SCGC_AAA011-D5;__	0	6.94E-04	0.001319036	3.01E-04	0.007632821	1.00E-04	35	all
Archaea;Nanoarchaeota;Nanoarchaeia;Woesearchaeales;SCGC_AAA011-D5;SCGC_AAA011-D5;Candidatus_Diapherotrites	0	5.36E-04	8.67E-04	2.01E-04	0.003414683	1.00E-04	15	all
Archaea;Nanoarchaeota;Nanoarchaeia;Woesearchaeales;SCGC_AAA011-D5;SCGC_AAA011-D5;Candidatus_Levybacteria	0	2.68E-04	1.37E-04	2.51E-04	5.02E-04	1.00E-04	6	all
Archaea;Nanoarchaeota;Nanoarchaeia;Woesearchaeales;SCGC_AAA011-D5;SCGC_AAA011-D5;Candidatus_Pacearchaeota	0	5.69E-04	6.38E-04	2.01E-04	0.001305614	2.01E-04	3	all
Archaea;Nanoarchaeota;Nanoarchaeia;Woesearchaeales;SCGC_AAA011-D5;SCGC_AAA011-D5;Candidatus_Staskawiczbacteria	0	0.001347461	0.003628827	3.01E-04	0.012855278	1.00E-04	12	all
Archaea;Nanoarchaeota;Nanoarchaeia;Woesearchaeales;SCGC_AAA011-D5;SCGC_AAA011-D5;uncultured_archaeon	10	3.32E-04	3.46E-04	2.01E-04	0.001506478	1.00E-04	26	all
Archaea;Nanoarchaeota;Nanoarchaeia;Woesearchaeales;SCGC_AAA011-D5;SCGC_AAA011-D5;uncultured_euryarchaeote	0	9.86E-04	0.001905966	3.01E-04	0.010143618	1.00E-04	33	all
Archaea;Nanoarchaeota;Nanoarchaeia;Woesearchaeales;SCGC_AAA286-E23;SCGC_AAA286-E23;__	25	1.81E-04	1.32E-04	1.00E-04	5.02E-04	1.00E-04	10	all
Archaea;Nanoarchaeota;Nanoarchaeia;Woesearchaeales;SCGC_AAA286-E23;SCGC_AAA286-E23;Euryarchaeota_archaeon	168	3.01E-04	1.68E-04	3.52E-04	5.02E-04	1.00E-04	6	all
Archaea;Nanoarchaeota;Nanoarchaeia;Woesearchaeales;SCGC_AAA286-E23;SCGC_AAA286-E23;metagenome	0	3.01E-04	1.42E-04	3.01E-04	4.02E-04	2.01E-04	2	all
Archaea;Nanoarchaeota;Nanoarchaeia;Woesearchaeales;SCGC_AAA286-E23;SCGC_AAA286-E23;uncultured_archaeon	166	4.25E-04	3.48E-04	3.01E-04	0.001305614	1.00E-04	13	all
Archaea;Nanoarchaeota;Nanoarchaeia;Woesearchaeales;SCGC_AAA286-E23;SCGC_AAA286-E23;uncultured_euryarchaeote	0	1.00E-04	NA	1.00E-04	1.00E-04	1.00E-04	1	all
Archaea;Nanoarchaeota;Nanoarchaeia;Woesearchaeales;Woesearchaeales;Woesearchaeales;__	3	0.013072668	0.018822577	0.006528071	0.093602491	1.00E-04	79	all
Archaea;Nanoarchaeota;Nanoarchaeia;Woesearchaeales;Woesearchaeales;Woesearchaeales;archaeon_GW2011_AR16	0	4.27E-04	4.52E-04	2.01E-04	0.00110475	2.01E-04	4	all
Archaea;Nanoarchaeota;Nanoarchaeia;Woesearchaeales;Woesearchaeales;Woesearchaeales;Candidatus_Nomurabacteria	0	0.001129858	0.001551014	4.02E-04	0.004117706	1.00E-04	8	all
Archaea;Nanoarchaeota;Nanoarchaeia;Woesearchaeales;Woesearchaeales;Woesearchaeales;Candidatus_Pacearchaeota	0	1.51E-04	7.10E-05	1.51E-04	2.01E-04	1.00E-04	2	all
Archaea;Nanoarchaeota;Nanoarchaeia;Woesearchaeales;Woesearchaeales;Woesearchaeales;Candidatus_Yanofskybacteria	0	0.001406046	NA	0.001406046	0.001406046	0.001406046	1	all
Archaea;Nanoarchaeota;Nanoarchaeia;Woesearchaeales;Woesearchaeales;Woesearchaeales;marine_metagenome	0	0.001147793	0.002455874	4.02E-04	0.009541026	1.00E-04	14	all
Archaea;Nanoarchaeota;Nanoarchaeia;Woesearchaeales;Woesearchaeales;Woesearchaeales;metagenome	0	2.21E-04	2.18E-04	1.00E-04	6.03E-04	1.00E-04	5	all
Archaea;Nanoarchaeota;Nanoarchaeia;Woesearchaeales;Woesearchaeales;Woesearchaeales;Nanoarchaeota_archaeon	0	2.01E-04	NA	2.01E-04	2.01E-04	2.01E-04	1	all
Archaea;Nanoarchaeota;Nanoarchaeia;Woesearchaeales;Woesearchaeales;Woesearchaeales;Parcubacteria_group	0	3.26E-04	3.88E-04	1.51E-04	9.04E-04	1.00E-04	4	all
Archaea;Nanoarchaeota;Nanoarchaeia;Woesearchaeales;Woesearchaeales;Woesearchaeales;uncultured_archaeon	3	0.005816793	0.009310896	0.002812092	0.058652204	1.00E-04	73	all
Archaea;Nanoarchaeota;Nanoarchaeia;Woesearchaeales;Woesearchaeales;Woesearchaeales;uncultured_bacterium	10	6.60E-04	6.00E-04	5.02E-04	0.002309933	1.00E-04	33	all
Archaea;Nanoarchaeota;Nanoarchaeia;Woesearchaeales;Woesearchaeales;Woesearchaeales;uncultured_crenarchaeote	11	4.74E-04	4.76E-04	3.01E-04	0.001707342	1.00E-04	18	all
Archaea;Nanoarchaeota;Nanoarchaeia;Woesearchaeales;Woesearchaeales;Woesearchaeales;uncultured_euryarchaeote	3	0.005700269	0.006609984	0.003464899	0.029828262	1.00E-04	66	all
Archaea;Nanoarchaeota;Nanoarchaeia;Woesearchaeales;Woesearchaeales;Woesearchaeales;unidentified_archaeon	0	2.51E-04	7.10E-05	2.51E-04	3.01E-04	2.01E-04	2	all
Archaea;Thermoplasmatota;Thermoplasmata;__;__;__;__	0	4.02E-04	0	4.02E-04	4.02E-04	4.02E-04	2	all
Archaea;Thermoplasmatota;Thermoplasmata;Marine_Benthic_Group_D_and_DHVEG-1;Marine_Benthic_Group_D_and_DHVEG-1;Marine_Benthic_Group_D_and_DHVEG-1;__	0	5.02E-04	5.22E-04	2.01E-04	0.00110475	2.01E-04	3	all
Archaea;Thermoplasmatota;Thermoplasmata;Marine_Benthic_Group_D_and_DHVEG-1;Marine_Benthic_Group_D_and_DHVEG-1;Marine_Benthic_Group_D_and_DHVEG-1;uncultured_archaeon	0	0.002360149	0.003546112	4.02E-04	0.008737572	1.00E-04	6	all
Archaea;Thermoplasmatota;Thermoplasmata;Marine_Benthic_Group_D_and_DHVEG-1;Marine_Benthic_Group_D_and_DHVEG-1;Marine_Benthic_Group_D_and_DHVEG-1;uncultured_Thermoplasmata	189	0.001767601	0.00350405	2.01E-04	0.008034549	1.00E-04	5	all
Archaea;Thermoplasmatota;Thermoplasmata;Marine_Benthic_Group_D_and_DHVEG-1;Marine_Benthic_Group_D_and_DHVEG-1;Marine_Benthic_Group_D_and_DHVEG-1;uncultured_Thermoplasmatales	0	1.51E-04	7.10E-05	1.51E-04	2.01E-04	1.00E-04	2	all
Archaea;Thermoplasmatota;Thermoplasmata;Marine_Group_II;Marine_Group_II;Marine_Group_II;__	8	0.011766924	0.017143885	0.004117706	0.088580898	1.00E-04	49	all
Archaea;Thermoplasmatota;Thermoplasmata;Marine_Group_II;Marine_Group_II;Marine_Group_II;marine_metagenome	11	0.006327207	0.010812282	0.003615547	0.036356332	2.01E-04	10	all
Archaea;Thermoplasmatota;Thermoplasmata;Marine_Group_II;Marine_Group_II;Marine_Group_II;uncultured_archaeon	11	0.001948378	0.002506144	0.001205182	0.008838003	1.00E-04	15	all
Archaea;Thermoplasmatota;Thermoplasmata;Marine_Group_II;Marine_Group_II;Marine_Group_II;uncultured_euryarchaeote	0	0.003233906	0.003527041	0.002209501	0.014462187	1.00E-04	20	all
Archaea;Thermoplasmatota;Thermoplasmata;Marine_Group_II;Marine_Group_II;Marine_Group_II;uncultured_marine	38	0.002519166	0.002979124	0.001406046	0.010846641	2.01E-04	12	all
Archaea;Thermoplasmatota;Thermoplasmata;Methanomassiliicoccales;Methanomassiliicoccaceae;uncultured;uncultured_archaeon	0	1.00E-04	NA	1.00E-04	1.00E-04	1.00E-04	1	all
Archaea;Thermoplasmatota;Thermoplasmata;Methanomassiliicoccales;Methanomethylophilaceae;Candidatus_Methanoplasma;uncultured_archaeon	0	1.00E-04	NA	1.00E-04	1.00E-04	1.00E-04	1	all
Archaea;Thermoplasmatota;Thermoplasmata;Methanomassiliicoccales;uncultured;uncultured;uncultured_archaeon	117	5.41E-04	8.02E-04	2.01E-04	0.003916842	1.00E-04	23	all
Archaea;Thermoplasmatota;Thermoplasmata;SG8-5;SG8-5;SG8-5;__	0	2.01E-04	NA	2.01E-04	2.01E-04	2.01E-04	1	all
Archaea;Thermoplasmatota;Thermoplasmata;Thermoplasmata;Thermoplasmata;Marine_Group_III;marine_metagenome	0	3.01E-04	2.84E-04	3.01E-04	5.02E-04	1.00E-04	2	all
Archaea;Thermoplasmatota;Thermoplasmata;uncultured;uncultured;uncultured;__	0	1.00E-04	NA	1.00E-04	1.00E-04	1.00E-04	1	all
Archaea;Thermoplasmatota;Thermoplasmata;uncultured;uncultured;uncultured;uncultured_archaeon	3	8.76E-04	0.001089203	4.02E-04	0.003314251	1.00E-04	11	all
Archaea;Thermoplasmatota;Thermoplasmata;uncultured;uncultured;uncultured;uncultured_Thermoplasmata	0	0.002209501	NA	0.002209501	0.002209501	0.002209501	1	all
Archaea;Thermoplasmatota;Thermoplasmatota;Thermoplasmatota;Thermoplasmatota;uncultured;uncultured_euryarchaeote	0	1.00E-04	NA	1.00E-04	1.00E-04	1.00E-04	1	all
Bacteria;__;__;__;__;__;__	3	0.014052649	0.013243159	0.010746209	0.082856282	6.03E-04	90	all
Bacteria;Abditibacteriota;Abditibacteria;Abditibacteriales;Abditibacteriaceae;Abditibacterium;__	0	0.003138496	0.005743892	3.52E-04	0.011750527	1.00E-04	4	all
Bacteria;Abditibacteriota;Abditibacteria;Abditibacteriales;Abditibacteriaceae;Abditibacterium;uncultured_bacterium	0	3.01E-04	2.84E-04	3.01E-04	5.02E-04	1.00E-04	2	all
Bacteria;Acetothermia;Acetothermiia;Acetothermiia;Acetothermiia;Acetothermiia;uncultured_Acetothermia	0	1.00E-04	NA	1.00E-04	1.00E-04	1.00E-04	1	all
Bacteria;Acetothermia;Acetothermiia;Acetothermiia;Acetothermiia;Acetothermiia;uncultured_bacterium	0	4.02E-04	3.62E-04	3.01E-04	8.03E-04	1.00E-04	3	all
Bacteria;Acidobacteriota;__;__;__;__;__	0	1.00E-04	NA	1.00E-04	1.00E-04	1.00E-04	1	all
Bacteria;Acidobacteriota;Acidobacteriae;__;__;__;__	26	6.70E-04	5.89E-04	4.52E-04	0.001707342	1.00E-04	12	all
Bacteria;Acidobacteriota;Acidobacteriae;Acidobacteriae;Acidobacteriae;Paludibaculum;metagenome	0	3.52E-04	5.80E-05	3.52E-04	4.02E-04	3.01E-04	4	all
Bacteria;Acidobacteriota;Acidobacteriae;Acidobacteriales;__;__;__	12	0.012195297	0.030849742	5.02E-04	0.082153259	3.01E-04	7	all
Bacteria;Acidobacteriota;Acidobacteriae;Acidobacteriales;Acidobacteriaceae_(Subgroup_1);__;__	0	0.001305614	NA	0.001305614	0.001305614	0.001305614	1	all
Bacteria;Acidobacteriota;Acidobacteriae;Acidobacteriales;Koribacteraceae;Candidatus_Koribacter;uncultured_bacterium	0	0.001205182	0.001420321	0.001205182	0.002209501	2.01E-04	2	all
Bacteria;Acidobacteriota;Acidobacteriae;Acidobacteriales;uncultured;uncultured;__	0	0.001004319	NA	0.001004319	0.001004319	0.001004319	1	all
Bacteria;Acidobacteriota;Acidobacteriae;Bryobacterales;Bryobacteraceae;Bryobacter;__	0	3.01E-04	2.84E-04	3.01E-04	5.02E-04	1.00E-04	2	all
Bacteria;Acidobacteriota;Acidobacteriae;Bryobacterales;Bryobacteraceae;Bryobacter;Acidobacteria_bacterium	0	6.03E-04	NA	6.03E-04	6.03E-04	6.03E-04	1	all
Bacteria;Acidobacteriota;Acidobacteriae;Bryobacterales;Bryobacteraceae;Bryobacter;uncultured_bacterium	0	0.003113388	NA	0.003113388	0.003113388	0.003113388	1	all
Bacteria;Acidobacteriota;Acidobacteriae;PAUC26f;PAUC26f;PAUC26f;__	0	5.02E-04	NA	5.02E-04	5.02E-04	5.02E-04	1	all
Bacteria;Acidobacteriota;Acidobacteriae;PAUC26f;PAUC26f;PAUC26f;uncultured_Acidobacteria	0	7.03E-04	5.68E-04	7.03E-04	0.00110475	3.01E-04	2	all
Bacteria;Acidobacteriota;Acidobacteriae;PAUC26f;PAUC26f;PAUC26f;uncultured_bacterium	0	1.00E-04	0	1.00E-04	1.00E-04	1.00E-04	2	all
Bacteria;Acidobacteriota;Acidobacteriae;Solibacterales;Solibacteraceae;Candidatus_Solibacter;uncultured_Acidobacteriaceae	0	3.01E-04	NA	3.01E-04	3.01E-04	3.01E-04	1	all
Bacteria;Acidobacteriota;Acidobacteriae;Subgroup_13;Subgroup_13;Subgroup_13;uncultured_Acidobacteria	0	2.01E-04	0	2.01E-04	2.01E-04	2.01E-04	2	all
Bacteria;Acidobacteriota;Acidobacteriae;Subgroup_15;Subgroup_15;Subgroup_15;uncultured_bacterium	0	2.01E-04	NA	2.01E-04	2.01E-04	2.01E-04	1	all
Bacteria;Acidobacteriota;Acidobacteriae;Subgroup_2;Subgroup_2;Subgroup_2;__	0	6.03E-04	3.76E-04	5.02E-04	0.001305614	3.01E-04	6	all
Bacteria;Acidobacteriota;Acidobacteriae;Subgroup_2;Subgroup_2;Subgroup_2;uncultured_Acidobacteria	0	8.03E-04	NA	8.03E-04	8.03E-04	8.03E-04	1	all
Bacteria;Acidobacteriota;Acidobacteriae;Subgroup_2;Subgroup_2;Subgroup_2;uncultured_Acidobacterium	0	3.68E-04	3.80E-04	2.01E-04	8.03E-04	1.00E-04	3	all
Bacteria;Acidobacteriota;Acidobacteriae;Subgroup_2;Subgroup_2;Subgroup_2;uncultured_bacterium	0	6.23E-04	7.06E-04	3.01E-04	0.002812092	1.00E-04	15	all
Bacteria;Acidobacteriota;Acidobacteriota;Acidobacteriota;Acidobacteriota;Acidobacteriota;uncultured_bacterium	0	1.00E-04	NA	1.00E-04	1.00E-04	1.00E-04	1	all
Bacteria;Acidobacteriota;Aminicenantia;Aminicenantales;Aminicenantales;Aminicenantales;__	0	0.001673864	0.002638766	2.01E-04	0.004720297	1.00E-04	3	all
Bacteria;Acidobacteriota;Aminicenantia;Aminicenantales;Aminicenantales;Aminicenantales;metagenome	0	1.00E-04	0	1.00E-04	1.00E-04	1.00E-04	2	all
Bacteria;Acidobacteriota;Aminicenantia;Aminicenantales;Aminicenantales;Aminicenantales;uncultured_Aminicenantes	0	2.01E-04	1.00E-04	2.01E-04	3.01E-04	1.00E-04	3	all
Bacteria;Acidobacteriota;Aminicenantia;Aminicenantales;Aminicenantales;Aminicenantales;uncultured_bacterium	0	2.81E-04	2.18E-04	2.01E-04	6.03E-04	1.00E-04	5	all
Bacteria;Acidobacteriota;AT-s3-28;AT-s3-28;AT-s3-28;AT-s3-28;uncultured_bacterium	0	0.002176024	0.003337502	4.02E-04	0.006025911	1.00E-04	3	all
Bacteria;Acidobacteriota;Blastocatellia;__;__;__;__	0	1.00E-04	NA	1.00E-04	1.00E-04	1.00E-04	1	all
Bacteria;Acidobacteriota;Blastocatellia;11-24;11-24;11-24;__	0	4.73E-04	3.83E-04	4.02E-04	0.001305614	2.01E-04	7	all
Bacteria;Acidobacteriota;Blastocatellia;11-24;11-24;11-24;uncultured_Acidobacteria	0	5.02E-04	5.31E-04	3.01E-04	0.00110475	1.00E-04	3	all
Bacteria;Acidobacteriota;Blastocatellia;11-24;11-24;11-24;uncultured_Acidobacteriales	0	2.51E-04	2.13E-04	2.51E-04	4.02E-04	1.00E-04	2	all
Bacteria;Acidobacteriota;Blastocatellia;11-24;11-24;11-24;uncultured_bacterium	42	4.32E-04	2.46E-04	4.02E-04	8.03E-04	1.00E-04	10	all
Bacteria;Acidobacteriota;Blastocatellia;Blastocatellales;Blastocatellaceae;__;__	0	0.003180342	0.005379499	2.51E-04	0.013558301	2.01E-04	6	all
Bacteria;Acidobacteriota;Blastocatellia;Blastocatellales;Blastocatellaceae;Blastocatella;__	0	2.68E-04	2.09E-04	2.01E-04	5.02E-04	1.00E-04	3	all
Bacteria;Acidobacteriota;Blastocatellia;Blastocatellales;Blastocatellaceae;Blastocatella;uncultured_Acidobacteria	0	0.001586823	0.002555986	7.03E-04	0.006126343	1.00E-04	5	all
Bacteria;Acidobacteriota;Blastocatellia;Blastocatellales;Blastocatellaceae;Blastocatella;uncultured_bacterium	0	1.00E-04	0	1.00E-04	1.00E-04	1.00E-04	2	all
Bacteria;Acidobacteriota;Blastocatellia;Blastocatellales;Blastocatellaceae;JGI_0001001-H03;__	0	9.04E-04	NA	9.04E-04	9.04E-04	9.04E-04	1	all
Bacteria;Acidobacteriota;Blastocatellia;Blastocatellales;Blastocatellaceae;Stenotrophobacter;uncultured_bacterium	0	3.77E-04	2.07E-04	3.52E-04	6.03E-04	2.01E-04	4	all
Bacteria;Acidobacteriota;Blastocatellia;Blastocatellales;Blastocatellaceae;uncultured;uncultured_bacterium	0	3.52E-04	2.13E-04	3.52E-04	5.02E-04	2.01E-04	2	all
Bacteria;Acidobacteriota;Blastocatellia;Pyrinomonadales;Pyrinomonadaceae;RB41;Arenimicrobium_luteum	0	1.00E-04	NA	1.00E-04	1.00E-04	1.00E-04	1	all
Bacteria;Acidobacteriota;FFCH5909;FFCH5909;FFCH5909;FFCH5909;uncultured_bacterium	0	4.02E-04	NA	4.02E-04	4.02E-04	4.02E-04	1	all
Bacteria;Acidobacteriota;Holophagae;Acanthopleuribacterales;Acanthopleuribacteraceae;Acanthopleuribacter;__	0	3.52E-04	2.13E-04	3.52E-04	5.02E-04	2.01E-04	2	all
Bacteria;Acidobacteriota;Holophagae;Acanthopleuribacterales;Acanthopleuribacteraceae;Acanthopleuribacter;Acidobacteria_bacterium	0	0.00160691	0.00226139	3.01E-04	0.004218138	3.01E-04	3	all
Bacteria;Acidobacteriota;Holophagae;Acanthopleuribacterales;Acanthopleuribacteraceae;Acanthopleuribacter;uncultured_bacterium	76	9.88E-04	0.002678361	2.01E-04	0.011650095	1.00E-04	18	all
Bacteria;Acidobacteriota;Holophagae;Holophagales;Holophagaceae;__;__	0	2.51E-04	7.10E-05	2.51E-04	3.01E-04	2.01E-04	2	all
Bacteria;Acidobacteriota;Holophagae;Holophagales;Holophagaceae;Geothrix;__	0	3.01E-04	NA	3.01E-04	3.01E-04	3.01E-04	1	all
Bacteria;Acidobacteriota;Holophagae;Holophagales;Holophagaceae;Geothrix;uncultured_bacterium	0	4.02E-04	NA	4.02E-04	4.02E-04	4.02E-04	1	all
Bacteria;Acidobacteriota;Holophagae;Holophagales;Holophagaceae;Holophaga;uncultured_Geothrix	0	6.03E-04	NA	6.03E-04	6.03E-04	6.03E-04	1	all
Bacteria;Acidobacteriota;Holophagae;Holophagales;Holophagaceae;Holophagaceae;metagenome	0	1.51E-04	7.10E-05	1.51E-04	2.01E-04	1.00E-04	2	all
Bacteria;Acidobacteriota;Holophagae;Holophagales;Holophagaceae;Holophagaceae;uncultured_Acidobacteriaceae	0	1.00E-04	NA	1.00E-04	1.00E-04	1.00E-04	1	all
Bacteria;Acidobacteriota;Holophagae;Holophagales;Holophagaceae;uncultured;uncultured_Acidobacteria	0	1.00E-04	NA	1.00E-04	1.00E-04	1.00E-04	1	all
Bacteria;Acidobacteriota;Holophagae;Subgroup_7;Subgroup_7;Subgroup_7;__	0	1.00E-04	NA	1.00E-04	1.00E-04	1.00E-04	1	all
Bacteria;Acidobacteriota;Holophagae;Subgroup_7;Subgroup_7;Subgroup_7;uncultured_Acidobacteriales	0	4.02E-04	NA	4.02E-04	4.02E-04	4.02E-04	1	all
Bacteria;Acidobacteriota;Subgroup_18;Subgroup_18;Subgroup_18;Subgroup_18;__	0	2.01E-04	1.16E-04	2.01E-04	3.01E-04	1.00E-04	4	all
Bacteria;Acidobacteriota;Subgroup_18;Subgroup_18;Subgroup_18;Subgroup_18;uncultured_bacterium	0	9.04E-04	NA	9.04E-04	9.04E-04	9.04E-04	1	all
Bacteria;Acidobacteriota;Subgroup_21;Subgroup_21;Subgroup_21;Subgroup_21;uncultured_Acidobacteria	0	2.01E-04	1.42E-04	2.01E-04	3.01E-04	1.00E-04	2	all
Bacteria;Acidobacteriota;Subgroup_21;Subgroup_21;Subgroup_21;Subgroup_21;uncultured_bacterium	0	5.93E-04	8.11E-04	1.51E-04	0.002611228	1.00E-04	10	all
Bacteria;Acidobacteriota;Subgroup_22;Subgroup_22;Subgroup_22;Subgroup_22;__	0	0.001035704	0.002819428	2.01E-04	0.011549664	1.00E-04	16	all
Bacteria;Acidobacteriota;Subgroup_22;Subgroup_22;Subgroup_22;Subgroup_22;uncultured_Acidobacteria	0	2.68E-04	5.80E-05	3.01E-04	3.01E-04	2.01E-04	3	all
Bacteria;Acidobacteriota;Subgroup_22;Subgroup_22;Subgroup_22;Subgroup_22;uncultured_Acidobacteriales	0	7.03E-04	NA	7.03E-04	7.03E-04	7.03E-04	1	all
Bacteria;Acidobacteriota;Subgroup_22;Subgroup_22;Subgroup_22;Subgroup_22;uncultured_bacterium	24	5.57E-04	5.53E-04	4.02E-04	0.001908205	1.00E-04	11	all
Bacteria;Acidobacteriota;Subgroup_22;Subgroup_22;Subgroup_22;Subgroup_22;uncultured_deep-sea	0	1.00E-04	0	1.00E-04	1.00E-04	1.00E-04	2	all
Bacteria;Acidobacteriota;Subgroup_22;Subgroup_22;Subgroup_22;Subgroup_22;uncultured_organism	0	1.51E-04	5.80E-05	1.51E-04	2.01E-04	1.00E-04	4	all
Bacteria;Acidobacteriota;Subgroup_25;Subgroup_25;Subgroup_25;Subgroup_25;__	0	9.04E-04	NA	9.04E-04	9.04E-04	9.04E-04	1	all
Bacteria;Acidobacteriota;Subgroup_25;Subgroup_25;Subgroup_25;Subgroup_25;uncultured_bacterium	0	2.51E-04	7.10E-05	2.51E-04	3.01E-04	2.01E-04	2	all
Bacteria;Acidobacteriota;Subgroup_26;Subgroup_26;Subgroup_26;Subgroup_26;uncultured_Acidobacteria	0	1.51E-04	7.10E-05	1.51E-04	2.01E-04	1.00E-04	2	all
Bacteria;Acidobacteriota;Subgroup_26;Subgroup_26;Subgroup_26;Subgroup_26;uncultured_bacterium	17	2.61E-04	1.52E-04	3.01E-04	4.02E-04	1.00E-04	5	all
Bacteria;Acidobacteriota;Subgroup_5;Subgroup_5;Subgroup_5;Subgroup_5;__	0	3.26E-04	1.72E-04	3.52E-04	5.02E-04	1.00E-04	4	all
Bacteria;Acidobacteriota;Subgroup_5;Subgroup_5;Subgroup_5;Subgroup_5;uncultured_Acidobacteria	61	3.62E-04	4.18E-04	2.01E-04	0.00110475	1.00E-04	5	all
Bacteria;Acidobacteriota;Subgroup_5;Subgroup_5;Subgroup_5;Subgroup_5;uncultured_bacterium	0	0.001224013	0.001808599	5.02E-04	0.006327207	1.00E-04	16	all
Bacteria;Acidobacteriota;Thermoanaerobaculia;Thermoanaerobaculales;Thermoanaerobaculaceae;Subgroup_10;__	100	3.29E-04	4.43E-04	2.01E-04	0.00160691	1.00E-04	11	all
Bacteria;Acidobacteriota;Thermoanaerobaculia;Thermoanaerobaculales;Thermoanaerobaculaceae;Subgroup_10;Holophaga_sp.	0	1.00E-04	0	1.00E-04	1.00E-04	1.00E-04	2	all
Bacteria;Acidobacteriota;Thermoanaerobaculia;Thermoanaerobaculales;Thermoanaerobaculaceae;Subgroup_10;uncultured_Acidobacteria	0	3.01E-04	NA	3.01E-04	3.01E-04	3.01E-04	1	all
Bacteria;Acidobacteriota;Thermoanaerobaculia;Thermoanaerobaculales;Thermoanaerobaculaceae;Subgroup_10;uncultured_Acidobacteriaceae	0	7.03E-04	8.70E-04	2.01E-04	0.001707342	2.01E-04	3	all
Bacteria;Acidobacteriota;Thermoanaerobaculia;Thermoanaerobaculales;Thermoanaerobaculaceae;Subgroup_10;uncultured_Acidobacterium	0	3.01E-04	NA	3.01E-04	3.01E-04	3.01E-04	1	all
Bacteria;Acidobacteriota;Thermoanaerobaculia;Thermoanaerobaculales;Thermoanaerobaculaceae;Subgroup_10;uncultured_bacterium	130	3.01E-04	2.17E-04	2.01E-04	7.03E-04	1.00E-04	7	all
Bacteria;Acidobacteriota;Thermoanaerobaculia;Thermoanaerobaculales;Thermoanaerobaculaceae;Subgroup_10;uncultured_Geobacter	0	2.34E-04	2.32E-04	1.00E-04	5.02E-04	1.00E-04	3	all
Bacteria;Acidobacteriota;Thermoanaerobaculia;Thermoanaerobaculales;Thermoanaerobaculaceae;Subgroup_10;uncultured_prokaryote	0	2.01E-04	0	2.01E-04	2.01E-04	2.01E-04	2	all
Bacteria;Acidobacteriota;Thermoanaerobaculia;Thermoanaerobaculales;Thermoanaerobaculaceae;Subgroup_23;__	232	4.62E-04	5.71E-04	1.00E-04	0.001406046	1.00E-04	5	all
Bacteria;Acidobacteriota;Thermoanaerobaculia;Thermoanaerobaculales;Thermoanaerobaculaceae;Subgroup_23;uncultured_Acidobacteria	0	3.52E-04	7.10E-05	3.52E-04	4.02E-04	3.01E-04	2	all
Bacteria;Acidobacteriota;Vicinamibacteria;11B-2;11B-2;11B-2;uncultured_bacterium	0	3.01E-04	NA	3.01E-04	3.01E-04	3.01E-04	1	all
Bacteria;Acidobacteriota;Vicinamibacteria;Subgroup_17;Subgroup_17;Subgroup_17;__	26	3.20E-04	2.41E-04	3.01E-04	9.04E-04	1.00E-04	11	all
Bacteria;Acidobacteriota;Vicinamibacteria;Subgroup_17;Subgroup_17;Subgroup_17;metagenome	0	1.00E-04	NA	1.00E-04	1.00E-04	1.00E-04	1	all
Bacteria;Acidobacteriota;Vicinamibacteria;Subgroup_17;Subgroup_17;Subgroup_17;uncultured_Acidobacteria	0	7.03E-04	NA	7.03E-04	7.03E-04	7.03E-04	1	all
Bacteria;Acidobacteriota;Vicinamibacteria;Subgroup_17;Subgroup_17;Subgroup_17;uncultured_Acidobacteriales	0	3.01E-04	1.42E-04	3.01E-04	4.02E-04	2.01E-04	2	all
Bacteria;Acidobacteriota;Vicinamibacteria;Subgroup_17;Subgroup_17;Subgroup_17;uncultured_bacterium	0	3.01E-04	NA	3.01E-04	3.01E-04	3.01E-04	1	all
Bacteria;Acidobacteriota;Vicinamibacteria;Subgroup_17;Subgroup_17;Subgroup_17;uncultured_prokaryote	0	8.70E-04	0.001005991	5.02E-04	0.002008637	1.00E-04	3	all
Bacteria;Acidobacteriota;Vicinamibacteria;Subgroup_9;Subgroup_9;Subgroup_9;__	0	2.01E-04	NA	2.01E-04	2.01E-04	2.01E-04	1	all
Bacteria;Acidobacteriota;Vicinamibacteria;Subgroup_9;Subgroup_9;Subgroup_9;uncultured_bacterium	100	5.41E-04	5.06E-04	3.01E-04	0.001807773	1.00E-04	13	all
Bacteria;Acidobacteriota;Vicinamibacteria;Vicinamibacterales;__;__;__	0	2.01E-04	0	2.01E-04	2.01E-04	2.01E-04	2	all
Bacteria;Acidobacteriota;Vicinamibacteria;Vicinamibacterales;uncultured;uncultured;__	0	0.00225344	0.005199354	7.03E-04	0.021291554	1.00E-04	16	all
Bacteria;Acidobacteriota;Vicinamibacteria;Vicinamibacterales;uncultured;uncultured;metagenome	2	0.001506478	0.001429758	7.03E-04	0.005021593	3.01E-04	13	all
Bacteria;Acidobacteriota;Vicinamibacteria;Vicinamibacterales;uncultured;uncultured;uncultured_Acidobacteriaceae	0	4.52E-04	3.55E-04	4.52E-04	7.03E-04	2.01E-04	2	all
Bacteria;Acidobacteriota;Vicinamibacteria;Vicinamibacterales;uncultured;uncultured;uncultured_bacterium	12	5.02E-04	4.75E-04	3.52E-04	0.001807773	1.00E-04	12	all
Bacteria;Acidobacteriota;Vicinamibacteria;Vicinamibacterales;Vicinamibacteraceae;Luteitalea;__	12	5.02E-04	2.01E-04	4.02E-04	8.03E-04	3.01E-04	5	all
Bacteria;Acidobacteriota;Vicinamibacteria;Vicinamibacterales;Vicinamibacteraceae;Luteitalea;uncultured_Acidobacteria	0	3.68E-04	2.09E-04	3.01E-04	6.03E-04	2.01E-04	3	all
Bacteria;Acidobacteriota;Vicinamibacteria;Vicinamibacterales;Vicinamibacteraceae;Luteitalea;uncultured_bacterium	0	0.003163603	0.004189947	0.003163603	0.006126343	2.01E-04	2	all
Bacteria;Acidobacteriota;Vicinamibacteria;Vicinamibacterales;Vicinamibacteraceae;uncultured;__	0	0.007130662	NA	0.007130662	0.007130662	0.007130662	1	all
Bacteria;Acidobacteriota;Vicinamibacteria;Vicinamibacterales;Vicinamibacteraceae;Vicinamibacteraceae;__	0	0.002386452	0.003965488	0.00110475	0.02109069	1.00E-04	42	all
Bacteria;Acidobacteriota;Vicinamibacteria;Vicinamibacterales;Vicinamibacteraceae;Vicinamibacteraceae;uncultured_bacterium	0	0.003414683	0.004545027	0.003414683	0.006628503	2.01E-04	2	all
Bacteria;Actinobacteriota;__;__;__;__;__	223	1.67E-04	1.64E-04	1.00E-04	5.02E-04	1.00E-04	6	all
Bacteria;Actinobacteriota;Acidimicrobiia;__;__;__;__	0	7.28E-04	0.001064056	2.51E-04	0.002309933	1.00E-04	4	all
Bacteria;Actinobacteriota;Acidimicrobiia;Actinomarinales;Actinomarinaceae;Candidatus_Actinomarina;__	11	9.04E-04	8.20E-04	6.03E-04	0.002611228	1.00E-04	13	all
Bacteria;Actinobacteriota;Acidimicrobiia;Actinomarinales;Actinomarinales;Actinomarinales;uncultured_bacterium	0	3.01E-04	NA	3.01E-04	3.01E-04	3.01E-04	1	all
Bacteria;Actinobacteriota;Acidimicrobiia;Actinomarinales;uncultured;uncultured;__	11	0.002095678	0.003163175	4.02E-04	0.00974189	1.00E-04	15	all
Bacteria;Actinobacteriota;Acidimicrobiia;Actinomarinales;uncultured;uncultured;uncultured_Acidimicrobiales	0	1.00E-04	NA	1.00E-04	1.00E-04	1.00E-04	1	all
Bacteria;Actinobacteriota;Acidimicrobiia;Actinomarinales;uncultured;uncultured;uncultured_Actinobacteridae	0	2.01E-04	0	2.01E-04	2.01E-04	2.01E-04	2	all
Bacteria;Actinobacteriota;Acidimicrobiia;Actinomarinales;uncultured;uncultured;uncultured_actinobacterium	0	2.51E-04	2.13E-04	2.51E-04	4.02E-04	1.00E-04	2	all
Bacteria;Actinobacteriota;Acidimicrobiia;Actinomarinales;uncultured;uncultured;uncultured_Actinomycetales	173	7.17E-04	6.57E-04	5.52E-04	0.002510796	1.00E-04	14	all
Bacteria;Actinobacteriota;Acidimicrobiia;Actinomarinales;uncultured;uncultured;uncultured_bacterium	138	9.21E-04	5.06E-04	0.001054534	0.001506478	1.00E-04	6	all
Bacteria;Actinobacteriota;Acidimicrobiia;Actinomarinales;uncultured;uncultured;uncultured_compost	0	0.001004319	NA	0.001004319	0.001004319	0.001004319	1	all
Bacteria;Actinobacteriota;Acidimicrobiia;Actinomarinales;uncultured;uncultured;uncultured_organism	0	2.01E-04	NA	2.01E-04	2.01E-04	2.01E-04	1	all
Bacteria;Actinobacteriota;Acidimicrobiia;Actinomarinales;uncultured;uncultured;uncultured_sediment	0	3.01E-04	NA	3.01E-04	3.01E-04	3.01E-04	1	all
Bacteria;Actinobacteriota;Acidimicrobiia;Actinomarinales;uncultured;uncultured;unidentified_bacterium	0	4.02E-04	2.84E-04	4.02E-04	6.03E-04	2.01E-04	2	all
Bacteria;Actinobacteriota;Acidimicrobiia;IMCC26256;IMCC26256;IMCC26256;__	0	1.00E-04	NA	1.00E-04	1.00E-04	1.00E-04	1	all
Bacteria;Actinobacteriota;Acidimicrobiia;IMCC26256;IMCC26256;IMCC26256;metagenome	0	2.01E-04	NA	2.01E-04	2.01E-04	2.01E-04	1	all
Bacteria;Actinobacteriota;Acidimicrobiia;IMCC26256;IMCC26256;IMCC26256;uncultured_actinobacterium	0	3.01E-04	NA	3.01E-04	3.01E-04	3.01E-04	1	all
Bacteria;Actinobacteriota;Acidimicrobiia;IMCC26256;IMCC26256;IMCC26256;uncultured_bacterium	0	0.001566737	0.002896549	2.01E-04	0.006728934	1.00E-04	5	all
Bacteria;Actinobacteriota;Acidimicrobiia;IMCC26256;IMCC26256;IMCC26256;uncultured_Ferrimicrobium	0	3.01E-04	0	3.01E-04	3.01E-04	3.01E-04	2	all
Bacteria;Actinobacteriota;Acidimicrobiia;Microtrichales;Iamiaceae;Iamia;__	110	2.41E-04	1.52E-04	2.01E-04	4.02E-04	1.00E-04	5	all
Bacteria;Actinobacteriota;Acidimicrobiia;Microtrichales;Ilumatobacteraceae;__;__	98	0.001640387	0.002917879	4.02E-04	0.008737572	1.00E-04	15	all
Bacteria;Actinobacteriota;Acidimicrobiia;Microtrichales;Ilumatobacteraceae;CL500-29_marine_group;__	2	0.002769408	0.003154107	0.001657126	0.011248368	1.00E-04	40	all
Bacteria;Actinobacteriota;Acidimicrobiia;Microtrichales;Ilumatobacteraceae;CL500-29_marine_group;bacterium_enrichment	15	0.002295585	0.004576815	4.02E-04	0.013457869	1.00E-04	14	all
Bacteria;Actinobacteriota;Acidimicrobiia;Microtrichales;Ilumatobacteraceae;CL500-29_marine_group;metagenome	0	0.001059556	0.002300023	4.52E-04	0.010645777	1.00E-04	20	all
Bacteria;Actinobacteriota;Acidimicrobiia;Microtrichales;Ilumatobacteraceae;CL500-29_marine_group;uncultured_Acidimicrobiia	79	6.53E-04	6.32E-04	3.52E-04	0.002209501	1.00E-04	16	all
Bacteria;Actinobacteriota;Acidimicrobiia;Microtrichales;Ilumatobacteraceae;CL500-29_marine_group;uncultured_bacterium	2	0.002435473	0.003264892	0.001707342	0.013658733	1.00E-04	24	all
Bacteria;Actinobacteriota;Acidimicrobiia;Microtrichales;Ilumatobacteraceae;CL500-29_marine_group;uncultured_marine	0	1.00E-04	NA	1.00E-04	1.00E-04	1.00E-04	1	all
Bacteria;Actinobacteriota;Acidimicrobiia;Microtrichales;Ilumatobacteraceae;Ilumatobacter;__	17	6.46E-04	7.31E-04	3.01E-04	0.001807773	1.00E-04	7	all
Bacteria;Actinobacteriota;Acidimicrobiia;Microtrichales;Ilumatobacteraceae;Ilumatobacter;Ilumatobacter_fluminis	0	5.02E-04	1.42E-04	5.02E-04	6.03E-04	4.02E-04	2	all
Bacteria;Actinobacteriota;Acidimicrobiia;Microtrichales;Ilumatobacteraceae;Ilumatobacter;uncultured_actinobacterium	0	6.53E-04	7.10E-05	6.53E-04	7.03E-04	6.03E-04	2	all
Bacteria;Actinobacteriota;Acidimicrobiia;Microtrichales;Ilumatobacteraceae;uncultured;__	0	2.51E-04	7.10E-05	2.51E-04	3.01E-04	2.01E-04	2	all
Bacteria;Actinobacteriota;Acidimicrobiia;Microtrichales;Ilumatobacteraceae;uncultured;uncultured_bacterium	0	2.01E-04	NA	2.01E-04	2.01E-04	2.01E-04	1	all
Bacteria;Actinobacteriota;Acidimicrobiia;Microtrichales;Ilumatobacteraceae;uncultured;uncultured_marine	21	0.001196052	9.50E-04	0.001506478	0.003213819	1.00E-04	11	all
Bacteria;Actinobacteriota;Acidimicrobiia;Microtrichales;Microtrichaceae;__;__	0	0.00246058	0.002591194	0.002209501	0.005222457	2.01E-04	4	all
Bacteria;Actinobacteriota;Acidimicrobiia;Microtrichales;Microtrichaceae;IMCC26207;__	113	7.03E-04	4.99E-04	7.03E-04	0.001406046	1.00E-04	7	all
Bacteria;Actinobacteriota;Acidimicrobiia;Microtrichales;Microtrichaceae;IMCC26207;uncultured_actinobacterium	0	2.34E-04	1.53E-04	2.01E-04	4.02E-04	1.00E-04	3	all
Bacteria;Actinobacteriota;Acidimicrobiia;Microtrichales;Microtrichaceae;IMCC26207;uncultured_bacterium	78	6.03E-04	3.97E-04	4.02E-04	0.001205182	3.01E-04	6	all
Bacteria;Actinobacteriota;Acidimicrobiia;Microtrichales;Microtrichaceae;Sva0996_marine_group;__	21	0.001426969	0.001325442	9.04E-04	0.00431857	1.00E-04	24	all
Bacteria;Actinobacteriota;Acidimicrobiia;Microtrichales;Microtrichaceae;Sva0996_marine_group;uncultured_Acidimicrobiales	21	0.022928002	0.053685569	0.004218138	0.223561314	1.00E-04	17	all
Bacteria;Actinobacteriota;Acidimicrobiia;Microtrichales;Microtrichaceae;Sva0996_marine_group;uncultured_Acidimicrobiia	0	1.00E-04	NA	1.00E-04	1.00E-04	1.00E-04	1	all
Bacteria;Actinobacteriota;Acidimicrobiia;Microtrichales;Microtrichaceae;Sva0996_marine_group;uncultured_bacterium	0	3.01E-04	2.32E-04	3.01E-04	5.02E-04	1.00E-04	4	all
Bacteria;Actinobacteriota;Acidimicrobiia;Microtrichales;Microtrichaceae;Sva0996_marine_group;uncultured_organism	0	4.77E-04	4.95E-04	3.01E-04	0.001205182	1.00E-04	4	all
Bacteria;Actinobacteriota;Acidimicrobiia;Microtrichales;Microtrichaceae;Sva0996_marine_group;uncultured_Verrucomicrobiales	0	2.01E-04	1.42E-04	2.01E-04	3.01E-04	1.00E-04	2	all
Bacteria;Actinobacteriota;Acidimicrobiia;Microtrichales;Microtrichaceae;uncultured;__	173	5.52E-04	3.85E-04	6.53E-04	0.001004319	1.00E-04	6	all
Bacteria;Actinobacteriota;Acidimicrobiia;Microtrichales;Microtrichaceae;uncultured;uncultured_Acidimicrobiales	17	7.63E-04	6.94E-04	3.01E-04	0.001707342	2.01E-04	5	all
Bacteria;Actinobacteriota;Acidimicrobiia;Microtrichales;Microtrichaceae;uncultured;uncultured_Acidimicrobiia	0	0.01295571	NA	0.01295571	0.01295571	0.01295571	1	all
Bacteria;Actinobacteriota;Acidimicrobiia;Microtrichales;Microtrichaceae;uncultured;uncultured_bacterium	17	5.69E-04	3.63E-04	6.03E-04	0.001004319	1.00E-04	6	all
Bacteria;Actinobacteriota;Acidimicrobiia;Microtrichales;Microtrichaceae;uncultured;uncultured_marine	0	3.77E-04	2.23E-04	4.02E-04	6.03E-04	1.00E-04	4	all
Bacteria;Actinobacteriota;Acidimicrobiia;Microtrichales;uncultured;uncultured;__	81	3.66E-04	3.31E-04	2.01E-04	0.001305614	1.00E-04	14	all
Bacteria;Actinobacteriota;Acidimicrobiia;Microtrichales;uncultured;uncultured;uncultured_actinobacterium	0	1.67E-04	1.16E-04	1.00E-04	3.01E-04	1.00E-04	3	all
Bacteria;Actinobacteriota;Acidimicrobiia;Microtrichales;uncultured;uncultured;uncultured_Actinomycetales	0	2.01E-04	NA	2.01E-04	2.01E-04	2.01E-04	1	all
Bacteria;Actinobacteriota;Acidimicrobiia;Microtrichales;uncultured;uncultured;uncultured_bacterium	0	3.52E-04	3.55E-04	3.52E-04	6.03E-04	1.00E-04	2	all
Bacteria;Actinobacteriota;Acidimicrobiia;Microtrichales;uncultured;uncultured;wastewater_metagenome	0	2.01E-04	NA	2.01E-04	2.01E-04	2.01E-04	1	all
Bacteria;Actinobacteriota;Actinobacteria;__;__;__;__	15	0.003420591	0.005332765	7.03E-04	0.014160892	1.00E-04	17	all
Bacteria;Actinobacteriota;Actinobacteria;Actinomycetales;Actinomycetaceae;Actinomyces;__	0	0.014361756	0.024070983	0.003414683	0.050215928	4.02E-04	4	all
Bacteria;Actinobacteriota;Actinobacteria;Actinomycetales;Actinomycetaceae;Actinomyces;Actinomyces_dentalis	0	1.00E-04	NA	1.00E-04	1.00E-04	1.00E-04	1	all
Bacteria;Actinobacteriota;Actinobacteria;Actinomycetales;Actinomycetaceae;Actinomyces;Schaalia_odontolytica	0	0.002577751	0.003617406	9.04E-04	0.006728934	1.00E-04	3	all
Bacteria;Actinobacteriota;Actinobacteria;Actinomycetales;Actinomycetaceae;Actinomyces;Winkia_neuii	0	0.006728934	NA	0.006728934	0.006728934	0.006728934	1	all
Bacteria;Actinobacteriota;Actinobacteria;Actinomycetales;Actinomycetaceae;Actinotignum;__	0	0.004519434	NA	0.004519434	0.004519434	0.004519434	1	all
Bacteria;Actinobacteriota;Actinobacteria;Bifidobacteriales;Bifidobacteriaceae;__;__	0	0.002008637	NA	0.002008637	0.002008637	0.002008637	1	all
Bacteria;Actinobacteriota;Actinobacteria;Bifidobacteriales;Bifidobacteriaceae;Bifidobacterium;__	0	8.54E-04	2.13E-04	8.54E-04	0.001004319	7.03E-04	2	all
Bacteria;Actinobacteriota;Actinobacteria;Bifidobacteriales;Bifidobacteriaceae;Gardnerella;__	0	0.016269961	0.027053479	0.00110475	0.047504268	2.01E-04	3	all
Bacteria;Actinobacteriota;Actinobacteria;Corynebacteriales;__;__;__	0	0.001908205	NA	0.001908205	0.001908205	0.001908205	1	all
Bacteria;Actinobacteriota;Actinobacteria;Corynebacteriales;Corynebacteriaceae;__;__	0	5.02E-04	NA	5.02E-04	5.02E-04	5.02E-04	1	all
Bacteria;Actinobacteriota;Actinobacteria;Corynebacteriales;Corynebacteriaceae;Corynebacteriaceae;uncultured_Corynebacterium	0	0.006628503	NA	0.006628503	0.006628503	0.006628503	1	all
Bacteria;Actinobacteriota;Actinobacteria;Corynebacteriales;Corynebacteriaceae;Corynebacterium;__	0	0.009239731	0.016427678	0.001154966	0.067490208	1.00E-04	34	all
Bacteria;Actinobacteriota;Actinobacteria;Corynebacteriales;Corynebacteriaceae;Corynebacterium;Corynebacterium_glucuronolyticum	0	0.005825048	NA	0.005825048	0.005825048	0.005825048	1	all
Bacteria;Actinobacteriota;Actinobacteria;Corynebacteriales;Corynebacteriaceae;Corynebacterium;Corynebacterium_kroppenstedtii	0	0.017274279	0.027575267	0.001807773	0.049111178	9.04E-04	3	all
Bacteria;Actinobacteriota;Actinobacteria;Corynebacteriales;Corynebacteriaceae;Corynebacterium;Corynebacterium_mycetoides	0	3.01E-04	NA	3.01E-04	3.01E-04	3.01E-04	1	all
Bacteria;Actinobacteriota;Actinobacteria;Corynebacteriales;Corynebacteriaceae;Corynebacterium;Corynebacterium_propinquum	0	5.02E-04	NA	5.02E-04	5.02E-04	5.02E-04	1	all
Bacteria;Actinobacteriota;Actinobacteria;Corynebacteriales;Corynebacteriaceae;Lawsonella;__	0	0.008436276	NA	0.008436276	0.008436276	0.008436276	1	all
Bacteria;Actinobacteriota;Actinobacteria;Corynebacteriales;Corynebacteriaceae;Lawsonella;uncultured_bacterium	0	0.005483579	0.007003133	0.002008637	0.016972984	4.02E-04	5	all
Bacteria;Actinobacteriota;Actinobacteria;Corynebacteriales;Corynebacteriaceae;Turicella;uncultured_bacterium	0	0.006427639	5.68E-04	0.006427639	0.006829366	0.006025911	2	all
Bacteria;Actinobacteriota;Actinobacteria;Corynebacteriales;Dietziaceae;Dietzia;__	0	0.001205182	0.001800085	3.01E-04	0.005222457	1.00E-04	9	all
Bacteria;Actinobacteriota;Actinobacteria;Corynebacteriales;Mycobacteriaceae;Mycobacterium;__	0	0.001339091	0.002351214	4.02E-04	0.011147936	1.00E-04	27	all
Bacteria;Actinobacteriota;Actinobacteria;Corynebacteriales;Nocardiaceae;Gordonia;__	0	0.003825541	0.00806943	5.02E-04	0.026413578	3.01E-04	11	all
Bacteria;Actinobacteriota;Actinobacteria;Corynebacteriales;Nocardiaceae;Millisia;Millisia_brevis	0	0.052224566	NA	0.052224566	0.052224566	0.052224566	1	all
Bacteria;Actinobacteriota;Actinobacteria;Corynebacteriales;Nocardiaceae;Nocardia;__	0	3.01E-04	NA	3.01E-04	3.01E-04	3.01E-04	1	all
Bacteria;Actinobacteriota;Actinobacteria;Corynebacteriales;Nocardiaceae;Rhodococcus;__	0	0.003400336	0.005705033	0.001506478	0.016169529	3.01E-04	7	all
Bacteria;Actinobacteriota;Actinobacteria;Corynebacteriales;Nocardiaceae;Smaragdicoccus;uncultured_bacterium	0	0.001807773	0.001559122	0.001707342	0.003414683	3.01E-04	3	all
Bacteria;Actinobacteriota;Actinobacteria;Corynebacteriales;Tsukamurellaceae;Tsukamurella;uncultured_Tsukamurella	0	0.00542332	NA	0.00542332	0.00542332	0.00542332	1	all
Bacteria;Actinobacteriota;Actinobacteria;Frankiales;__;__;__	0	2.76E-04	9.62E-05	2.51E-04	4.02E-04	2.01E-04	4	all
Bacteria;Actinobacteriota;Actinobacteria;Frankiales;Frankiales;Frankiales;uncultured_bacterium	0	1.51E-04	7.10E-05	1.51E-04	2.01E-04	1.00E-04	2	all
Bacteria;Actinobacteriota;Actinobacteria;Frankiales;Geodermatophilaceae;Blastococcus;__	0	0.001171705	7.13E-04	0.001305614	0.001807773	4.02E-04	3	all
Bacteria;Actinobacteriota;Actinobacteria;Frankiales;Geodermatophilaceae;Geodermatophilus;__	0	2.01E-04	NA	2.01E-04	2.01E-04	2.01E-04	1	all
Bacteria;Actinobacteriota;Actinobacteria;Frankiales;Geodermatophilaceae;Modestobacter;__	0	0.010846641	0.008095829	0.010846641	0.016571256	0.005122025	2	all
Bacteria;Actinobacteriota;Actinobacteria;Frankiales;Sporichthyaceae;hgcI_clade;__	2	0.011732593	0.025236738	0.001657126	0.098222356	2.01E-04	28	all
Bacteria;Actinobacteriota;Actinobacteria;Frankiales;Sporichthyaceae;hgcI_clade;Actinobacteria_bacterium	15	9.60E-04	0.001103735	6.03E-04	0.003314251	1.00E-04	9	all
Bacteria;Actinobacteriota;Actinobacteria;Frankiales;Sporichthyaceae;hgcI_clade;uncultured_bacterium	2	0.01149816	0.018792016	0.003515115	0.079341167	3.01E-04	39	all
Bacteria;Actinobacteriota;Actinobacteria;Frankiales;Sporichthyaceae;Longivirga;uncultured_bacterium	0	1.00E-04	NA	1.00E-04	1.00E-04	1.00E-04	1	all
Bacteria;Actinobacteriota;Actinobacteria;Frankiales;Sporichthyaceae;Sporichthya;Sporichthya_polymorpha	0	4.02E-04	2.84E-04	4.02E-04	6.03E-04	2.01E-04	2	all
Bacteria;Actinobacteriota;Actinobacteria;Frankiales;Sporichthyaceae;Sporichthya;uncultured_bacterium	0	3.01E-04	NA	3.01E-04	3.01E-04	3.01E-04	1	all
Bacteria;Actinobacteriota;Actinobacteria;Frankiales;Sporichthyaceae;Sporichthyaceae;__	0	5.02E-04	NA	5.02E-04	5.02E-04	5.02E-04	1	all
Bacteria;Actinobacteriota;Actinobacteria;Frankiales;Sporichthyaceae;uncultured;uncultured_actinobacterium	0	1.00E-04	NA	1.00E-04	1.00E-04	1.00E-04	1	all
Bacteria;Actinobacteriota;Actinobacteria;Kineosporiales;Kineosporiaceae;__;__	0	3.01E-04	NA	3.01E-04	3.01E-04	3.01E-04	1	all
Bacteria;Actinobacteriota;Actinobacteria;KIST-JJY010;KIST-JJY010;KIST-JJY010;uncultured_bacterium	0	5.02E-04	7.41E-04	2.01E-04	0.002008637	1.00E-04	6	all
Bacteria;Actinobacteriota;Actinobacteria;Micrococcales;__;__;__	0	3.77E-04	2.77E-04	3.52E-04	7.03E-04	1.00E-04	4	all
Bacteria;Actinobacteriota;Actinobacteria;Micrococcales;Bogoriellaceae;Georgenia;__	0	2.01E-04	NA	2.01E-04	2.01E-04	2.01E-04	1	all
Bacteria;Actinobacteriota;Actinobacteria;Micrococcales;Bogoriellaceae;Georgenia;uncultured_bacterium	0	7.37E-04	4.75E-04	9.04E-04	0.00110475	2.01E-04	3	all
Bacteria;Actinobacteriota;Actinobacteria;Micrococcales;Brevibacteriaceae;Brevibacterium;__	54	0.001233877	0.002360123	3.01E-04	0.006528071	1.00E-04	7	all
Bacteria;Actinobacteriota;Actinobacteria;Micrococcales;Cellulomonadaceae;Cellulomonas;__	0	0.00728131	0.008166845	0.00728131	0.013056141	0.001506478	2	all
Bacteria;Actinobacteriota;Actinobacteria;Micrococcales;Demequinaceae;Demequina;__	0	1.00E-04	NA	1.00E-04	1.00E-04	1.00E-04	1	all
Bacteria;Actinobacteriota;Actinobacteria;Micrococcales;Dermabacteraceae;Brachybacterium;__	0	0.003012956	0.004532805	7.03E-04	0.008235412	1.00E-04	3	all
Bacteria;Actinobacteriota;Actinobacteria;Micrococcales;Dermacoccaceae;Dermacoccus;__	0	0.085567942	0.117886638	0.085567942	0.168926383	0.002209501	2	all
Bacteria;Actinobacteriota;Actinobacteria;Micrococcales;Dermacoccaceae;Kytococcus;Kytococcus_sp.	0	2.01E-04	NA	2.01E-04	2.01E-04	2.01E-04	1	all
Bacteria;Actinobacteriota;Actinobacteria;Micrococcales;Intrasporangiaceae;__;__	54	9.29E-04	0.001209833	5.52E-04	0.004519434	1.00E-04	12	all
Bacteria;Actinobacteriota;Actinobacteria;Micrococcales;Intrasporangiaceae;Marihabitans;Marihabitans_asiaticum	0	0.007080446	0.009445134	0.007080446	0.013759164	4.02E-04	2	all
Bacteria;Actinobacteriota;Actinobacteria;Micrococcales;Intrasporangiaceae;Ornithinimicrobium;__	0	2.51E-04	7.10E-05	2.51E-04	3.01E-04	2.01E-04	2	all
Bacteria;Actinobacteriota;Actinobacteria;Micrococcales;Intrasporangiaceae;Serinicoccus;Serinicoccus_sp.	0	0.003916842	NA	0.003916842	0.003916842	0.003916842	1	all
Bacteria;Actinobacteriota;Actinobacteria;Micrococcales;Microbacteriaceae;__;__	2	0.004750427	0.00681173	0.001305614	0.025509692	1.00E-04	30	all
Bacteria;Actinobacteriota;Actinobacteria;Micrococcales;Microbacteriaceae;Aurantimicrobium;__	0	3.52E-04	1.30E-04	3.52E-04	5.02E-04	2.01E-04	4	all
Bacteria;Actinobacteriota;Actinobacteria;Micrococcales;Microbacteriaceae;Aurantimicrobium;uncultured_bacterium	0	0.001372569	7.05E-04	0.001305614	0.002109069	7.03E-04	3	all
Bacteria;Actinobacteriota;Actinobacteria;Micrococcales;Microbacteriaceae;Candidatus_Aquiluna;uncultured_bacterium	12	0.00585595	0.00655318	0.003715979	0.02109069	5.02E-04	13	all
Bacteria;Actinobacteriota;Actinobacteria;Micrococcales;Microbacteriaceae;Candidatus_Limnoluna;uncultured_bacterium	15	0.002510796	0.00194399	0.002410365	0.005122025	2.01E-04	7	all
Bacteria;Actinobacteriota;Actinobacteria;Micrococcales;Microbacteriaceae;Candidatus_Planktoluna;__	0	5.02E-04	NA	5.02E-04	5.02E-04	5.02E-04	1	all
Bacteria;Actinobacteriota;Actinobacteria;Micrococcales;Microbacteriaceae;Candidatus_Planktoluna;uncultured_bacterium	4	0.003702588	0.003570606	0.00271166	0.015566938	2.01E-04	45	all
Bacteria;Actinobacteriota;Actinobacteria;Micrococcales;Microbacteriaceae;Leucobacter;__	0	9.04E-04	NA	9.04E-04	9.04E-04	9.04E-04	1	all
Bacteria;Actinobacteriota;Actinobacteria;Micrococcales;Microbacteriaceae;Leucobacter;uncultured_bacterium	0	0.002410365	NA	0.002410365	0.002410365	0.002410365	1	all
Bacteria;Actinobacteriota;Actinobacteria;Micrococcales;Microbacteriaceae;MWH-Ta3;__	0	2.01E-04	NA	2.01E-04	2.01E-04	2.01E-04	1	all
Bacteria;Actinobacteriota;Actinobacteria;Micrococcales;Microbacteriaceae;Pseudoclavibacter;__	0	0.010394697	0.013848129	0.010394697	0.020186803	6.03E-04	2	all
Bacteria;Actinobacteriota;Actinobacteria;Micrococcales;Microbacteriaceae;Rhodoluna;__	2	0.007091785	0.008569676	0.004419002	0.029426534	1.00E-04	31	all
Bacteria;Actinobacteriota;Actinobacteria;Micrococcales;Microbacteriaceae;Rhodoluna;uncultured_bacterium	0	0.002649856	0.003241823	0.00110475	0.00974189	1.00E-04	13	all
Bacteria;Actinobacteriota;Actinobacteria;Micrococcales;Micrococcaceae;__;__	0	0.001520825	0.001640485	6.03E-04	0.004218138	1.00E-04	7	all
Bacteria;Actinobacteriota;Actinobacteria;Micrococcales;Micrococcaceae;Kocuria;__	0	0.03810831	0.106804689	5.02E-04	0.322587125	1.00E-04	9	all
Bacteria;Actinobacteriota;Actinobacteria;Micrococcales;Micrococcaceae;Kocuria;Rothia_kristinae	0	0.093050115	0.131024607	0.093050115	0.185698504	4.02E-04	2	all
Bacteria;Actinobacteriota;Actinobacteria;Micrococcales;Micrococcaceae;Micrococcus;__	0	0.021951534	0.048496929	6.53E-04	0.147333534	1.00E-04	14	all
Bacteria;Actinobacteriota;Actinobacteria;Micrococcales;Micrococcaceae;Nesterenkonia;__	0	2.01E-04	NA	2.01E-04	2.01E-04	2.01E-04	1	all
Bacteria;Actinobacteriota;Actinobacteria;Micrococcales;Micrococcaceae;Nesterenkonia;Nesterenkonia_sp.	0	2.01E-04	NA	2.01E-04	2.01E-04	2.01E-04	1	all
Bacteria;Actinobacteriota;Actinobacteria;Micrococcales;Micrococcaceae;Rothia;__	0	0.002309933	0.002436723	0.002259717	0.004519434	2.01E-04	4	all
Bacteria;Actinobacteriota;Actinobacteria;Micrococcales;Micrococcaceae;Zhihengliuella;__	0	4.02E-04	1.00E-04	4.02E-04	5.02E-04	3.01E-04	3	all
Bacteria;Actinobacteriota;Actinobacteria;Micrococcales;Micrococcales;Micrococcales;uncultured_bacterium	0	8.03E-04	NA	8.03E-04	8.03E-04	8.03E-04	1	all
Bacteria;Actinobacteriota;Actinobacteria;Micrococcales;Promicromonosporaceae;Isoptericola;__	0	0.033383549	0.07425493	2.01E-04	0.166214723	1.00E-04	5	all
Bacteria;Actinobacteriota;Actinobacteria;Micrococcales;Sanguibacteraceae;Sanguibacter;uncultured_bacterium	0	3.01E-04	NA	3.01E-04	3.01E-04	3.01E-04	1	all
Bacteria;Actinobacteriota;Actinobacteria;Micromonosporales;Micromonosporaceae;__;__	164	1.81E-04	1.31E-04	1.00E-04	4.02E-04	1.00E-04	5	all
Bacteria;Actinobacteriota;Actinobacteria;Micromonosporales;Micromonosporaceae;Actinoplanes;__	0	0.002309933	NA	0.002309933	0.002309933	0.002309933	1	all
Bacteria;Actinobacteriota;Actinobacteria;Micromonosporales;Micromonosporaceae;Catenuloplanes;__	0	9.04E-04	NA	9.04E-04	9.04E-04	9.04E-04	1	all
Bacteria;Actinobacteriota;Actinobacteria;Micromonosporales;Micromonosporaceae;Longispora;uncultured_bacterium	0	0.001004319	NA	0.001004319	0.001004319	0.001004319	1	all
Bacteria;Actinobacteriota;Actinobacteria;Nitriliruptorales;Nitriliruptoraceae;Nitriliruptoraceae;__	0	5.02E-04	NA	5.02E-04	5.02E-04	5.02E-04	1	all
Bacteria;Actinobacteriota;Actinobacteria;Nitriliruptorales;Nitriliruptoraceae;Nitriliruptoraceae;uncultured_bacterium	0	9.04E-04	0.001136257	9.04E-04	0.001707342	1.00E-04	2	all
Bacteria;Actinobacteriota;Actinobacteria;PeM15;PeM15;PeM15;__	2	0.00197516	0.002295551	0.001205182	0.008737572	1.00E-04	21	all
Bacteria;Actinobacteriota;Actinobacteria;PeM15;PeM15;PeM15;metagenome	15	8.03E-04	8.70E-04	4.02E-04	0.002812092	1.00E-04	11	all
Bacteria;Actinobacteriota;Actinobacteria;PeM15;PeM15;PeM15;uncultured_Actinomycetales	212	0.005543839	0.006285382	0.003213819	0.014562619	1.00E-04	5	all
Bacteria;Actinobacteriota;Actinobacteria;PeM15;PeM15;PeM15;uncultured_bacterium	69	0.002360149	0.00153725	0.00246058	0.004619865	1.00E-04	8	all
Bacteria;Actinobacteriota;Actinobacteria;Propionibacteriales;Nocardioidaceae;__;__	0	0.004820729	NA	0.004820729	0.004820729	0.004820729	1	all
Bacteria;Actinobacteriota;Actinobacteria;Propionibacteriales;Nocardioidaceae;Aeromicrobium;__	0	6.03E-04	5.68E-04	6.03E-04	0.001004319	2.01E-04	2	all
Bacteria;Actinobacteriota;Actinobacteria;Propionibacteriales;Nocardioidaceae;Aeromicrobium;uncultured_bacterium	0	6.03E-04	NA	6.03E-04	6.03E-04	6.03E-04	1	all
Bacteria;Actinobacteriota;Actinobacteria;Propionibacteriales;Nocardioidaceae;Marmoricola;__	15	6.78E-04	0.001191656	2.51E-04	0.003615547	1.00E-04	8	all
Bacteria;Actinobacteriota;Actinobacteria;Propionibacteriales;Nocardioidaceae;Mumia;uncultured_bacterium	0	0.138294667	NA	0.138294667	0.138294667	0.138294667	1	all
Bacteria;Actinobacteriota;Actinobacteria;Propionibacteriales;Nocardioidaceae;Nocardioides;__	0	0.002174054	0.003302617	7.03E-04	0.011850959	1.00E-04	17	all
Bacteria;Actinobacteriota;Actinobacteria;Propionibacteriales;Nocardioidaceae;Nocardioides;Marmoricola_sp.	0	1.00E-04	NA	1.00E-04	1.00E-04	1.00E-04	1	all
Bacteria;Actinobacteriota;Actinobacteria;Propionibacteriales;Nocardioidaceae;Nocardioides;metagenome	0	0.035050718	NA	0.035050718	0.035050718	0.035050718	1	all
Bacteria;Actinobacteriota;Actinobacteria;Propionibacteriales;Nocardioidaceae;Nocardioides;Nocardioides_simplex	0	3.01E-04	NA	3.01E-04	3.01E-04	3.01E-04	1	all
Bacteria;Actinobacteriota;Actinobacteria;Propionibacteriales;Nocardioidaceae;Nocardioides;Nocardioides_sp.	0	1.00E-04	NA	1.00E-04	1.00E-04	1.00E-04	1	all
Bacteria;Actinobacteriota;Actinobacteria;Propionibacteriales;Propionibacteriaceae;Cutibacterium;__	0	0.004544542	0.008361166	5.02E-04	0.017073416	1.00E-04	4	all
Bacteria;Actinobacteriota;Actinobacteria;Propionibacteriales;Propionibacteriaceae;uncultured;Gram-positive_bacterium	0	1.00E-04	0	1.00E-04	1.00E-04	1.00E-04	2	all
Bacteria;Actinobacteriota;Actinobacteria;Propionibacteriales;Propionibacteriaceae;uncultured;metagenome	0	2.01E-04	NA	2.01E-04	2.01E-04	2.01E-04	1	all
Bacteria;Actinobacteriota;Actinobacteria;Propionibacteriales;Propionibacteriaceae;uncultured;uncultured_Actinomycetales	0	4.02E-04	2.84E-04	4.02E-04	6.03E-04	2.01E-04	2	all
Bacteria;Actinobacteriota;Actinobacteria;Pseudonocardiales;Pseudonocardiaceae;Actinomycetospora;__	0	4.35E-04	2.90E-04	6.03E-04	6.03E-04	1.00E-04	3	all
Bacteria;Actinobacteriota;Actinobacteria;Pseudonocardiales;Pseudonocardiaceae;Crossiella;__	0	5.02E-04	NA	5.02E-04	5.02E-04	5.02E-04	1	all
Bacteria;Actinobacteriota;Actinobacteria;Pseudonocardiales;Pseudonocardiaceae;Lechevalieria;__	0	1.00E-04	NA	1.00E-04	1.00E-04	1.00E-04	1	all
Bacteria;Actinobacteriota;Actinobacteria;Pseudonocardiales;Pseudonocardiaceae;Pseudonocardia;__	0	0.045093904	0.062494121	0.045093904	0.089283921	9.04E-04	2	all
Bacteria;Actinobacteriota;Actinobacteria;Pseudonocardiales;Pseudonocardiaceae;Saccharopolyspora;__	0	0.00110475	NA	0.00110475	0.00110475	0.00110475	1	all
Bacteria;Actinobacteriota;Actinobacteria;Streptomycetales;Streptomycetaceae;Streptomyces;__	0	2.01E-04	NA	2.01E-04	2.01E-04	2.01E-04	1	all
Bacteria;Actinobacteriota;Actinobacteria;Streptosporangiales;Nocardiopsaceae;Nocardiopsis;__	0	4.02E-04	2.01E-04	4.02E-04	6.03E-04	2.01E-04	3	all
Bacteria;Actinobacteriota;Coriobacteriia;Coriobacteriales;Eggerthellaceae;Eggerthella;__	0	2.01E-04	NA	2.01E-04	2.01E-04	2.01E-04	1	all
Bacteria;Actinobacteriota;Coriobacteriia;FS118-23B-02;FS118-23B-02;FS118-23B-02;__	0	1.51E-04	7.10E-05	1.51E-04	2.01E-04	1.00E-04	2	all
Bacteria;Actinobacteriota;Coriobacteriia;FS118-23B-02;FS118-23B-02;FS118-23B-02;uncultured_actinobacterium	0	2.01E-04	1.42E-04	2.01E-04	3.01E-04	1.00E-04	2	all
Bacteria;Actinobacteriota;Coriobacteriia;OPB41;OPB41;OPB41;__	15	1.67E-04	8.20E-05	1.51E-04	3.01E-04	1.00E-04	6	all
Bacteria;Actinobacteriota;MB-A2-108;MB-A2-108;MB-A2-108;MB-A2-108;__	0	5.36E-04	2.53E-04	5.02E-04	8.03E-04	3.01E-04	3	all
Bacteria;Actinobacteriota;MB-A2-108;MB-A2-108;MB-A2-108;MB-A2-108;uncultured_bacterium	0	6.03E-04	7.49E-04	3.01E-04	0.002109069	1.00E-04	6	all
Bacteria;Actinobacteriota;RBG-16-55-12;RBG-16-55-12;RBG-16-55-12;RBG-16-55-12;uncultured_actinomycete	0	2.01E-04	NA	2.01E-04	2.01E-04	2.01E-04	1	all
Bacteria;Actinobacteriota;Rubrobacteria;Rubrobacterales;Rubrobacteriaceae;Rubrobacter;__	0	1.00E-04	NA	1.00E-04	1.00E-04	1.00E-04	1	all
Bacteria;Actinobacteriota;Rubrobacteria;Rubrobacterales;Rubrobacteriaceae;Rubrobacter;Rubrobacter_sp.	0	2.01E-04	1.42E-04	2.01E-04	3.01E-04	1.00E-04	2	all
Bacteria;Actinobacteriota;Rubrobacteria;Rubrobacterales;Rubrobacteriaceae;Rubrobacter;uncultured_eubacterium	0	3.01E-04	NA	3.01E-04	3.01E-04	3.01E-04	1	all
Bacteria;Actinobacteriota;Thermoleophilia;__;__;__;__	0	3.01E-04	NA	3.01E-04	3.01E-04	3.01E-04	1	all
Bacteria;Actinobacteriota;Thermoleophilia;Gaiellales;__;__;__	0	0.002109069	NA	0.002109069	0.002109069	0.002109069	1	all
Bacteria;Actinobacteriota;Thermoleophilia;Gaiellales;Gaiellaceae;Gaiella;__	0	2.51E-04	7.10E-05	2.51E-04	3.01E-04	2.01E-04	2	all
Bacteria;Actinobacteriota;Thermoleophilia;Gaiellales;Gaiellaceae;Gaiella;uncultured_bacterium	100	2.21E-04	1.31E-04	2.01E-04	4.02E-04	1.00E-04	5	all
Bacteria;Actinobacteriota;Thermoleophilia;Gaiellales;Gaiellaceae;Gaiella;uncultured_soil	0	2.01E-04	NA	2.01E-04	2.01E-04	2.01E-04	1	all
Bacteria;Actinobacteriota;Thermoleophilia;Gaiellales;uncultured;uncultured;__	73	3.48E-04	2.77E-04	3.01E-04	0.00110475	1.00E-04	13	all
Bacteria;Actinobacteriota;Thermoleophilia;Gaiellales;uncultured;uncultured;metagenome	2	9.16E-04	0.001135636	3.01E-04	0.003816411	1.00E-04	17	all
Bacteria;Actinobacteriota;Thermoleophilia;Gaiellales;uncultured;uncultured;uncultured_actinobacterium	0	3.01E-04	NA	3.01E-04	3.01E-04	3.01E-04	1	all
Bacteria;Actinobacteriota;Thermoleophilia;Gaiellales;uncultured;uncultured;uncultured_bacterium	100	2.87E-04	2.12E-04	2.01E-04	7.03E-04	1.00E-04	7	all
Bacteria;Actinobacteriota;Thermoleophilia;Gaiellales;uncultured;uncultured;uncultured_organism	0	1.00E-04	NA	1.00E-04	1.00E-04	1.00E-04	1	all
Bacteria;Actinobacteriota;Thermoleophilia;Gaiellales;uncultured;uncultured;uncultured_prokaryote	0	6.03E-04	NA	6.03E-04	6.03E-04	6.03E-04	1	all
Bacteria;Actinobacteriota;Thermoleophilia;Solirubrobacterales;__;__;__	0	0.021592849	NA	0.021592849	0.021592849	0.021592849	1	all
Bacteria;Actinobacteriota;Thermoleophilia;Solirubrobacterales;67-14;67-14;__	0	0.004880988	0.007308997	0.001506478	0.017575575	2.01E-04	5	all
Bacteria;Actinobacteriota;Thermoleophilia;Solirubrobacterales;67-14;67-14;metagenome	0	0.002309933	0.002272514	0.002309933	0.003916842	7.03E-04	2	all
Bacteria;Actinobacteriota;Thermoleophilia;Solirubrobacterales;67-14;67-14;Solirubrobacterales_bacterium	0	3.01E-04	NA	3.01E-04	3.01E-04	3.01E-04	1	all
Bacteria;Actinobacteriota;Thermoleophilia;Solirubrobacterales;67-14;67-14;uncultured_bacterium	0	6.74E-04	6.55E-04	4.02E-04	0.002008637	1.00E-04	7	all
Bacteria;Actinobacteriota;Thermoleophilia;Solirubrobacterales;67-14;67-14;uncultured_Conexibacter	0	1.51E-04	7.10E-05	1.51E-04	2.01E-04	1.00E-04	2	all
Bacteria;Actinobacteriota;Thermoleophilia;Solirubrobacterales;67-14;67-14;uncultured_Rubrobacteraceae	0	0.00160691	NA	0.00160691	0.00160691	0.00160691	1	all
Bacteria;Actinobacteriota;Thermoleophilia;Solirubrobacterales;67-14;67-14;uncultured_Rubrobacteria	0	2.01E-04	NA	2.01E-04	2.01E-04	2.01E-04	1	all
Bacteria;Actinobacteriota;Thermoleophilia;Solirubrobacterales;Solirubrobacteraceae;__;__	0	5.52E-04	7.10E-05	5.52E-04	6.03E-04	5.02E-04	2	all
Bacteria;Actinobacteriota;Thermoleophilia;Solirubrobacterales;Solirubrobacteraceae;Conexibacter;__	0	0.003314251	NA	0.003314251	0.003314251	0.003314251	1	all
Bacteria;Actinobacteriota;Thermoleophilia;Solirubrobacterales;Solirubrobacteraceae;Conexibacter;Conexibacter_sp.	0	0.001807773	NA	0.001807773	0.001807773	0.001807773	1	all
Bacteria;Actinobacteriota;Thermoleophilia;Solirubrobacterales;Solirubrobacteraceae;JCM_18997;Conexibacter_sp.	0	3.01E-04	NA	3.01E-04	3.01E-04	3.01E-04	1	all
Bacteria;Actinobacteriota;Thermoleophilia;Solirubrobacterales;Solirubrobacteraceae;JCM_18997;uncultured_bacterium	0	1.00E-04	NA	1.00E-04	1.00E-04	1.00E-04	1	all
Bacteria;Actinobacteriota;Thermoleophilia;Solirubrobacterales;Solirubrobacteraceae;Parviterribacter;uncultured_bacterium	0	2.01E-04	NA	2.01E-04	2.01E-04	2.01E-04	1	all
Bacteria;Actinobacteriota;Thermoleophilia;Solirubrobacterales;Solirubrobacteraceae;Solirubrobacter;__	0	0.033644672	NA	0.033644672	0.033644672	0.033644672	1	all
Bacteria;Actinobacteriota;Thermoleophilia;Solirubrobacterales;Solirubrobacteraceae;Solirubrobacter;uncultured_bacterium	0	2.01E-04	NA	2.01E-04	2.01E-04	2.01E-04	1	all
Bacteria;Actinobacteriota;Thermoleophilia;Solirubrobacterales;Solirubrobacteraceae;uncultured;Phytoplasma_sp.	0	1.51E-04	7.10E-05	1.51E-04	2.01E-04	1.00E-04	2	all
Bacteria;Actinobacteriota;Thermoleophilia;uncultured;uncultured;uncultured;uncultured_bacterium	0	0.013056141	NA	0.013056141	0.013056141	0.013056141	1	all
Bacteria;Actinobacteriota;WCHB1-81;WCHB1-81;WCHB1-81;WCHB1-81;__	0	1.51E-04	7.10E-05	1.51E-04	2.01E-04	1.00E-04	2	all
Bacteria;Actinobacteriota;WCHB1-81;WCHB1-81;WCHB1-81;WCHB1-81;uncultured_actinobacterium	0	2.01E-04	0	2.01E-04	2.01E-04	2.01E-04	2	all
Bacteria;Alphaproteobacteria;Alphaproteobacteria;__;__;__;__	0	0.005717641	0.015927072	0.001908205	0.132369188	1.00E-04	72	all
Bacteria;Alphaproteobacteria;Alphaproteobacteria;Acetobacterales;Acetobacteraceae;__;__	0	5.52E-04	6.39E-04	5.52E-04	0.001004319	1.00E-04	2	all
Bacteria;Alphaproteobacteria;Alphaproteobacteria;Acetobacterales;Acetobacteraceae;Belnapia;uncultured_bacterium	0	0.040775334	NA	0.040775334	0.040775334	0.040775334	1	all
Bacteria;Alphaproteobacteria;Alphaproteobacteria;Acetobacterales;Acetobacteraceae;Muricoccus;__	0	1.00E-04	NA	1.00E-04	1.00E-04	1.00E-04	1	all
Bacteria;Alphaproteobacteria;Alphaproteobacteria;Acetobacterales;Acetobacteraceae;Rhodopila;uncultured_bacterium	15	2.01E-04	1.23E-04	2.01E-04	4.02E-04	1.00E-04	5	all
Bacteria;Alphaproteobacteria;Alphaproteobacteria;Acetobacterales;Acetobacteraceae;Roseomonas;__	0	0.005875264	0.008166845	0.005875264	0.011650095	1.00E-04	2	all
Bacteria;Alphaproteobacteria;Alphaproteobacteria;Acetobacterales;Acetobacteraceae;Roseomonas;Roseomonas_genomospecies	0	5.52E-04	6.39E-04	5.52E-04	0.001004319	1.00E-04	2	all
Bacteria;Alphaproteobacteria;Alphaproteobacteria;Acetobacterales;Acetobacteraceae;Roseomonas;Roseomonas_terrae	0	4.02E-04	NA	4.02E-04	4.02E-04	4.02E-04	1	all
Bacteria;Alphaproteobacteria;Alphaproteobacteria;Acetobacterales;Acetobacteraceae;uncultured;__	0	6.03E-04	4.26E-04	6.03E-04	9.04E-04	3.01E-04	2	all
Bacteria;Alphaproteobacteria;Alphaproteobacteria;Acetobacterales;Acetobacteraceae;uncultured;metagenome	0	8.03E-04	NA	8.03E-04	8.03E-04	8.03E-04	1	all
Bacteria;Alphaproteobacteria;Alphaproteobacteria;Acetobacterales;Acetobacterales;Acetobacterales;uncultured_Alphaproteobacteria	15	0.001060114	8.80E-04	0.001004319	0.00271166	1.00E-04	9	all
Bacteria;Alphaproteobacteria;Alphaproteobacteria;Alphaproteobacteria_Incertae_Sedis;Unknown_Family;__;__	0	3.01E-04	NA	3.01E-04	3.01E-04	3.01E-04	1	all
Bacteria;Alphaproteobacteria;Alphaproteobacteria;Alphaproteobacteria_Incertae_Sedis;Unknown_Family;Acuticoccus;uncultured_Rhizobiales	0	1.00E-04	NA	1.00E-04	1.00E-04	1.00E-04	1	all
Bacteria;Alphaproteobacteria;Alphaproteobacteria;Alphaproteobacteria_Incertae_Sedis;Unknown_Family;uncultured;__	0	1.00E-04	NA	1.00E-04	1.00E-04	1.00E-04	1	all
Bacteria;Alphaproteobacteria;Alphaproteobacteria;Alphaproteobacteria_Incertae_Sedis;Unknown_Family;uncultured;uncultured_Alphaproteobacteria	0	2.26E-04	1.26E-04	2.01E-04	4.02E-04	1.00E-04	4	all
Bacteria;Alphaproteobacteria;Alphaproteobacteria;AT-s3-44;AT-s3-44;AT-s3-44;__	0	2.51E-04	7.10E-05	2.51E-04	3.01E-04	2.01E-04	2	all
Bacteria;Alphaproteobacteria;Alphaproteobacteria;AT-s3-44;AT-s3-44;AT-s3-44;uncultured_bacterium	25	0.002611228	0.00479906	4.02E-04	0.013357437	2.01E-04	7	all
Bacteria;Alphaproteobacteria;Alphaproteobacteria;Azospirillales;Azospirillaceae;__;__	15	0.005443407	0.005887017	0.002761876	0.013859596	1.00E-04	10	all
Bacteria;Alphaproteobacteria;Alphaproteobacteria;Azospirillales;Azospirillaceae;Azospirillaceae;Rhodocista_sp.	0	4.02E-04	NA	4.02E-04	4.02E-04	4.02E-04	1	all
Bacteria;Alphaproteobacteria;Alphaproteobacteria;Azospirillales;Azospirillaceae;Azospirillum;__	35	9.92E-04	0.00161535	4.02E-04	0.004820729	1.00E-04	8	all
Bacteria;Alphaproteobacteria;Alphaproteobacteria;Azospirillales;Azospirillaceae;Azospirillum;uncultured_Azospirillum	0	0.001205182	8.70E-04	0.001707342	0.001707342	2.01E-04	3	all
Bacteria;Alphaproteobacteria;Alphaproteobacteria;Azospirillales;Azospirillaceae;Azospirillum;uncultured_bacterium	0	4.22E-04	3.44E-04	3.01E-04	0.001004319	1.00E-04	5	all
Bacteria;Alphaproteobacteria;Alphaproteobacteria;Azospirillales;Azospirillaceae;Nitrospirillum;__	0	7.03E-04	2.66E-04	6.03E-04	0.001004319	5.02E-04	3	all
Bacteria;Alphaproteobacteria;Alphaproteobacteria;Azospirillales;Azospirillaceae;Niveispirillum;__	35	0.004177965	0.004523115	0.00271166	0.010244049	2.01E-04	5	all
Bacteria;Alphaproteobacteria;Alphaproteobacteria;Azospirillales;Azospirillaceae;Niveispirillum;Azospirillum_sp.	0	3.01E-04	NA	3.01E-04	3.01E-04	3.01E-04	1	all
Bacteria;Alphaproteobacteria;Alphaproteobacteria;Azospirillales;Azospirillaceae;Niveispirillum;uncultured_bacterium	0	1.00E-04	NA	1.00E-04	1.00E-04	1.00E-04	1	all
Bacteria;Alphaproteobacteria;Alphaproteobacteria;Azospirillales;Azospirillaceae;Niveispirillum;uncultured_Rhodocista	0	0.008034549	NA	0.008034549	0.008034549	0.008034549	1	all
Bacteria;Alphaproteobacteria;Alphaproteobacteria;Caedibacterales;Caedibacteraceae;Caedibacter;__	0	4.02E-04	5.22E-04	1.00E-04	0.001004319	1.00E-04	3	all
Bacteria;Alphaproteobacteria;Alphaproteobacteria;Caedibacterales;Caedibacteraceae;Caedibacter;Candidatus_Paracaedimonas	0	1.00E-04	NA	1.00E-04	1.00E-04	1.00E-04	1	all
Bacteria;Alphaproteobacteria;Alphaproteobacteria;Caedibacterales;Caedibacteraceae;uncultured;uncultured_bacterium	0	1.00E-04	NA	1.00E-04	1.00E-04	1.00E-04	1	all
Bacteria;Alphaproteobacteria;Alphaproteobacteria;Caulobacterales;Caulobacteraceae;__;__	0	1.00E-04	NA	1.00E-04	1.00E-04	1.00E-04	1	all
Bacteria;Alphaproteobacteria;Alphaproteobacteria;Caulobacterales;Caulobacteraceae;Asticcacaulis;Asticcacaulis_excentricus	67	0.003802063	0.004731122	8.03E-04	0.012152255	1.00E-04	7	all
Bacteria;Alphaproteobacteria;Alphaproteobacteria;Caulobacterales;Caulobacteraceae;Asticcacaulis;uncultured_Alphaproteobacteria	0	4.02E-04	NA	4.02E-04	4.02E-04	4.02E-04	1	all
Bacteria;Alphaproteobacteria;Alphaproteobacteria;Caulobacterales;Caulobacteraceae;Asticcacaulis;uncultured_bacterium	0	7.53E-04	6.39E-04	7.53E-04	0.001205182	3.01E-04	2	all
Bacteria;Alphaproteobacteria;Alphaproteobacteria;Caulobacterales;Caulobacteraceae;Brevundimonas;__	0	0.003379396	0.00545994	7.03E-04	0.02540926	1.00E-04	37	all
Bacteria;Alphaproteobacteria;Alphaproteobacteria;Caulobacterales;Caulobacteraceae;Brevundimonas;Brevundimonas_alba	0	9.04E-04	NA	9.04E-04	9.04E-04	9.04E-04	1	all
Bacteria;Alphaproteobacteria;Alphaproteobacteria;Caulobacterales;Caulobacteraceae;Brevundimonas;Brevundimonas_aveniformis	0	4.02E-04	NA	4.02E-04	4.02E-04	4.02E-04	1	all
Bacteria;Alphaproteobacteria;Alphaproteobacteria;Caulobacterales;Caulobacteraceae;Brevundimonas;Brevundimonas_balnearis	0	2.01E-04	NA	2.01E-04	2.01E-04	2.01E-04	1	all
Bacteria;Alphaproteobacteria;Alphaproteobacteria;Caulobacterales;Caulobacteraceae;Brevundimonas;Brevundimonas_diminuta	44	4.12E-04	4.22E-04	3.01E-04	0.001506478	1.00E-04	10	all
Bacteria;Alphaproteobacteria;Alphaproteobacteria;Caulobacterales;Caulobacteraceae;Brevundimonas;Brevundimonas_staleyi	0	9.54E-04	0.001207273	9.54E-04	0.001807773	1.00E-04	2	all
Bacteria;Alphaproteobacteria;Alphaproteobacteria;Caulobacterales;Caulobacteraceae;Brevundimonas;Brevundimonas_terrae	0	9.04E-04	NA	9.04E-04	9.04E-04	9.04E-04	1	all
Bacteria;Alphaproteobacteria;Alphaproteobacteria;Caulobacterales;Caulobacteraceae;Brevundimonas;Caulobacter_sp.	0	0.001205182	NA	0.001205182	0.001205182	0.001205182	1	all
Bacteria;Alphaproteobacteria;Alphaproteobacteria;Caulobacterales;Caulobacteraceae;Caulobacter;__	53	0.007420798	0.009710447	0.001004319	0.023400623	2.01E-04	9	all
Bacteria;Alphaproteobacteria;Alphaproteobacteria;Caulobacterales;Caulobacteraceae;Caulobacter;metagenome	0	0.003012956	NA	0.003012956	0.003012956	0.003012956	1	all
Bacteria;Alphaproteobacteria;Alphaproteobacteria;Caulobacterales;Caulobacteraceae;Phenylobacterium;__	0	3.69E-04	3.04E-04	3.01E-04	0.001506478	1.00E-04	28	all
Bacteria;Alphaproteobacteria;Alphaproteobacteria;Caulobacterales;Caulobacteraceae;Phenylobacterium;metagenome	0	9.04E-04	NA	9.04E-04	9.04E-04	9.04E-04	1	all
Bacteria;Alphaproteobacteria;Alphaproteobacteria;Caulobacterales;Caulobacteraceae;uncultured;__	0	0.001004319	0.001278289	0.001004319	0.001908205	1.00E-04	2	all
Bacteria;Alphaproteobacteria;Alphaproteobacteria;Caulobacterales;Hyphomonadaceae;__;__	17	0.00111312	0.001476947	3.01E-04	0.00431857	1.00E-04	12	all
Bacteria;Alphaproteobacteria;Alphaproteobacteria;Caulobacterales;Hyphomonadaceae;Algimonas;__	0	1.51E-04	7.10E-05	1.51E-04	2.01E-04	1.00E-04	2	all
Bacteria;Alphaproteobacteria;Alphaproteobacteria;Caulobacterales;Hyphomonadaceae;Algimonas;uncultured_bacterium	17	3.82E-04	1.65E-04	3.01E-04	6.03E-04	2.01E-04	5	all
Bacteria;Alphaproteobacteria;Alphaproteobacteria;Caulobacterales;Hyphomonadaceae;Hellea;uncultured_Alphaproteobacteria	0	0.001406046	0.001377052	0.001205182	0.003113388	1.00E-04	4	all
Bacteria;Alphaproteobacteria;Alphaproteobacteria;Caulobacterales;Hyphomonadaceae;Henriciella;uncultured_bacterium	0	1.00E-04	NA	1.00E-04	1.00E-04	1.00E-04	1	all
Bacteria;Alphaproteobacteria;Alphaproteobacteria;Caulobacterales;Hyphomonadaceae;Hirschia;__	0	4.52E-04	2.66E-04	5.02E-04	7.03E-04	1.00E-04	4	all
Bacteria;Alphaproteobacteria;Alphaproteobacteria;Caulobacterales;Hyphomonadaceae;Hirschia;Hirschia_baltica	0	1.00E-04	NA	1.00E-04	1.00E-04	1.00E-04	1	all
Bacteria;Alphaproteobacteria;Alphaproteobacteria;Caulobacterales;Hyphomonadaceae;Hirschia;Hirschia_maritima	0	0.001908205	0.002087437	0.001908205	0.003715979	1.00E-04	4	all
Bacteria;Alphaproteobacteria;Alphaproteobacteria;Caulobacterales;Hyphomonadaceae;Hirschia;metagenome	0	4.52E-04	3.55E-04	4.52E-04	7.03E-04	2.01E-04	2	all
Bacteria;Alphaproteobacteria;Alphaproteobacteria;Caulobacterales;Hyphomonadaceae;Hirschia;uncultured_bacterium	0	0.001154966	0.001260124	6.53E-04	0.003816411	1.00E-04	8	all
Bacteria;Alphaproteobacteria;Alphaproteobacteria;Caulobacterales;Hyphomonadaceae;Hyphobacterium;mucus_bacterium	0	1.51E-04	5.80E-05	1.51E-04	2.01E-04	1.00E-04	4	all
Bacteria;Alphaproteobacteria;Alphaproteobacteria;Caulobacterales;Hyphomonadaceae;Hyphomonas;__	43	4.87E-04	3.03E-04	4.02E-04	0.00110475	1.00E-04	26	all
Bacteria;Alphaproteobacteria;Alphaproteobacteria;Caulobacterales;Hyphomonadaceae;Hyphomonas;uncultured_bacterium	0	4.02E-04	NA	4.02E-04	4.02E-04	4.02E-04	1	all
Bacteria;Alphaproteobacteria;Alphaproteobacteria;Caulobacterales;Hyphomonadaceae;Litorimonas;__	0	1.51E-04	7.10E-05	1.51E-04	2.01E-04	1.00E-04	2	all
Bacteria;Alphaproteobacteria;Alphaproteobacteria;Caulobacterales;Hyphomonadaceae;Maricaulis;__	0	1.34E-04	5.80E-05	1.00E-04	2.01E-04	1.00E-04	3	all
Bacteria;Alphaproteobacteria;Alphaproteobacteria;Caulobacterales;Hyphomonadaceae;Maricaulis;uncultured_bacterium	0	3.01E-04	NA	3.01E-04	3.01E-04	3.01E-04	1	all
Bacteria;Alphaproteobacteria;Alphaproteobacteria;Caulobacterales;Hyphomonadaceae;Oceanicaulis;__	0	4.02E-04	1.42E-04	4.02E-04	5.02E-04	3.01E-04	2	all
Bacteria;Alphaproteobacteria;Alphaproteobacteria;Caulobacterales;Hyphomonadaceae;Oceanicaulis;uncultured_Alphaproteobacteria	0	2.01E-04	0	2.01E-04	2.01E-04	2.01E-04	2	all
Bacteria;Alphaproteobacteria;Alphaproteobacteria;Caulobacterales;Hyphomonadaceae;Ponticaulis;__	0	0.001857989	9.23E-04	0.001857989	0.002510796	0.001205182	2	all
Bacteria;Alphaproteobacteria;Alphaproteobacteria;Caulobacterales;Hyphomonadaceae;Ponticaulis;uncultured_bacterium	0	1.00E-04	NA	1.00E-04	1.00E-04	1.00E-04	1	all
Bacteria;Alphaproteobacteria;Alphaproteobacteria;Caulobacterales;Hyphomonadaceae;Robiginitomaculum;Robiginitomaculum_antarcticum	0	1.67E-04	1.16E-04	1.00E-04	3.01E-04	1.00E-04	3	all
Bacteria;Alphaproteobacteria;Alphaproteobacteria;Caulobacterales;Hyphomonadaceae;Robiginitomaculum;uncultured_bacterium	0	2.01E-04	NA	2.01E-04	2.01E-04	2.01E-04	1	all
Bacteria;Alphaproteobacteria;Alphaproteobacteria;Caulobacterales;Hyphomonadaceae;SWB02;__	0	0.001330722	0.001273489	0.00110475	0.003414683	1.00E-04	8	all
Bacteria;Alphaproteobacteria;Alphaproteobacteria;Caulobacterales;Hyphomonadaceae;SWB02;uncultured_bacterium	0	1.00E-04	0	1.00E-04	1.00E-04	1.00E-04	3	all
Bacteria;Alphaproteobacteria;Alphaproteobacteria;Caulobacterales;Hyphomonadaceae;UKL13-1;alpha_proteobacterium	0	1.00E-04	NA	1.00E-04	1.00E-04	1.00E-04	1	all
Bacteria;Alphaproteobacteria;Alphaproteobacteria;Caulobacterales;Hyphomonadaceae;UKL13-1;uncultured_bacterium	0	3.35E-04	2.53E-04	3.01E-04	6.03E-04	1.00E-04	3	all
Bacteria;Alphaproteobacteria;Alphaproteobacteria;Caulobacterales;Hyphomonadaceae;uncultured;__	17	5.22E-04	1.93E-04	6.03E-04	7.03E-04	2.01E-04	5	all
Bacteria;Alphaproteobacteria;Alphaproteobacteria;Caulobacterales;Hyphomonadaceae;uncultured;uncultured_Alphaproteobacteria	0	1.34E-04	5.80E-05	1.00E-04	2.01E-04	1.00E-04	3	all
Bacteria;Alphaproteobacteria;Alphaproteobacteria;Caulobacterales;Hyphomonadaceae;uncultured;uncultured_bacterium	0	3.01E-04	2.84E-04	3.01E-04	5.02E-04	1.00E-04	2	all
Bacteria;Alphaproteobacteria;Alphaproteobacteria;Caulobacterales;Hyphomonadaceae;uncultured;uncultured_Hyphomonadaceae	0	1.00E-04	NA	1.00E-04	1.00E-04	1.00E-04	1	all
Bacteria;Alphaproteobacteria;Alphaproteobacteria;Caulobacterales;Hyphomonadaceae;uncultured;uncultured_organism	0	1.00E-04	0	1.00E-04	1.00E-04	1.00E-04	2	all
Bacteria;Alphaproteobacteria;Alphaproteobacteria;Caulobacterales;Parvularculaceae;__;__	225	2.61E-04	2.08E-04	2.01E-04	6.03E-04	1.00E-04	5	all
Bacteria;Alphaproteobacteria;Alphaproteobacteria;Caulobacterales;Parvularculaceae;Amphiplicatus;__	0	3.35E-04	2.53E-04	3.01E-04	6.03E-04	1.00E-04	3	all
Bacteria;Alphaproteobacteria;Alphaproteobacteria;Caulobacterales;Parvularculaceae;Amphiplicatus;bacterium_YC-ZSS-LKJ85	0	0.003515115	NA	0.003515115	0.003515115	0.003515115	1	all
Bacteria;Alphaproteobacteria;Alphaproteobacteria;Caulobacterales;Parvularculaceae;Amphiplicatus;uncultured_Alphaproteobacteria	0	1.00E-04	NA	1.00E-04	1.00E-04	1.00E-04	1	all
Bacteria;Alphaproteobacteria;Alphaproteobacteria;Caulobacterales;Parvularculaceae;Amphiplicatus;uncultured_bacterium	25	2.34E-04	1.97E-04	1.51E-04	6.03E-04	1.00E-04	6	all
Bacteria;Alphaproteobacteria;Alphaproteobacteria;Caulobacterales;Parvularculaceae;Marinicaulis;uncultured_Rhizobiales	0	2.51E-04	2.13E-04	2.51E-04	4.02E-04	1.00E-04	2	all
Bacteria;Alphaproteobacteria;Alphaproteobacteria;Caulobacterales;Parvularculaceae;Parvularcula;__	0	1.51E-04	5.80E-05	1.51E-04	2.01E-04	1.00E-04	4	all
Bacteria;Alphaproteobacteria;Alphaproteobacteria;Caulobacterales;Parvularculaceae;Parvularcula;uncultured_bacterium	0	1.00E-04	NA	1.00E-04	1.00E-04	1.00E-04	1	all
Bacteria;Alphaproteobacteria;Alphaproteobacteria;Caulobacterales;Parvularculaceae;Parvularcula;uncultured_organism	0	1.51E-04	7.10E-05	1.51E-04	2.01E-04	1.00E-04	2	all
Bacteria;Alphaproteobacteria;Alphaproteobacteria;Defluviicoccales;__;__;__	0	2.51E-04	1.30E-04	2.51E-04	4.02E-04	1.00E-04	4	all
Bacteria;Alphaproteobacteria;Alphaproteobacteria;Defluviicoccales;Defluviicoccaceae;Defluviicoccus;__	0	1.00E-04	0	1.00E-04	1.00E-04	1.00E-04	2	all
Bacteria;Alphaproteobacteria;Alphaproteobacteria;Defluviicoccales;Defluviicoccaceae;Defluviicoccus;uncultured_bacterium	0	6.03E-04	7.84E-04	2.01E-04	0.001506478	1.00E-04	3	all
Bacteria;Alphaproteobacteria;Alphaproteobacteria;Defluviicoccales;uncultured;uncultured;__	0	0.00474959	0.014457653	9.04E-04	0.069599277	1.00E-04	24	all
Bacteria;Alphaproteobacteria;Alphaproteobacteria;Defluviicoccales;uncultured;uncultured;uncultured_bacterium	0	0.007528023	0.017800756	7.03E-04	0.081851963	1.00E-04	23	all
Bacteria;Alphaproteobacteria;Alphaproteobacteria;Defluviicoccales;uncultured;uncultured;uncultured_marine	0	1.67E-04	1.16E-04	1.00E-04	3.01E-04	1.00E-04	3	all
Bacteria;Alphaproteobacteria;Alphaproteobacteria;Defluviicoccales;uncultured;uncultured;uncultured_organism	21	0.007867162	0.007237716	0.0113488	0.018178166	3.01E-04	9	all
Bacteria;Alphaproteobacteria;Alphaproteobacteria;Defluviicoccales;uncultured;uncultured;uncultured_Phyllobacteriaceae	0	5.02E-04	NA	5.02E-04	5.02E-04	5.02E-04	1	all
Bacteria;Alphaproteobacteria;Alphaproteobacteria;Defluviicoccales;uncultured;uncultured;uncultured_proteobacterium	0	0.00296274	0.00376385	0.00296274	0.005624184	3.01E-04	2	all
Bacteria;Alphaproteobacteria;Alphaproteobacteria;Defluviicoccales;uncultured;uncultured;uncultured_Rhodospirillaceae	0	2.68E-04	2.09E-04	2.01E-04	5.02E-04	1.00E-04	3	all
Bacteria;Alphaproteobacteria;Alphaproteobacteria;Defluviicoccales;uncultured;uncultured;unidentified_marine	0	1.00E-04	0	1.00E-04	1.00E-04	1.00E-04	2	all
Bacteria;Alphaproteobacteria;Alphaproteobacteria;Dongiales;Dongiaceae;Dongia;__	0	6.63E-04	6.09E-04	5.02E-04	0.001305614	1.00E-04	5	all
Bacteria;Alphaproteobacteria;Alphaproteobacteria;Dongiales;Dongiaceae;Dongia;metagenome	0	2.01E-04	NA	2.01E-04	2.01E-04	2.01E-04	1	all
Bacteria;Alphaproteobacteria;Alphaproteobacteria;Dongiales;Dongiaceae;Dongia;uncultured_Rhodospirillales	0	0.001004319	NA	0.001004319	0.001004319	0.001004319	1	all
Bacteria;Alphaproteobacteria;Alphaproteobacteria;Elsterales;Elsteraceae;Elstera;uncultured_bacterium	0	5.02E-04	NA	5.02E-04	5.02E-04	5.02E-04	1	all
Bacteria;Alphaproteobacteria;Alphaproteobacteria;Elsterales;Elsteraceae;Lacibacterium;Lacibacterium_aquatile	0	1.00E-04	NA	1.00E-04	1.00E-04	1.00E-04	1	all
Bacteria;Alphaproteobacteria;Alphaproteobacteria;Emcibacterales;Emcibacteraceae;Emcibacter;carbazole-degrading_bacterium	0	2.01E-04	NA	2.01E-04	2.01E-04	2.01E-04	1	all
Bacteria;Alphaproteobacteria;Alphaproteobacteria;Ferrovibrionales;Ferrovibrionaceae;Ferrovibrio;__	0	0.011817482	0.013370771	0.008235412	0.026614442	6.03E-04	3	all
Bacteria;Alphaproteobacteria;Alphaproteobacteria;Ferrovibrionales;Ferrovibrionales;Taonella;__	0	2.01E-04	NA	2.01E-04	2.01E-04	2.01E-04	1	all
Bacteria;Alphaproteobacteria;Alphaproteobacteria;Ferrovibrionales;Ferrovibrionales;Taonella;uncultured_bacterium	0	3.01E-04	1.74E-04	2.01E-04	5.02E-04	2.01E-04	3	all
Bacteria;Alphaproteobacteria;Alphaproteobacteria;Ferrovibrionales;Ferrovibrionales;uncultured;uncultured_bacterium	0	3.01E-04	NA	3.01E-04	3.01E-04	3.01E-04	1	all
Bacteria;Alphaproteobacteria;Alphaproteobacteria;Holosporales;Holosporaceae;__;__	0	4.35E-04	5.80E-04	1.00E-04	0.00110475	1.00E-04	3	all
Bacteria;Alphaproteobacteria;Alphaproteobacteria;Holosporales;Holosporaceae;Candidatus_Bealeia;uncultured_Alphaproteobacteria	0	1.00E-04	NA	1.00E-04	1.00E-04	1.00E-04	1	all
Bacteria;Alphaproteobacteria;Alphaproteobacteria;Holosporales;Holosporaceae;Candidatus_Bealeia;uncultured_bacterium	0	1.51E-04	7.10E-05	1.51E-04	2.01E-04	1.00E-04	2	all
Bacteria;Alphaproteobacteria;Alphaproteobacteria;Holosporales;Holosporaceae;Candidatus_Gortzia;uncultured_bacterium	0	1.00E-04	NA	1.00E-04	1.00E-04	1.00E-04	1	all
Bacteria;Alphaproteobacteria;Alphaproteobacteria;Holosporales;Holosporaceae;Candidatus_Paraholospora;Candidatus_Paraholospora	0	1.00E-04	NA	1.00E-04	1.00E-04	1.00E-04	1	all
Bacteria;Alphaproteobacteria;Alphaproteobacteria;Holosporales;Holosporaceae;Holospora;uncultured_bacterium	0	2.01E-04	1.42E-04	2.01E-04	3.01E-04	1.00E-04	2	all
Bacteria;Alphaproteobacteria;Alphaproteobacteria;Holosporales;Holosporaceae;Holosporaceae;uncultured_bacterium	0	2.01E-04	NA	2.01E-04	2.01E-04	2.01E-04	1	all
Bacteria;Alphaproteobacteria;Alphaproteobacteria;Holosporales;Holosporaceae;uncultured;__	217	2.51E-04	1.38E-04	2.51E-04	4.02E-04	1.00E-04	6	all
Bacteria;Alphaproteobacteria;Alphaproteobacteria;Holosporales;Holosporaceae;uncultured;metagenome	0	2.01E-04	NA	2.01E-04	2.01E-04	2.01E-04	1	all
Bacteria;Alphaproteobacteria;Alphaproteobacteria;Holosporales;Holosporaceae;uncultured;uncultured_Alphaproteobacteria	17	0.001305614	0.002070456	3.01E-04	0.00542332	1.00E-04	9	all
Bacteria;Alphaproteobacteria;Alphaproteobacteria;Holosporales;Holosporaceae;uncultured;uncultured_bacterium	0	0.001192628	0.001598312	6.03E-04	0.005021593	1.00E-04	8	all
Bacteria;Alphaproteobacteria;Alphaproteobacteria;Holosporales;Holosporaceae;uncultured;uncultured_organism	0	0.001774296	0.002295331	6.03E-04	0.004419002	3.01E-04	3	all
Bacteria;Alphaproteobacteria;Alphaproteobacteria;Kiloniellales;__;__;__	0	2.01E-04	NA	2.01E-04	2.01E-04	2.01E-04	1	all
Bacteria;Alphaproteobacteria;Alphaproteobacteria;Kiloniellales;Fodinicurvataceae;Fodinicurvata;__	0	3.01E-04	NA	3.01E-04	3.01E-04	3.01E-04	1	all
Bacteria;Alphaproteobacteria;Alphaproteobacteria;Kiloniellales;Fodinicurvataceae;Rhodovibrio;Rhodovibrio_sp.	0	1.00E-04	NA	1.00E-04	1.00E-04	1.00E-04	1	all
Bacteria;Alphaproteobacteria;Alphaproteobacteria;Kiloniellales;Kiloniellaceae;__;__	0	1.51E-04	7.10E-05	1.51E-04	2.01E-04	1.00E-04	2	all
Bacteria;Alphaproteobacteria;Alphaproteobacteria;Kiloniellales;Kiloniellaceae;Limibacillus;uncultured_bacterium	0	1.00E-04	NA	1.00E-04	1.00E-04	1.00E-04	1	all
Bacteria;Alphaproteobacteria;Alphaproteobacteria;Kiloniellales;Kiloniellaceae;Pelagibius;uncultured_Alphaproteobacteria	0	1.51E-04	7.10E-05	1.51E-04	2.01E-04	1.00E-04	2	all
Bacteria;Alphaproteobacteria;Alphaproteobacteria;Kiloniellales;Kiloniellaceae;Pelagibius;uncultured_bacterium	0	5.02E-04	NA	5.02E-04	5.02E-04	5.02E-04	1	all
Bacteria;Alphaproteobacteria;Alphaproteobacteria;Kiloniellales;Kiloniellaceae;Tagaea;uncultured_bacterium	0	9.04E-04	0.001136257	9.04E-04	0.001707342	1.00E-04	2	all
Bacteria;Alphaproteobacteria;Alphaproteobacteria;Kiloniellales;Kiloniellaceae;Tistlia;Brucella_sp.	0	1.67E-04	1.16E-04	1.00E-04	3.01E-04	1.00E-04	3	all
Bacteria;Alphaproteobacteria;Alphaproteobacteria;Kiloniellales;Kiloniellaceae;uncultured;__	0	0.001124837	0.001617724	7.03E-04	0.00542332	1.00E-04	15	all
Bacteria;Alphaproteobacteria;Alphaproteobacteria;Kiloniellales;Kiloniellaceae;uncultured;Candidatus_Nitrosoarchaeum	0	3.77E-04	1.51E-04	4.02E-04	5.02E-04	2.01E-04	4	all
Bacteria;Alphaproteobacteria;Alphaproteobacteria;Kiloniellales;Kiloniellaceae;uncultured;uncultured_Alphaproteobacteria	0	1.00E-04	NA	1.00E-04	1.00E-04	1.00E-04	1	all
Bacteria;Alphaproteobacteria;Alphaproteobacteria;Kiloniellales;Kiloniellaceae;uncultured;uncultured_bacterium	0	3.01E-04	2.84E-04	3.01E-04	5.02E-04	1.00E-04	2	all
Bacteria;Alphaproteobacteria;Alphaproteobacteria;Kiloniellales;Kiloniellaceae;uncultured;uncultured_deep-sea	25	4.82E-04	3.13E-04	4.02E-04	0.001004319	2.01E-04	5	all
Bacteria;Alphaproteobacteria;Alphaproteobacteria;Kiloniellales;Kiloniellaceae;uncultured;uncultured_Pelagibius	0	4.77E-04	2.07E-04	5.02E-04	7.03E-04	2.01E-04	4	all
Bacteria;Alphaproteobacteria;Alphaproteobacteria;Kiloniellales;Kiloniellaceae;uncultured;uncultured_Rhodospirillaceae	25	3.87E-04	1.96E-04	3.01E-04	8.03E-04	2.01E-04	7	all
Bacteria;Alphaproteobacteria;Alphaproteobacteria;Kordiimonadales;Kordiimonadaceae;Kordiimonas;__	0	9.37E-04	7.54E-04	9.04E-04	0.001707342	2.01E-04	3	all
Bacteria;Alphaproteobacteria;Alphaproteobacteria;Kordiimonadales;Kordiimonadaceae;Kordiimonas;alpha_proteobacterium	0	1.00E-04	NA	1.00E-04	1.00E-04	1.00E-04	1	all
Bacteria;Alphaproteobacteria;Alphaproteobacteria;Kordiimonadales;Kordiimonadaceae;Kordiimonas;Kordiimonas_lipolytica	0	3.01E-04	NA	3.01E-04	3.01E-04	3.01E-04	1	all
Bacteria;Alphaproteobacteria;Alphaproteobacteria;Kordiimonadales;Kordiimonadaceae;Kordiimonas;uncultured_bacterium	58	3.14E-04	1.89E-04	2.01E-04	7.03E-04	2.01E-04	8	all
Bacteria;Alphaproteobacteria;Alphaproteobacteria;Kordiimonadales;Kordiimonadaceae;Kordiimonas;uncultured_Kordiimonas	0	3.01E-04	NA	3.01E-04	3.01E-04	3.01E-04	1	all
Bacteria;Alphaproteobacteria;Alphaproteobacteria;Kordiimonadales;Temperatibacteraceae;Temperatibacter;Temperatibacter_marinus	0	2.01E-04	NA	2.01E-04	2.01E-04	2.01E-04	1	all
Bacteria;Alphaproteobacteria;Alphaproteobacteria;Kordiimonadales;uncultured;uncultured;uncultured_bacterium	25	0.001124837	5.19E-04	8.03E-04	0.001908205	7.03E-04	5	all
Bacteria;Alphaproteobacteria;Alphaproteobacteria;Micavibrionales;__;__;__	0	3.46E-04	3.26E-04	2.01E-04	0.00110475	1.00E-04	9	all
Bacteria;Alphaproteobacteria;Alphaproteobacteria;Micavibrionales;Micavibrionaceae;Micavibrio;Micavibrio_aeruginosavorus	0	5.02E-04	NA	5.02E-04	5.02E-04	5.02E-04	1	all
Bacteria;Alphaproteobacteria;Alphaproteobacteria;Micavibrionales;Micavibrionaceae;uncultured;__	126	4.55E-04	4.16E-04	3.01E-04	0.001305614	1.00E-04	15	all
Bacteria;Alphaproteobacteria;Alphaproteobacteria;Micavibrionales;Micavibrionaceae;uncultured;marine_metagenome	0	6.03E-04	NA	6.03E-04	6.03E-04	6.03E-04	1	all
Bacteria;Alphaproteobacteria;Alphaproteobacteria;Micavibrionales;Micavibrionaceae;uncultured;metagenome	0	2.01E-04	NA	2.01E-04	2.01E-04	2.01E-04	1	all
Bacteria;Alphaproteobacteria;Alphaproteobacteria;Micavibrionales;Micavibrionaceae;uncultured;uncultured_Alphaproteobacteria	0	5.77E-04	3.22E-04	5.52E-04	9.04E-04	3.01E-04	4	all
Bacteria;Alphaproteobacteria;Alphaproteobacteria;Micavibrionales;Micavibrionaceae;uncultured;uncultured_bacterium	11	7.55E-04	8.60E-04	3.01E-04	0.003012956	1.00E-04	25	all
Bacteria;Alphaproteobacteria;Alphaproteobacteria;Micavibrionales;Micavibrionaceae;uncultured;uncultured_deep-sea	0	5.02E-04	NA	5.02E-04	5.02E-04	5.02E-04	1	all
Bacteria;Alphaproteobacteria;Alphaproteobacteria;Micavibrionales;Micavibrionaceae;uncultured;uncultured_organism	17	3.48E-04	0.000454013	2.01E-04	0.001807773	1.00E-04	13	all
Bacteria;Alphaproteobacteria;Alphaproteobacteria;Micavibrionales;Micavibrionaceae;uncultured;unidentified_marine	17	4.69E-04	3.40E-04	3.01E-04	0.00110475	2.01E-04	6	all
Bacteria;Alphaproteobacteria;Alphaproteobacteria;Micavibrionales;uncultured;uncultured;__	48	5.77E-04	5.82E-04	2.51E-04	0.002209501	1.00E-04	16	all
Bacteria;Alphaproteobacteria;Alphaproteobacteria;Micavibrionales;uncultured;uncultured;Alphaproteobacteria_bacterium	0	2.01E-04	NA	2.01E-04	2.01E-04	2.01E-04	1	all
Bacteria;Alphaproteobacteria;Alphaproteobacteria;Micavibrionales;uncultured;uncultured;bacterium_enrichment	0	1.51E-04	7.10E-05	1.51E-04	2.01E-04	1.00E-04	2	all
Bacteria;Alphaproteobacteria;Alphaproteobacteria;Micavibrionales;uncultured;uncultured;metagenome	0	3.01E-04	2.66E-04	2.01E-04	6.03E-04	1.00E-04	3	all
Bacteria;Alphaproteobacteria;Alphaproteobacteria;Micavibrionales;uncultured;uncultured;uncultured_Alphaproteobacteria	0	3.01E-04	2.17E-04	2.51E-04	6.03E-04	1.00E-04	4	all
Bacteria;Alphaproteobacteria;Alphaproteobacteria;Micavibrionales;uncultured;uncultured;uncultured_bacterium	0	8.45E-04	0.002035081	2.51E-04	0.010143618	1.00E-04	24	all
Bacteria;Alphaproteobacteria;Alphaproteobacteria;Micavibrionales;uncultured;uncultured;uncultured_gamma	0	4.35E-04	3.07E-04	5.02E-04	7.03E-04	1.00E-04	3	all
Bacteria;Alphaproteobacteria;Alphaproteobacteria;Micavibrionales;uncultured;uncultured;uncultured_organism	0	6.53E-04	4.06E-04	7.53E-04	0.001004319	1.00E-04	4	all
Bacteria;Alphaproteobacteria;Alphaproteobacteria;Micavibrionales;uncultured;uncultured;uncultured_Rhodospirillales	0	2.01E-04	NA	2.01E-04	2.01E-04	2.01E-04	1	all
Bacteria;Alphaproteobacteria;Alphaproteobacteria;Micropepsales;Micropepsaceae;__;__	0	2.01E-04	1.42E-04	2.01E-04	3.01E-04	1.00E-04	2	all
Bacteria;Alphaproteobacteria;Alphaproteobacteria;Micropepsales;Micropepsaceae;Micropepsis;uncultured_bacterium	0	5.02E-04	NA	5.02E-04	5.02E-04	5.02E-04	1	all
Bacteria;Alphaproteobacteria;Alphaproteobacteria;Micropepsales;Micropepsaceae;uncultured;__	0	0.001205182	NA	0.001205182	0.001205182	0.001205182	1	all
Bacteria;Alphaproteobacteria;Alphaproteobacteria;Micropepsales;Micropepsaceae;uncultured;bacterium_enrichment	0	2.01E-04	1.00E-04	2.01E-04	3.01E-04	1.00E-04	3	all
Bacteria;Alphaproteobacteria;Alphaproteobacteria;Micropepsales;Micropepsaceae;uncultured;uncultured_bacterium	0	1.00E-04	NA	1.00E-04	1.00E-04	1.00E-04	1	all
Bacteria;Alphaproteobacteria;Alphaproteobacteria;NRL2;NRL2;NRL2;__	0	6.53E-04	2.13E-04	6.53E-04	8.03E-04	5.02E-04	2	all
Bacteria;Alphaproteobacteria;Alphaproteobacteria;NRL2;NRL2;NRL2;uncultured_bacterium	0	2.01E-04	NA	2.01E-04	2.01E-04	2.01E-04	1	all
Bacteria;Alphaproteobacteria;Alphaproteobacteria;Paracaedibacterales;Paracaedibacteraceae;__;__	0	1.00E-04	0	1.00E-04	1.00E-04	1.00E-04	3	all
Bacteria;Alphaproteobacteria;Alphaproteobacteria;Paracaedibacterales;Paracaedibacteraceae;Candidatus_Captivus;Candidatus_Captivus	0	2.01E-04	NA	2.01E-04	2.01E-04	2.01E-04	1	all
Bacteria;Alphaproteobacteria;Alphaproteobacteria;Paracaedibacterales;Paracaedibacteraceae;Candidatus_Captivus;uncultured_bacterium	0	0.001079642	0.00157174	4.02E-04	0.003414683	1.00E-04	4	all
Bacteria;Alphaproteobacteria;Alphaproteobacteria;Paracaedibacterales;Paracaedibacteraceae;Candidatus_Finniella;__	0	5.02E-04	NA	5.02E-04	5.02E-04	5.02E-04	1	all
Bacteria;Alphaproteobacteria;Alphaproteobacteria;Paracaedibacterales;Paracaedibacteraceae;Candidatus_Finniella;Candidatus_Finniella	0	0.00110475	NA	0.00110475	0.00110475	0.00110475	1	all
Bacteria;Alphaproteobacteria;Alphaproteobacteria;Paracaedibacterales;Paracaedibacteraceae;Candidatus_Finniella;uncultured_bacterium	44	0.002703935	0.004821856	4.02E-04	0.016972984	1.00E-04	13	all
Bacteria;Alphaproteobacteria;Alphaproteobacteria;Paracaedibacterales;Paracaedibacteraceae;Candidatus_Paracaedibacter;__	0	7.03E-04	7.10E-04	7.03E-04	0.001205182	2.01E-04	2	all
Bacteria;Alphaproteobacteria;Alphaproteobacteria;Paracaedibacterales;Paracaedibacteraceae;Candidatus_Paracaedibacter;metagenome	0	3.01E-04	2.01E-04	3.01E-04	5.02E-04	1.00E-04	3	all
Bacteria;Alphaproteobacteria;Alphaproteobacteria;Paracaedibacterales;Paracaedibacteraceae;uncultured;__	0	0.001157609	0.001099854	7.03E-04	0.003916842	2.01E-04	19	all
Bacteria;Alphaproteobacteria;Alphaproteobacteria;Paracaedibacterales;Paracaedibacteraceae;uncultured;Candidatus_Intestinusbacter	0	1.51E-04	7.10E-05	1.51E-04	2.01E-04	1.00E-04	2	all
Bacteria;Alphaproteobacteria;Alphaproteobacteria;Paracaedibacterales;Paracaedibacteraceae;uncultured;uncultured_Acetobacteraceae	0	1.00E-04	NA	1.00E-04	1.00E-04	1.00E-04	1	all
Bacteria;Alphaproteobacteria;Alphaproteobacteria;Paracaedibacterales;Paracaedibacteraceae;uncultured;uncultured_Alphaproteobacteria	0	2.01E-04	1.42E-04	1.51E-04	4.02E-04	1.00E-04	4	all
Bacteria;Alphaproteobacteria;Alphaproteobacteria;Paracaedibacterales;Paracaedibacteraceae;uncultured;uncultured_bacterium	0	4.69E-04	3.99E-04	4.02E-04	0.001305614	1.00E-04	9	all
Bacteria;Alphaproteobacteria;Alphaproteobacteria;Paracaedibacterales;Paracaedibacteraceae;uncultured;uncultured_gamma	0	0.001406046	6.59E-04	0.001506478	0.002008637	7.03E-04	3	all
Bacteria;Alphaproteobacteria;Alphaproteobacteria;Paracaedibacterales;Paracaedibacteraceae;uncultured;uncultured_prokaryote	71	5.11E-04	4.43E-04	4.02E-04	0.001707342	1.00E-04	11	all
Bacteria;Alphaproteobacteria;Alphaproteobacteria;Paracaedibacterales;Paracaedibacteraceae;uncultured;uncultured_Rickettsiales	0	3.52E-04	3.55E-04	3.52E-04	6.03E-04	1.00E-04	2	all
Bacteria;Alphaproteobacteria;Alphaproteobacteria;Parvibaculales;OCS116_clade;OCS116_clade;__	0	1.00E-04	NA	1.00E-04	1.00E-04	1.00E-04	1	all
Bacteria;Alphaproteobacteria;Alphaproteobacteria;Parvibaculales;OCS116_clade;OCS116_clade;uncultured_marine	0	7.03E-04	NA	7.03E-04	7.03E-04	7.03E-04	1	all
Bacteria;Alphaproteobacteria;Alphaproteobacteria;Parvibaculales;Parvibaculaceae;Mf105b01;__	0	8.03E-04	NA	8.03E-04	8.03E-04	8.03E-04	1	all
Bacteria;Alphaproteobacteria;Alphaproteobacteria;Parvibaculales;Parvibaculaceae;uncultured;uncultured_Alphaproteobacteria	0	1.00E-04	NA	1.00E-04	1.00E-04	1.00E-04	1	all
Bacteria;Alphaproteobacteria;Alphaproteobacteria;Parvibaculales;PS1_clade;PS1_clade;__	11	4.84E-04	4.01E-04	3.01E-04	0.001406046	1.00E-04	11	all
Bacteria;Alphaproteobacteria;Alphaproteobacteria;Parvibaculales;PS1_clade;PS1_clade;uncultured_Alphaproteobacteria	11	0.003031787	0.00358308	0.001506478	0.011951391	1.00E-04	16	all
Bacteria;Alphaproteobacteria;Alphaproteobacteria;Parvibaculales;PS1_clade;PS1_clade;uncultured_bacterium	17	8.70E-04	0.001115954	2.01E-04	0.002309933	1.00E-04	6	all
Bacteria;Alphaproteobacteria;Alphaproteobacteria;Puniceispirillales;EF100-94H03;EF100-94H03;uncultured_bacterium	0	4.77E-04	2.23E-04	5.02E-04	7.03E-04	2.01E-04	4	all
Bacteria;Alphaproteobacteria;Alphaproteobacteria;Puniceispirillales;SAR116_clade;Candidatus_Puniceispirillum;uncultured_bacterium	0	7.78E-04	4.44E-04	8.03E-04	0.001205182	3.01E-04	4	all
Bacteria;Alphaproteobacteria;Alphaproteobacteria;Puniceispirillales;SAR116_clade;SAR116_clade;__	11	0.027084886	0.028966444	0.01295571	0.09952797	1.00E-04	19	all
Bacteria;Alphaproteobacteria;Alphaproteobacteria;Puniceispirillales;SAR116_clade;SAR116_clade;alpha_proteobacterium	11	2.30E-04	1.12E-04	2.01E-04	4.02E-04	1.00E-04	7	all
Bacteria;Alphaproteobacteria;Alphaproteobacteria;Puniceispirillales;SAR116_clade;SAR116_clade;marine_metagenome	11	4.35E-04	2.75E-04	4.02E-04	0.001004319	1.00E-04	9	all
Bacteria;Alphaproteobacteria;Alphaproteobacteria;Puniceispirillales;SAR116_clade;SAR116_clade;uncultured_Alphaproteobacteria	11	4.39E-04	2.63E-04	4.02E-04	9.04E-04	1.00E-04	8	all
Bacteria;Alphaproteobacteria;Alphaproteobacteria;Puniceispirillales;SAR116_clade;SAR116_clade;uncultured_bacterium	0	1.00E-04	NA	1.00E-04	1.00E-04	1.00E-04	1	all
Bacteria;Alphaproteobacteria;Alphaproteobacteria;Puniceispirillales;SAR116_clade;SAR116_clade;uncultured_Oceanibaculum	11	0.018713803	0.020500895	0.009340163	0.078035553	5.02E-04	18	all
Bacteria;Alphaproteobacteria;Alphaproteobacteria;Puniceispirillales;uncultured;uncultured;uncultured_bacterium	0	1.00E-04	NA	1.00E-04	1.00E-04	1.00E-04	1	all
Bacteria;Alphaproteobacteria;Alphaproteobacteria;Reyranellales;Reyranellaceae;Reyranella;__	187	0.003041651	0.004987707	6.03E-04	0.015366074	1.00E-04	14	all
Bacteria;Alphaproteobacteria;Alphaproteobacteria;Reyranellales;Reyranellaceae;Reyranella;Reyranella_sp.	0	6.03E-04	NA	6.03E-04	6.03E-04	6.03E-04	1	all
Bacteria;Alphaproteobacteria;Alphaproteobacteria;Reyranellales;Reyranellaceae;Reyranella;uncultured_bacterium	44	0.005691139	0.007210315	0.003213819	0.024505373	0.001004319	9	all
Bacteria;Alphaproteobacteria;Alphaproteobacteria;Reyranellales;Reyranellaceae;uncultured;uncultured_bacterium	0	1.00E-04	NA	1.00E-04	1.00E-04	1.00E-04	1	all
Bacteria;Alphaproteobacteria;Alphaproteobacteria;Rhizobiales;__;__;__	9	5.32E-04	4.81E-04	4.02E-04	0.001506478	1.00E-04	17	all
Bacteria;Alphaproteobacteria;Alphaproteobacteria;Rhizobiales;A0839;A0839;__	0	2.01E-04	NA	2.01E-04	2.01E-04	2.01E-04	1	all
Bacteria;Alphaproteobacteria;Alphaproteobacteria;Rhizobiales;A0839;A0839;uncultured_bacterium	0	0.001689081	0.002466954	4.02E-04	0.007431957	1.00E-04	11	all
Bacteria;Alphaproteobacteria;Alphaproteobacteria;Rhizobiales;A0839;A0839;uncultured_Phyllobacteriaceae	0	3.01E-04	NA	3.01E-04	3.01E-04	3.01E-04	1	all
Bacteria;Alphaproteobacteria;Alphaproteobacteria;Rhizobiales;Amb-16S-1323;Amb-16S-1323;uncultured_bacterium	0	0.001506478	1.42E-04	0.001506478	0.00160691	0.001406046	2	all
Bacteria;Alphaproteobacteria;Alphaproteobacteria;Rhizobiales;Beijerinckiaceae;__;__	15	0.002008637	0.002857753	5.02E-04	0.006929798	1.00E-04	7	all
Bacteria;Alphaproteobacteria;Alphaproteobacteria;Rhizobiales;Beijerinckiaceae;1174-901-12;__	0	0.00160691	NA	0.00160691	0.00160691	0.00160691	1	all
Bacteria;Alphaproteobacteria;Alphaproteobacteria;Rhizobiales;Beijerinckiaceae;1174-901-12;uncultured_bacterium	0	0.005222457	NA	0.005222457	0.005222457	0.005222457	1	all
Bacteria;Alphaproteobacteria;Alphaproteobacteria;Rhizobiales;Beijerinckiaceae;alphaI_cluster;__	0	3.01E-04	NA	3.01E-04	3.01E-04	3.01E-04	1	all
Bacteria;Alphaproteobacteria;Alphaproteobacteria;Rhizobiales;Beijerinckiaceae;Bosea;__	0	0.00395032	0.007013184	0.00110475	0.018178166	3.01E-04	6	all
Bacteria;Alphaproteobacteria;Alphaproteobacteria;Rhizobiales;Beijerinckiaceae;Camelimonas;uncultured_bacterium	0	1.00E-04	NA	1.00E-04	1.00E-04	1.00E-04	1	all
Bacteria;Alphaproteobacteria;Alphaproteobacteria;Rhizobiales;Beijerinckiaceae;Chelatococcus;__	0	0.006159821	0.005643281	0.005624184	0.012051823	8.03E-04	3	all
Bacteria;Alphaproteobacteria;Alphaproteobacteria;Rhizobiales;Beijerinckiaceae;Methylobacterium-Methylorubrum;__	0	0.0028372	0.004406185	9.04E-04	0.012152255	1.00E-04	8	all
Bacteria;Alphaproteobacteria;Alphaproteobacteria;Rhizobiales;Beijerinckiaceae;Methylobacterium-Methylorubrum;Methylobacterium_variabile	0	2.51E-04	7.10E-05	2.51E-04	3.01E-04	2.01E-04	2	all
Bacteria;Alphaproteobacteria;Alphaproteobacteria;Rhizobiales;Beijerinckiaceae;Methylobacterium-Methylorubrum;uncultured_organism	0	0.00110475	NA	0.00110475	0.00110475	0.00110475	1	all
Bacteria;Alphaproteobacteria;Alphaproteobacteria;Rhizobiales;Beijerinckiaceae;Methylocystis;__	2	0.004519434	0.007528084	0.002058853	0.03083258	1.00E-04	22	all
Bacteria;Alphaproteobacteria;Alphaproteobacteria;Rhizobiales;Beijerinckiaceae;Methylocystis;uncultured_bacterium	0	5.02E-04	NA	5.02E-04	5.02E-04	5.02E-04	1	all
Bacteria;Alphaproteobacteria;Alphaproteobacteria;Rhizobiales;Beijerinckiaceae;Methylorosula;__	0	0.00110475	NA	0.00110475	0.00110475	0.00110475	1	all
Bacteria;Alphaproteobacteria;Alphaproteobacteria;Rhizobiales;Beijerinckiaceae;Microvirga;__	0	1.51E-04	7.10E-05	1.51E-04	2.01E-04	1.00E-04	2	all
Bacteria;Alphaproteobacteria;Alphaproteobacteria;Rhizobiales;Beijerinckiaceae;Psychroglaciecola;Psychroglaciecola_arctica	0	0.004820729	NA	0.004820729	0.004820729	0.004820729	1	all
Bacteria;Alphaproteobacteria;Alphaproteobacteria;Rhizobiales;Beijerinckiaceae;uncultured;metagenome	0	5.02E-04	NA	5.02E-04	5.02E-04	5.02E-04	1	all
Bacteria;Alphaproteobacteria;Alphaproteobacteria;Rhizobiales;C2U;C2U;uncultured_bacterium	0	1.00E-04	NA	1.00E-04	1.00E-04	1.00E-04	1	all
Bacteria;Alphaproteobacteria;Alphaproteobacteria;Rhizobiales;D05-2;D05-2;uncultured_Alphaproteobacteria	0	4.02E-04	NA	4.02E-04	4.02E-04	4.02E-04	1	all
Bacteria;Alphaproteobacteria;Alphaproteobacteria;Rhizobiales;Devosiaceae;__;__	12	0.001348656	0.002477675	4.02E-04	0.006929798	2.01E-04	7	all
Bacteria;Alphaproteobacteria;Alphaproteobacteria;Rhizobiales;Devosiaceae;Devosia;__	0	5.30E-04	5.65E-04	4.02E-04	0.002309933	1.00E-04	18	all
Bacteria;Alphaproteobacteria;Alphaproteobacteria;Rhizobiales;Devosiaceae;Maritalea;__	21	0.00388594	0.004575143	0.00110475	0.01245355	1.00E-04	13	all
Bacteria;Alphaproteobacteria;Alphaproteobacteria;Rhizobiales;Devosiaceae;Pelagibacterium;__	0	6.03E-04	NA	6.03E-04	6.03E-04	6.03E-04	1	all
Bacteria;Alphaproteobacteria;Alphaproteobacteria;Rhizobiales;Devosiaceae;Pelagibacterium;uncultured_Alphaproteobacteria	0	2.01E-04	NA	2.01E-04	2.01E-04	2.01E-04	1	all
Bacteria;Alphaproteobacteria;Alphaproteobacteria;Rhizobiales;Devosiaceae;uncultured;__	0	0.00110475	0.001278289	0.00110475	0.002008637	2.01E-04	2	all
Bacteria;Alphaproteobacteria;Alphaproteobacteria;Rhizobiales;Devosiaceae;uncultured;uncultured_bacterium	0	2.01E-04	NA	2.01E-04	2.01E-04	2.01E-04	1	all
Bacteria;Alphaproteobacteria;Alphaproteobacteria;Rhizobiales;Hyphomicrobiaceae;__;__	81	2.68E-04	1.33E-04	3.01E-04	5.02E-04	1.00E-04	9	all
Bacteria;Alphaproteobacteria;Alphaproteobacteria;Rhizobiales;Hyphomicrobiaceae;Filomicrobium;__	0	1.00E-04	NA	1.00E-04	1.00E-04	1.00E-04	1	all
Bacteria;Alphaproteobacteria;Alphaproteobacteria;Rhizobiales;Hyphomicrobiaceae;Filomicrobium;uncultured_Alphaproteobacteria	17	0.001586823	9.46E-04	0.001807773	0.002611228	5.02E-04	5	all
Bacteria;Alphaproteobacteria;Alphaproteobacteria;Rhizobiales;Hyphomicrobiaceae;Filomicrobium;uncultured_bacterium	149	6.43E-04	5.92E-04	5.02E-04	0.001406046	1.00E-04	5	all
Bacteria;Alphaproteobacteria;Alphaproteobacteria;Rhizobiales;Hyphomicrobiaceae;Hyphomicrobium;__	173	3.64E-04	2.68E-04	3.01E-04	9.04E-04	1.00E-04	8	all
Bacteria;Alphaproteobacteria;Alphaproteobacteria;Rhizobiales;Hyphomicrobiaceae;Hyphomicrobium;metagenome	92	7.53E-04	6.26E-04	7.03E-04	0.001908205	1.00E-04	8	all
Bacteria;Alphaproteobacteria;Alphaproteobacteria;Rhizobiales;Hyphomicrobiaceae;Pedomicrobium;__	2	0.001329856	0.002210749	5.02E-04	0.011650095	1.00E-04	29	all
Bacteria;Alphaproteobacteria;Alphaproteobacteria;Rhizobiales;Hyphomicrobiaceae;Pedomicrobium;metagenome	0	4.35E-04	3.23E-04	3.01E-04	8.03E-04	2.01E-04	3	all
Bacteria;Alphaproteobacteria;Alphaproteobacteria;Rhizobiales;Hyphomicrobiaceae;Pedomicrobium;uncultured_bacterium	75	4.69E-04	2.28E-04	4.52E-04	8.03E-04	1.00E-04	12	all
Bacteria;Alphaproteobacteria;Alphaproteobacteria;Rhizobiales;Hyphomicrobiaceae;uncultured;__	0	2.01E-04	NA	2.01E-04	2.01E-04	2.01E-04	1	all
Bacteria;Alphaproteobacteria;Alphaproteobacteria;Rhizobiales;Hyphomicrobiaceae;uncultured;metagenome	0	1.00E-04	NA	1.00E-04	1.00E-04	1.00E-04	1	all
Bacteria;Alphaproteobacteria;Alphaproteobacteria;Rhizobiales;Hyphomicrobiaceae;uncultured;uncultured_Alphaproteobacteria	0	0.002309933	NA	0.002309933	0.002309933	0.002309933	1	all
Bacteria;Alphaproteobacteria;Alphaproteobacteria;Rhizobiales;Hyphomicrobiaceae;uncultured;uncultured_bacterium	0	6.03E-04	NA	6.03E-04	6.03E-04	6.03E-04	1	all
Bacteria;Alphaproteobacteria;Alphaproteobacteria;Rhizobiales;Lutibaculaceae;Lutibaculum;Lutibaculum_sp.	0	1.00E-04	NA	1.00E-04	1.00E-04	1.00E-04	1	all
Bacteria;Alphaproteobacteria;Alphaproteobacteria;Rhizobiales;Methyloligellaceae;__;__	0	5.02E-04	NA	5.02E-04	5.02E-04	5.02E-04	1	all
Bacteria;Alphaproteobacteria;Alphaproteobacteria;Rhizobiales;Methyloligellaceae;Methyloceanibacter;uncultured_bacterium	200	0.00123866	0.001699199	4.02E-04	0.00542332	1.00E-04	9	all
Bacteria;Alphaproteobacteria;Alphaproteobacteria;Rhizobiales;Methyloligellaceae;Methyloligellaceae;uncultured_bacterium	203	4.02E-04	1.88E-04	4.02E-04	6.03E-04	1.00E-04	5	all
Bacteria;Alphaproteobacteria;Alphaproteobacteria;Rhizobiales;Methyloligellaceae;uncultured;__	158	5.02E-04	4.26E-04	3.01E-04	0.001305614	1.00E-04	9	all
Bacteria;Alphaproteobacteria;Alphaproteobacteria;Rhizobiales;Methyloligellaceae;uncultured;uncultured_bacterium	0	2.01E-04	0	2.01E-04	2.01E-04	2.01E-04	2	all
Bacteria;Alphaproteobacteria;Alphaproteobacteria;Rhizobiales;Pleomorphomonadaceae;Chthonobacter;__	0	2.01E-04	NA	2.01E-04	2.01E-04	2.01E-04	1	all
Bacteria;Alphaproteobacteria;Alphaproteobacteria;Rhizobiales;Rhizobiaceae;__;__	0	0.00223593	0.004534145	7.03E-04	0.019684644	2.01E-04	19	all
Bacteria;Alphaproteobacteria;Alphaproteobacteria;Rhizobiales;Rhizobiaceae;Ahrensia;__	0	6.03E-04	NA	6.03E-04	6.03E-04	6.03E-04	1	all
Bacteria;Alphaproteobacteria;Alphaproteobacteria;Rhizobiales;Rhizobiaceae;Aliihoeflea;__	0	4.02E-04	NA	4.02E-04	4.02E-04	4.02E-04	1	all
Bacteria;Alphaproteobacteria;Alphaproteobacteria;Rhizobiales;Rhizobiaceae;Allorhizobium-Neorhizobium-Pararhizobium-Rhizobium;__	0	0.00445017	0.009503009	6.03E-04	0.038063674	1.00E-04	29	all
Bacteria;Alphaproteobacteria;Alphaproteobacteria;Rhizobiales;Rhizobiaceae;Aureimonas;__	0	5.02E-04	4.26E-04	5.02E-04	8.03E-04	2.01E-04	2	all
Bacteria;Alphaproteobacteria;Alphaproteobacteria;Rhizobiales;Rhizobiaceae;Cohaesibacter;__	17	4.82E-04	2.88E-04	5.02E-04	8.03E-04	1.00E-04	5	all
Bacteria;Alphaproteobacteria;Alphaproteobacteria;Rhizobiales;Rhizobiaceae;Cohaesibacter;Cohaesibacter_sp.	17	2.58E-04	1.14E-04	3.01E-04	4.02E-04	1.00E-04	7	all
Bacteria;Alphaproteobacteria;Alphaproteobacteria;Rhizobiales;Rhizobiaceae;Cohaesibacter;marine_metagenome	0	3.52E-04	2.13E-04	3.52E-04	5.02E-04	2.01E-04	2	all
Bacteria;Alphaproteobacteria;Alphaproteobacteria;Rhizobiales;Rhizobiaceae;Cohaesibacter;uncultured_Alphaproteobacteria	0	3.35E-04	5.80E-05	3.01E-04	4.02E-04	3.01E-04	3	all
Bacteria;Alphaproteobacteria;Alphaproteobacteria;Rhizobiales;Rhizobiaceae;Lentilitoribacter;uncultured_bacterium	0	3.35E-04	5.80E-05	3.01E-04	4.02E-04	3.01E-04	3	all
Bacteria;Alphaproteobacteria;Alphaproteobacteria;Rhizobiales;Rhizobiaceae;Mesorhizobium;__	0	2.01E-04	1.42E-04	2.01E-04	3.01E-04	1.00E-04	2	all
Bacteria;Alphaproteobacteria;Alphaproteobacteria;Rhizobiales;Rhizobiaceae;Mesorhizobium;Mesorhizobium_albiziae	0	0.021994577	NA	0.021994577	0.021994577	0.021994577	1	all
Bacteria;Alphaproteobacteria;Alphaproteobacteria;Rhizobiales;Rhizobiaceae;Mesorhizobium;Mesorhizobium_sp.	0	7.03E-04	NA	7.03E-04	7.03E-04	7.03E-04	1	all
Bacteria;Alphaproteobacteria;Alphaproteobacteria;Rhizobiales;Rhizobiaceae;Nitratireductor;__	37	7.60E-04	7.22E-04	5.02E-04	0.002008637	1.00E-04	7	all
Bacteria;Alphaproteobacteria;Alphaproteobacteria;Rhizobiales;Rhizobiaceae;Nitratireductor;Nitratireductor_basaltis	0	3.01E-04	NA	3.01E-04	3.01E-04	3.01E-04	1	all
Bacteria;Alphaproteobacteria;Alphaproteobacteria;Rhizobiales;Rhizobiaceae;Ochrobactrum;__	0	1.00E-04	NA	1.00E-04	1.00E-04	1.00E-04	1	all
Bacteria;Alphaproteobacteria;Alphaproteobacteria;Rhizobiales;Rhizobiaceae;Paenochrobactrum;__	0	0.00592548	NA	0.00592548	0.00592548	0.00592548	1	all
Bacteria;Alphaproteobacteria;Alphaproteobacteria;Rhizobiales;Rhizobiaceae;Phyllobacterium;__	0	0.105252586	NA	0.105252586	0.105252586	0.105252586	1	all
Bacteria;Alphaproteobacteria;Alphaproteobacteria;Rhizobiales;Rhizobiaceae;Pseudahrensia;uncultured_bacterium	0	7.03E-04	5.50E-04	7.03E-04	0.001305614	1.00E-04	4	all
Bacteria;Alphaproteobacteria;Alphaproteobacteria;Rhizobiales;Rhizobiaceae;uncultured;__	17	0.001037796	7.29E-04	7.03E-04	0.002109069	4.02E-04	6	all
Bacteria;Alphaproteobacteria;Alphaproteobacteria;Rhizobiales;Rhizobiaceae;uncultured;Pararhizobium_haloflavum	0	2.01E-04	NA	2.01E-04	2.01E-04	2.01E-04	1	all
Bacteria;Alphaproteobacteria;Alphaproteobacteria;Rhizobiales;Rhizobiaceae;uncultured;Rhizobiales_bacterium	0	6.03E-04	NA	6.03E-04	6.03E-04	6.03E-04	1	all
Bacteria;Alphaproteobacteria;Alphaproteobacteria;Rhizobiales;Rhizobiaceae;uncultured;uncultured_Alphaproteobacteria	0	4.02E-04	NA	4.02E-04	4.02E-04	4.02E-04	1	all
Bacteria;Alphaproteobacteria;Alphaproteobacteria;Rhizobiales;Rhizobiaceae;uncultured;uncultured_bacterium	0	1.00E-04	NA	1.00E-04	1.00E-04	1.00E-04	1	all
Bacteria;Alphaproteobacteria;Alphaproteobacteria;Rhizobiales;Rhizobiales_Incertae_Sedis;Anderseniella;__	0	2.01E-04	0	2.01E-04	2.01E-04	2.01E-04	2	all
Bacteria;Alphaproteobacteria;Alphaproteobacteria;Rhizobiales;Rhizobiales_Incertae_Sedis;Anderseniella;uncultured_Alphaproteobacteria	0	9.37E-04	5.15E-04	8.03E-04	0.001506478	5.02E-04	3	all
Bacteria;Alphaproteobacteria;Alphaproteobacteria;Rhizobiales;Rhizobiales_Incertae_Sedis;Anderseniella;uncultured_bacterium	0	2.68E-04	1.16E-04	2.01E-04	4.02E-04	2.01E-04	3	all
Bacteria;Alphaproteobacteria;Alphaproteobacteria;Rhizobiales;Rhizobiales_Incertae_Sedis;Bauldia;__	229	4.62E-04	2.31E-04	4.02E-04	7.03E-04	2.01E-04	5	all
Bacteria;Alphaproteobacteria;Alphaproteobacteria;Rhizobiales;Rhizobiales_Incertae_Sedis;Bauldia;metagenome	0	5.02E-04	NA	5.02E-04	5.02E-04	5.02E-04	1	all
Bacteria;Alphaproteobacteria;Alphaproteobacteria;Rhizobiales;Rhizobiales_Incertae_Sedis;Bauldia;uncultured_bacterium	0	0.001958421	7.81E-04	0.001958421	0.002510796	0.001406046	2	all
Bacteria;Alphaproteobacteria;Alphaproteobacteria;Rhizobiales;Rhizobiales_Incertae_Sedis;Phreatobacter;__	35	3.82E-04	1.80E-04	5.02E-04	5.02E-04	1.00E-04	5	all
Bacteria;Alphaproteobacteria;Alphaproteobacteria;Rhizobiales;Rhizobiales_Incertae_Sedis;Phreatobacter;Phreatobacter_cathodiphilus	0	7.03E-04	NA	7.03E-04	7.03E-04	7.03E-04	1	all
Bacteria;Alphaproteobacteria;Alphaproteobacteria;Rhizobiales;Rhizobiales_Incertae_Sedis;Phreatobacter;uncultured_Alphaproteobacteria	0	7.03E-04	NA	7.03E-04	7.03E-04	7.03E-04	1	all
Bacteria;Alphaproteobacteria;Alphaproteobacteria;Rhizobiales;Rhizobiales_Incertae_Sedis;Phreatobacter;uncultured_bacterium	0	5.02E-04	2.66E-04	4.02E-04	8.03E-04	3.01E-04	3	all
Bacteria;Alphaproteobacteria;Alphaproteobacteria;Rhizobiales;Rhizobiales_Incertae_Sedis;uncultured;__	12	6.15E-04	6.95E-04	4.02E-04	0.002209501	1.00E-04	8	all
Bacteria;Alphaproteobacteria;Alphaproteobacteria;Rhizobiales;Rhizobiales_Incertae_Sedis;uncultured;metagenome	2	0.001943138	0.001963065	0.001004319	0.00703023	1.00E-04	23	all
Bacteria;Alphaproteobacteria;Alphaproteobacteria;Rhizobiales;Rhizobiales_Incertae_Sedis;uncultured;uncultured_Alphaproteobacteria	44	6.47E-04	5.20E-04	5.02E-04	0.00160691	1.00E-04	9	all
Bacteria;Alphaproteobacteria;Alphaproteobacteria;Rhizobiales;Rhizobiales_Incertae_Sedis;uncultured;uncultured_bacterium	0	4.69E-04	1.53E-04	5.02E-04	6.03E-04	3.01E-04	3	all
Bacteria;Alphaproteobacteria;Alphaproteobacteria;Rhizobiales;Rhodomicrobiaceae;Rhodomicrobium;__	0	2.01E-04	0	2.01E-04	2.01E-04	2.01E-04	2	all
Bacteria;Alphaproteobacteria;Alphaproteobacteria;Rhizobiales;Rhodomicrobiaceae;Rhodomicrobium;uncultured_Alphaproteobacteria	0	3.01E-04	NA	3.01E-04	3.01E-04	3.01E-04	1	all
Bacteria;Alphaproteobacteria;Alphaproteobacteria;Rhizobiales;Rhodomicrobiaceae;Rhodomicrobium;uncultured_bacterium	0	3.77E-04	3.61E-04	2.51E-04	9.04E-04	1.00E-04	4	all
Bacteria;Alphaproteobacteria;Alphaproteobacteria;Rhizobiales;Stappiaceae;__;__	0	3.01E-04	2.01E-04	3.01E-04	5.02E-04	1.00E-04	3	all
Bacteria;Alphaproteobacteria;Alphaproteobacteria;Rhizobiales;Stappiaceae;Labrenzia;__	17	0.001027495	0.001022692	3.01E-04	0.002611228	1.00E-04	13	all
Bacteria;Alphaproteobacteria;Alphaproteobacteria;Rhizobiales;Stappiaceae;Pannonibacter;__	0	1.51E-04	7.10E-05	1.51E-04	2.01E-04	1.00E-04	2	all
Bacteria;Alphaproteobacteria;Alphaproteobacteria;Rhizobiales;Stappiaceae;Pannonibacter;uncultured_bacterium	0	4.52E-04	2.13E-04	4.52E-04	6.03E-04	3.01E-04	2	all
Bacteria;Alphaproteobacteria;Alphaproteobacteria;Rhizobiales;Stappiaceae;Pseudovibrio;__	0	2.51E-04	1.00E-04	2.01E-04	4.02E-04	2.01E-04	4	all
Bacteria;Alphaproteobacteria;Alphaproteobacteria;Rhizobiales;Stappiaceae;Stappia;__	0	1.00E-04	NA	1.00E-04	1.00E-04	1.00E-04	1	all
Bacteria;Alphaproteobacteria;Alphaproteobacteria;Rhizobiales;Stappiaceae;Stappiaceae;uncultured_Alphaproteobacteria	17	0.002289846	0.002573683	9.04E-04	0.005825048	1.00E-04	5	all
Bacteria;Alphaproteobacteria;Alphaproteobacteria;Rhizobiales;Stappiaceae;Stappiaceae;uncultured_bacterium	17	0.00110475	0.001460584	4.02E-04	0.003916842	1.00E-04	9	all
Bacteria;Alphaproteobacteria;Alphaproteobacteria;Rhizobiales;uncultured;uncultured;uncultured_bacterium	0	4.02E-04	NA	4.02E-04	4.02E-04	4.02E-04	1	all
Bacteria;Alphaproteobacteria;Alphaproteobacteria;Rhizobiales;Xanthobacteraceae;__;__	0	0.003540223	0.004870333	0.001305614	0.016370393	1.00E-04	12	all
Bacteria;Alphaproteobacteria;Alphaproteobacteria;Rhizobiales;Xanthobacteraceae;Afipia;uncultured_bacterium	0	0.001330722	0.001217326	0.001305614	0.002611228	1.00E-04	4	all
Bacteria;Alphaproteobacteria;Alphaproteobacteria;Rhizobiales;Xanthobacteraceae;Ancylobacter;__	0	2.01E-04	0	2.01E-04	2.01E-04	2.01E-04	2	all
Bacteria;Alphaproteobacteria;Alphaproteobacteria;Rhizobiales;Xanthobacteraceae;Bradyrhizobium;__	0	0.009507549	0.019702074	0.003715979	0.071105755	3.01E-04	12	all
Bacteria;Alphaproteobacteria;Alphaproteobacteria;Rhizobiales;Xanthobacteraceae;Pseudolabrys;uncultured_bacterium	0	6.36E-04	6.69E-04	3.01E-04	0.001406046	2.01E-04	3	all
Bacteria;Alphaproteobacteria;Alphaproteobacteria;Rhizobiales;Xanthobacteraceae;Pseudorhodoplanes;__	0	0.004569649	0.006320428	0.004569649	0.009038867	1.00E-04	2	all
Bacteria;Alphaproteobacteria;Alphaproteobacteria;Rhizobiales;Xanthobacteraceae;Pseudorhodoplanes;uncultured_bacterium	0	0.003264035	0.003195722	0.003264035	0.005523752	0.001004319	2	all
Bacteria;Alphaproteobacteria;Alphaproteobacteria;Rhizobiales;Xanthobacteraceae;Rhodoplanes;__	0	0.001054534	9.23E-04	0.001054534	0.001707342	4.02E-04	2	all
Bacteria;Alphaproteobacteria;Alphaproteobacteria;Rhizobiales;Xanthobacteraceae;Rhodoplanes;uncultured_bacterium	0	5.02E-04	NA	5.02E-04	5.02E-04	5.02E-04	1	all
Bacteria;Alphaproteobacteria;Alphaproteobacteria;Rhizobiales;Xanthobacteraceae;Rhodopseudomonas;__	0	0.001406046	NA	0.001406046	0.001406046	0.001406046	1	all
Bacteria;Alphaproteobacteria;Alphaproteobacteria;Rhizobiales;Xanthobacteraceae;uncultured;__	0	9.37E-04	0.001140981	6.53E-04	0.003213819	1.00E-04	6	all
Bacteria;Alphaproteobacteria;Alphaproteobacteria;Rhizobiales;Xanthobacteraceae;Xanthobacter;__	0	5.52E-04	2.13E-04	5.52E-04	7.03E-04	4.02E-04	2	all
Bacteria;Alphaproteobacteria;Alphaproteobacteria;Rhodobacterales;Rhodobacteraceae;__;__	4	0.043082984	0.042587014	0.027618761	0.188611027	7.03E-04	88	all
Bacteria;Alphaproteobacteria;Alphaproteobacteria;Rhodobacterales;Rhodobacteraceae;Albimonas;uncultured_bacterium	0	3.01E-04	NA	3.01E-04	3.01E-04	3.01E-04	1	all
Bacteria;Alphaproteobacteria;Alphaproteobacteria;Rhodobacterales;Rhodobacteraceae;Amaricoccus;__	0	1.00E-04	NA	1.00E-04	1.00E-04	1.00E-04	1	all
Bacteria;Alphaproteobacteria;Alphaproteobacteria;Rhodobacterales;Rhodobacteraceae;Amaricoccus;metagenome	0	0.001406046	NA	0.001406046	0.001406046	0.001406046	1	all
Bacteria;Alphaproteobacteria;Alphaproteobacteria;Rhodobacterales;Rhodobacteraceae;Amaricoccus;uncultured_bacterium	0	5.02E-04	2.66E-04	6.03E-04	7.03E-04	2.01E-04	3	all
Bacteria;Alphaproteobacteria;Alphaproteobacteria;Rhodobacterales;Rhodobacteraceae;Ascidiaceihabitans;__	0	1.00E-04	NA	1.00E-04	1.00E-04	1.00E-04	1	all
Bacteria;Alphaproteobacteria;Alphaproteobacteria;Rhodobacterales;Rhodobacteraceae;Cognatishimia;uncultured_bacterium	0	0.002109069	1.42E-04	0.002109069	0.002209501	0.002008637	2	all
Bacteria;Alphaproteobacteria;Alphaproteobacteria;Rhodobacterales;Rhodobacteraceae;Defluviimonas;uncultured_bacterium	0	0.068193231	NA	0.068193231	0.068193231	0.068193231	1	all
Bacteria;Alphaproteobacteria;Alphaproteobacteria;Rhodobacterales;Rhodobacteraceae;Gemmobacter;__	0	0.002134177	0.002954785	8.54E-04	0.006528071	3.01E-04	4	all
Bacteria;Alphaproteobacteria;Alphaproteobacteria;Rhodobacterales;Rhodobacteraceae;Halodurantibacterium;uncultured_bacterium	0	1.00E-04	NA	1.00E-04	1.00E-04	1.00E-04	1	all
Bacteria;Alphaproteobacteria;Alphaproteobacteria;Rhodobacterales;Rhodobacteraceae;HIMB11;__	11	0.099076027	0.088779092	0.093100331	0.227277292	2.01E-04	20	all
Bacteria;Alphaproteobacteria;Alphaproteobacteria;Rhodobacterales;Rhodobacteraceae;Jannaschia;__	0	7.03E-04	5.59E-04	8.03E-04	0.001205182	1.00E-04	3	all
Bacteria;Alphaproteobacteria;Alphaproteobacteria;Rhodobacterales;Rhodobacteraceae;Jannaschia;Jannaschia_sp.	0	4.02E-04	NA	4.02E-04	4.02E-04	4.02E-04	1	all
Bacteria;Alphaproteobacteria;Alphaproteobacteria;Rhodobacterales;Rhodobacteraceae;Jannaschia;uncultured_Alphaproteobacteria	0	0.001205182	NA	0.001205182	0.001205182	0.001205182	1	all
Bacteria;Alphaproteobacteria;Alphaproteobacteria;Rhodobacterales;Rhodobacteraceae;Limibaculum;__	0	2.51E-04	7.10E-05	2.51E-04	3.01E-04	2.01E-04	2	all
Bacteria;Alphaproteobacteria;Alphaproteobacteria;Rhodobacterales;Rhodobacteraceae;Limibaculum;uncultured_Alphaproteobacteria	0	0.004017274	NA	0.004017274	0.004017274	0.004017274	1	all
Bacteria;Alphaproteobacteria;Alphaproteobacteria;Rhodobacterales;Rhodobacteraceae;Limibaculum;uncultured_bacterium	0	0.001908205	0.002251705	0.001004319	0.005222457	4.02E-04	4	all
Bacteria;Alphaproteobacteria;Alphaproteobacteria;Rhodobacterales;Rhodobacteraceae;Limibaculum;uncultured_organism	0	4.52E-04	4.97E-04	4.52E-04	8.03E-04	1.00E-04	2	all
Bacteria;Alphaproteobacteria;Alphaproteobacteria;Rhodobacterales;Rhodobacteraceae;Litorimicrobium;uncultured_Alphaproteobacteria	0	2.01E-04	NA	2.01E-04	2.01E-04	2.01E-04	1	all
Bacteria;Alphaproteobacteria;Alphaproteobacteria;Rhodobacterales;Rhodobacteraceae;Marivita;__	0	0.001004319	NA	0.001004319	0.001004319	0.001004319	1	all
Bacteria;Alphaproteobacteria;Alphaproteobacteria;Rhodobacterales;Rhodobacteraceae;Oceanicella;Rhodovulum_sp.	0	1.00E-04	NA	1.00E-04	1.00E-04	1.00E-04	1	all
Bacteria;Alphaproteobacteria;Alphaproteobacteria;Rhodobacterales;Rhodobacteraceae;Octadecabacter;__	0	1.00E-04	NA	1.00E-04	1.00E-04	1.00E-04	1	all
Bacteria;Alphaproteobacteria;Alphaproteobacteria;Rhodobacterales;Rhodobacteraceae;Palleronia-Pseudomaribius;alpha_proteobacterium	0	4.02E-04	NA	4.02E-04	4.02E-04	4.02E-04	1	all
Bacteria;Alphaproteobacteria;Alphaproteobacteria;Rhodobacterales;Rhodobacteraceae;Palleronia-Pseudomaribius;uncultured_bacterium	0	2.01E-04	NA	2.01E-04	2.01E-04	2.01E-04	1	all
Bacteria;Alphaproteobacteria;Alphaproteobacteria;Rhodobacterales;Rhodobacteraceae;Paracoccus;__	0	0.014405276	0.067816758	7.53E-04	0.372903485	1.00E-04	30	all
Bacteria;Alphaproteobacteria;Alphaproteobacteria;Rhodobacterales;Rhodobacteraceae;Paracoccus;Paracoccus_alcaliphilus	0	1.00E-04	NA	1.00E-04	1.00E-04	1.00E-04	1	all
Bacteria;Alphaproteobacteria;Alphaproteobacteria;Rhodobacterales;Rhodobacteraceae;Paracoccus;Paracoccus_stylophorae	0	6.70E-04	4.95E-04	9.04E-04	0.001004319	1.00E-04	3	all
Bacteria;Alphaproteobacteria;Alphaproteobacteria;Rhodobacterales;Rhodobacteraceae;Planktomarina;__	0	0.00135583	4.97E-04	0.00135583	0.001707342	0.001004319	2	all
Bacteria;Alphaproteobacteria;Alphaproteobacteria;Rhodobacterales;Rhodobacteraceae;Pontivivens;Pontivivens_insulae	0	1.00E-04	0	1.00E-04	1.00E-04	1.00E-04	2	all
Bacteria;Alphaproteobacteria;Alphaproteobacteria;Rhodobacterales;Rhodobacteraceae;Pseudorhodobacter;__	0	6.53E-04	6.59E-04	4.52E-04	0.00160691	1.00E-04	4	all
Bacteria;Alphaproteobacteria;Alphaproteobacteria;Rhodobacterales;Rhodobacteraceae;Pseudoruegeria;uncultured_bacterium	0	5.27E-04	4.29E-04	4.02E-04	0.00110475	2.01E-04	4	all
Bacteria;Alphaproteobacteria;Alphaproteobacteria;Rhodobacterales;Rhodobacteraceae;Rhodobacter;__	0	0.00542332	0.003943789	0.005222457	0.009541026	0.001707342	4	all
Bacteria;Alphaproteobacteria;Alphaproteobacteria;Rhodobacterales;Rhodobacteraceae;Rhodobacter;uncultured_bacterium	0	0.002812092	NA	0.002812092	0.002812092	0.002812092	1	all
Bacteria;Alphaproteobacteria;Alphaproteobacteria;Rhodobacterales;Rhodobacteraceae;Rhodobacteraceae;uncultured_Octadecabacter	17	5.02E-04	3.11E-04	5.02E-04	9.04E-04	1.00E-04	6	all
Bacteria;Alphaproteobacteria;Alphaproteobacteria;Rhodobacterales;Rhodobacteraceae;Rhodovulum;Rhodovulum_sp.	0	7.03E-04	NA	7.03E-04	7.03E-04	7.03E-04	1	all
Bacteria;Alphaproteobacteria;Alphaproteobacteria;Rhodobacterales;Rhodobacteraceae;Roseivivax;uncultured_organism	0	7.03E-04	1.42E-04	7.03E-04	8.03E-04	6.03E-04	2	all
Bacteria;Alphaproteobacteria;Alphaproteobacteria;Rhodobacterales;Rhodobacteraceae;Roseovarius;__	0	2.01E-04	NA	2.01E-04	2.01E-04	2.01E-04	1	all
Bacteria;Alphaproteobacteria;Alphaproteobacteria;Rhodobacterales;Rhodobacteraceae;Roseovarius;uncultured_Alphaproteobacteria	0	9.04E-04	1.42E-04	9.04E-04	0.001004319	8.03E-04	2	all
Bacteria;Alphaproteobacteria;Alphaproteobacteria;Rhodobacterales;Rhodobacteraceae;Rubellimicrobium;__	0	4.02E-04	NA	4.02E-04	4.02E-04	4.02E-04	1	all
Bacteria;Alphaproteobacteria;Alphaproteobacteria;Rhodobacterales;Rhodobacteraceae;Rubellimicrobium;uncultured_Alphaproteobacteria	0	0.001456262	4.97E-04	0.001456262	0.001807773	0.00110475	2	all
Bacteria;Alphaproteobacteria;Alphaproteobacteria;Rhodobacterales;Rhodobacteraceae;Rubellimicrobium;uncultured_bacterium	0	1.00E-04	NA	1.00E-04	1.00E-04	1.00E-04	1	all
Bacteria;Alphaproteobacteria;Alphaproteobacteria;Rhodobacterales;Rhodobacteraceae;Rubribacterium;__	0	1.00E-04	NA	1.00E-04	1.00E-04	1.00E-04	1	all
Bacteria;Alphaproteobacteria;Alphaproteobacteria;Rhodobacterales;Rhodobacteraceae;Rubribacterium;uncultured_Alphaproteobacteria	0	2.01E-04	0	2.01E-04	2.01E-04	2.01E-04	2	all
Bacteria;Alphaproteobacteria;Alphaproteobacteria;Rhodobacterales;Rhodobacteraceae;Rubribacterium;uncultured_Rhodobacteraceae	0	3.01E-04	NA	3.01E-04	3.01E-04	3.01E-04	1	all
Bacteria;Alphaproteobacteria;Alphaproteobacteria;Rhodobacterales;Rhodobacteraceae;Rubrimonas;uncultured_bacterium	0	3.01E-04	NA	3.01E-04	3.01E-04	3.01E-04	1	all
Bacteria;Alphaproteobacteria;Alphaproteobacteria;Rhodobacterales;Rhodobacteraceae;Ruegeria;__	17	0.002209501	0.002145813	0.001004319	0.005222457	3.01E-04	5	all
Bacteria;Alphaproteobacteria;Alphaproteobacteria;Rhodobacterales;Rhodobacteraceae;Shimia;__	0	8.54E-04	4.97E-04	8.54E-04	0.001205182	5.02E-04	2	all
Bacteria;Alphaproteobacteria;Alphaproteobacteria;Rhodobacterales;Rhodobacteraceae;Sulfitobacter;__	0	0.025007532	NA	0.025007532	0.025007532	0.025007532	1	all
Bacteria;Alphaproteobacteria;Alphaproteobacteria;Rhodobacterales;Rhodobacteraceae;Tateyamaria;uncultured_Alphaproteobacteria	0	2.01E-04	NA	2.01E-04	2.01E-04	2.01E-04	1	all
Bacteria;Alphaproteobacteria;Alphaproteobacteria;Rhodobacterales;Rhodobacteraceae;Thalassobius;Thalassobius_mediterraneus	194	8.90E-04	8.97E-04	5.02E-04	0.00271166	2.01E-04	7	all
Bacteria;Alphaproteobacteria;Alphaproteobacteria;Rhodobacterales;Rhodobacteraceae;Thioclava;__	119	0.012329206	0.013689231	0.00431857	0.042281812	1.00E-04	21	all
Bacteria;Alphaproteobacteria;Alphaproteobacteria;Rhodobacterales;Rhodobacteraceae;Tranquillimonas;uncultured_Alphaproteobacteria	0	1.00E-04	NA	1.00E-04	1.00E-04	1.00E-04	1	all
Bacteria;Alphaproteobacteria;Alphaproteobacteria;Rhodobacterales;Rhodobacteraceae;Tropicimonas;uncultured_bacterium	0	1.00E-04	NA	1.00E-04	1.00E-04	1.00E-04	1	all
Bacteria;Alphaproteobacteria;Alphaproteobacteria;Rhodobacterales;Rhodobacteraceae;uncultured;__	0	3.77E-04	2.23E-04	4.02E-04	6.03E-04	1.00E-04	4	all
Bacteria;Alphaproteobacteria;Alphaproteobacteria;Rhodobacterales;Rhodobacteraceae;uncultured;microbial_mat	0	3.01E-04	NA	3.01E-04	3.01E-04	3.01E-04	1	all
Bacteria;Alphaproteobacteria;Alphaproteobacteria;Rhodobacterales;Rhodobacteraceae;uncultured;Rhodobacterales_bacterium	0	3.52E-04	7.10E-05	3.52E-04	4.02E-04	3.01E-04	2	all
Bacteria;Alphaproteobacteria;Alphaproteobacteria;Rhodobacterales;Rhodobacteraceae;uncultured;uncultured_proteobacterium	0	1.00E-04	NA	1.00E-04	1.00E-04	1.00E-04	1	all
Bacteria;Alphaproteobacteria;Alphaproteobacteria;Rhodobacterales;Rhodobacteraceae;uncultured;uncultured_Rhodobacterales	0	2.01E-04	NA	2.01E-04	2.01E-04	2.01E-04	1	all
Bacteria;Alphaproteobacteria;Alphaproteobacteria;Rhodobacterales;Rhodobacteraceae;Youngimonas;__	25	0.002912524	0.002049237	0.002611228	0.006929798	9.04E-04	7	all
Bacteria;Alphaproteobacteria;Alphaproteobacteria;Rhodospirillales;__;__;__	0	3.26E-04	2.88E-04	2.51E-04	7.03E-04	1.00E-04	4	all
Bacteria;Alphaproteobacteria;Alphaproteobacteria;Rhodospirillales;AEGEAN-169_marine_group;AEGEAN-169_marine_group;__	175	4.69E-04	3.85E-04	3.01E-04	0.001004319	1.00E-04	6	all
Bacteria;Alphaproteobacteria;Alphaproteobacteria;Rhodospirillales;AEGEAN-169_marine_group;AEGEAN-169_marine_group;alpha_proteobacterium	0	6.03E-04	5.68E-04	6.03E-04	0.001004319	2.01E-04	2	all
Bacteria;Alphaproteobacteria;Alphaproteobacteria;Rhodospirillales;AEGEAN-169_marine_group;AEGEAN-169_marine_group;metagenome	11	6.83E-04	6.26E-04	4.52E-04	0.001506478	1.00E-04	10	all
Bacteria;Alphaproteobacteria;Alphaproteobacteria;Rhodospirillales;AEGEAN-169_marine_group;AEGEAN-169_marine_group;uncultured_Alphaproteobacteria	0	2.01E-04	NA	2.01E-04	2.01E-04	2.01E-04	1	all
Bacteria;Alphaproteobacteria;Alphaproteobacteria;Rhodospirillales;AEGEAN-169_marine_group;AEGEAN-169_marine_group;unidentified_marine	11	2.34E-04	1.76E-04	1.51E-04	5.02E-04	1.00E-04	6	all
Bacteria;Alphaproteobacteria;Alphaproteobacteria;Rhodospirillales;Magnetospiraceae;__;__	0	5.13E-04	5.67E-04	3.01E-04	0.002209501	1.00E-04	18	all
Bacteria;Alphaproteobacteria;Alphaproteobacteria;Rhodospirillales;Magnetospiraceae;Magnetospira;__	0	2.34E-04	1.53E-04	2.01E-04	4.02E-04	1.00E-04	3	all
Bacteria;Alphaproteobacteria;Alphaproteobacteria;Rhodospirillales;Magnetospiraceae;Magnetospira;Olavius_loisae	0	1.00E-04	NA	1.00E-04	1.00E-04	1.00E-04	1	all
Bacteria;Alphaproteobacteria;Alphaproteobacteria;Rhodospirillales;Magnetospiraceae;Magnetospira;uncultured_Alphaproteobacteria	146	2.57E-04	2.14E-04	2.01E-04	7.03E-04	1.00E-04	9	all
Bacteria;Alphaproteobacteria;Alphaproteobacteria;Rhodospirillales;Magnetospiraceae;Magnetospira;uncultured_bacterium	0	1.00E-04	NA	1.00E-04	1.00E-04	1.00E-04	1	all
Bacteria;Alphaproteobacteria;Alphaproteobacteria;Rhodospirillales;Magnetospiraceae;Magnetospiraceae;uncultured_bacterium	21	0.002424712	0.00340851	6.03E-04	0.009340163	1.00E-04	14	all
Bacteria;Alphaproteobacteria;Alphaproteobacteria;Rhodospirillales;Magnetospiraceae;Magnetovibrio;uncultured_Rhodospirillaceae	0	2.01E-04	NA	2.01E-04	2.01E-04	2.01E-04	1	all
Bacteria;Alphaproteobacteria;Alphaproteobacteria;Rhodospirillales;Magnetospiraceae;uncultured;__	21	0.001637812	0.003783981	6.03E-04	0.014160892	1.00E-04	13	all
Bacteria;Alphaproteobacteria;Alphaproteobacteria;Rhodospirillales;Magnetospiraceae;uncultured;metagenome	0	3.77E-04	3.42E-04	3.01E-04	8.03E-04	1.00E-04	4	all
Bacteria;Alphaproteobacteria;Alphaproteobacteria;Rhodospirillales;Magnetospiraceae;uncultured;uncultured_Alphaproteobacteria	0	0.001166923	0.001118577	7.03E-04	0.004117706	2.01E-04	21	all
Bacteria;Alphaproteobacteria;Alphaproteobacteria;Rhodospirillales;Magnetospiraceae;uncultured;uncultured_bacterium	11	0.001169314	0.001824268	4.02E-04	0.006728934	1.00E-04	14	all
Bacteria;Alphaproteobacteria;Alphaproteobacteria;Rhodospirillales;Magnetospiraceae;uncultured;uncultured_marine	21	0.002802049	0.002616566	0.002661444	0.006025911	1.00E-04	10	all
Bacteria;Alphaproteobacteria;Alphaproteobacteria;Rhodospirillales;Magnetospirillaceae;Magnetospirillaceae;Magnetospirillum_sp.	0	1.00E-04	NA	1.00E-04	1.00E-04	1.00E-04	1	all
Bacteria;Alphaproteobacteria;Alphaproteobacteria;Rhodospirillales;Magnetospirillaceae;Magnetospirillum;__	44	4.64E-04	3.48E-04	5.02E-04	0.001205182	1.00E-04	8	all
Bacteria;Alphaproteobacteria;Alphaproteobacteria;Rhodospirillales;Magnetospirillaceae;Magnetospirillum;alpha_proteobacterium	0	3.52E-04	1.92E-04	4.02E-04	5.02E-04	1.00E-04	4	all
Bacteria;Alphaproteobacteria;Alphaproteobacteria;Rhodospirillales;Magnetospirillaceae;Magnetospirillum;Dechlorospirillum_sp.	15	8.24E-04	4.28E-04	9.04E-04	0.001406046	4.02E-04	5	all
Bacteria;Alphaproteobacteria;Alphaproteobacteria;Rhodospirillales;Magnetospirillaceae;Magnetospirillum;Magnetospirillum_sp.	0	1.00E-04	0	1.00E-04	1.00E-04	1.00E-04	2	all
Bacteria;Alphaproteobacteria;Alphaproteobacteria;Rhodospirillales;Magnetospirillaceae;Magnetospirillum;uncultured_bacterium	113	3.82E-04	1.49E-04	4.02E-04	6.03E-04	2.01E-04	5	all
Bacteria;Alphaproteobacteria;Alphaproteobacteria;Rhodospirillales;Magnetospirillaceae;Magnetospirillum;uncultured_Magnetospirillum	0	2.51E-04	5.80E-05	2.51E-04	3.01E-04	2.01E-04	4	all
Bacteria;Alphaproteobacteria;Alphaproteobacteria;Rhodospirillales;Rhodospirillaceae;__;__	0	2.01E-04	1.42E-04	2.01E-04	3.01E-04	1.00E-04	2	all
Bacteria;Alphaproteobacteria;Alphaproteobacteria;Rhodospirillales;Rhodospirillaceae;Candidatus_Riegeria;uncultured_bacterium	0	3.35E-04	4.52E-04	2.01E-04	0.001506478	1.00E-04	9	all
Bacteria;Alphaproteobacteria;Alphaproteobacteria;Rhodospirillales;Rhodospirillaceae;Haematospirillum;uncultured_bacterium	11	2.68E-04	1.97E-04	2.01E-04	6.03E-04	1.00E-04	6	all
Bacteria;Alphaproteobacteria;Alphaproteobacteria;Rhodospirillales;Rhodospirillaceae;Insolitispirillum;Insolitispirillum_peregrinum	0	1.51E-04	7.10E-05	1.51E-04	2.01E-04	1.00E-04	2	all
Bacteria;Alphaproteobacteria;Alphaproteobacteria;Rhodospirillales;Rhodospirillaceae;Marispirillum;uncultured_bacterium	0	2.01E-04	NA	2.01E-04	2.01E-04	2.01E-04	1	all
Bacteria;Alphaproteobacteria;Alphaproteobacteria;Rhodospirillales;Rhodospirillaceae;Novispirillum;Novispirillum_itersonii	0	1.00E-04	NA	1.00E-04	1.00E-04	1.00E-04	1	all
Bacteria;Alphaproteobacteria;Alphaproteobacteria;Rhodospirillales;Rhodospirillaceae;Pararhodospirillum;__	0	0.001205182	NA	0.001205182	0.001205182	0.001205182	1	all
Bacteria;Alphaproteobacteria;Alphaproteobacteria;Rhodospirillales;Rhodospirillaceae;uncultured;__	0	1.00E-04	NA	1.00E-04	1.00E-04	1.00E-04	1	all
Bacteria;Alphaproteobacteria;Alphaproteobacteria;Rhodospirillales;Rhodospirillaceae;uncultured;metagenome	0	2.01E-04	NA	2.01E-04	2.01E-04	2.01E-04	1	all
Bacteria;Alphaproteobacteria;Alphaproteobacteria;Rhodospirillales;Rhodospirillaceae;uncultured;uncultured_bacterium	0	1.00E-04	NA	1.00E-04	1.00E-04	1.00E-04	1	all
Bacteria;Alphaproteobacteria;Alphaproteobacteria;Rhodospirillales;Terasakiellaceae;__;__	0	6.03E-04	6.11E-04	3.01E-04	0.001305614	2.01E-04	3	all
Bacteria;Alphaproteobacteria;Alphaproteobacteria;Rhodospirillales;Terasakiellaceae;Aestuariispira;__	0	2.51E-04	7.10E-05	2.51E-04	3.01E-04	2.01E-04	2	all
Bacteria;Alphaproteobacteria;Alphaproteobacteria;Rhodospirillales;Terasakiellaceae;Terasakiella;__	0	5.02E-04	NA	5.02E-04	5.02E-04	5.02E-04	1	all
Bacteria;Alphaproteobacteria;Alphaproteobacteria;Rhodospirillales;Terasakiellaceae;Terasakiella;Terasakiella_salincola	0	4.52E-04	4.97E-04	4.52E-04	8.03E-04	1.00E-04	2	all
Bacteria;Alphaproteobacteria;Alphaproteobacteria;Rhodospirillales;Terasakiellaceae;Terasakiella;uncultured_bacterium	116	0.002309933	0.004676466	3.01E-04	0.016671688	1.00E-04	13	all
Bacteria;Alphaproteobacteria;Alphaproteobacteria;Rhodospirillales;Terasakiellaceae;uncultured;__	0	4.02E-04	0	4.02E-04	4.02E-04	4.02E-04	2	all
Bacteria;Alphaproteobacteria;Alphaproteobacteria;Rhodospirillales;Terasakiellaceae;uncultured;alpha_proteobacterium	0	2.01E-04	1.42E-04	2.01E-04	3.01E-04	1.00E-04	2	all
Bacteria;Alphaproteobacteria;Alphaproteobacteria;Rhodospirillales;Terasakiellaceae;uncultured;Condylostoma_magnum	0	1.00E-04	NA	1.00E-04	1.00E-04	1.00E-04	1	all
Bacteria;Alphaproteobacteria;Alphaproteobacteria;Rhodospirillales;Terasakiellaceae;uncultured;uncultured_Alphaproteobacteria	0	1.00E-04	NA	1.00E-04	1.00E-04	1.00E-04	1	all
Bacteria;Alphaproteobacteria;Alphaproteobacteria;Rhodospirillales;Terasakiellaceae;uncultured;uncultured_bacterium	0	3.68E-04	2.09E-04	3.01E-04	6.03E-04	2.01E-04	3	all
Bacteria;Alphaproteobacteria;Alphaproteobacteria;Rhodospirillales;Thalassospiraceae;Thalassospira;__	17	6.19E-04	5.95E-04	3.52E-04	0.001908205	1.00E-04	12	all
Bacteria;Alphaproteobacteria;Alphaproteobacteria;Rhodospirillales;uncultured;uncultured;__	156	2.09E-04	1.51E-04	1.51E-04	5.02E-04	1.00E-04	12	all
Bacteria;Alphaproteobacteria;Alphaproteobacteria;Rhodospirillales;uncultured;uncultured;alpha_proteobacterium	15	1.61E-04	8.98E-05	1.00E-04	3.01E-04	1.00E-04	5	all
Bacteria;Alphaproteobacteria;Alphaproteobacteria;Rhodospirillales;uncultured;uncultured;Azospirillum_sp.	0	0.008084764	0.011149519	0.008084764	0.015968665	2.01E-04	2	all
Bacteria;Alphaproteobacteria;Alphaproteobacteria;Rhodospirillales;uncultured;uncultured;gut_metagenome	0	0.001305614	NA	0.001305614	0.001305614	0.001305614	1	all
Bacteria;Alphaproteobacteria;Alphaproteobacteria;Rhodospirillales;uncultured;uncultured;marine_metagenome	179	2.58E-04	1.14E-04	2.01E-04	4.02E-04	1.00E-04	7	all
Bacteria;Alphaproteobacteria;Alphaproteobacteria;Rhodospirillales;uncultured;uncultured;metagenome	162	2.21E-04	1.31E-04	2.01E-04	4.02E-04	1.00E-04	5	all
Bacteria;Alphaproteobacteria;Alphaproteobacteria;Rhodospirillales;uncultured;uncultured;uncultured_bacterium	0	0.00138596	0.002704264	3.01E-04	0.010043186	1.00E-04	15	all
Bacteria;Alphaproteobacteria;Alphaproteobacteria;Rhodospirillales;uncultured;uncultured;uncultured_gamma	0	1.00E-04	NA	1.00E-04	1.00E-04	1.00E-04	1	all
Bacteria;Alphaproteobacteria;Alphaproteobacteria;Rhodospirillales;uncultured;uncultured;uncultured_proteobacterium	0	6.03E-04	NA	6.03E-04	6.03E-04	6.03E-04	1	all
Bacteria;Alphaproteobacteria;Alphaproteobacteria;Rhodospirillales;uncultured;uncultured;uncultured_Rhizobiaceae	0	1.00E-04	NA	1.00E-04	1.00E-04	1.00E-04	1	all
Bacteria;Alphaproteobacteria;Alphaproteobacteria;Rhodospirillales;uncultured;uncultured;uncultured_Rhodospirillales	0	0.00110475	NA	0.00110475	0.00110475	0.00110475	1	all
Bacteria;Alphaproteobacteria;Alphaproteobacteria;Rhodospirillales;uncultured;uncultured;uncultured_rumen	0	1.00E-04	NA	1.00E-04	1.00E-04	1.00E-04	1	all
Bacteria;Alphaproteobacteria;Alphaproteobacteria;Rhodospirillales;uncultured;uncultured;uncultured_soil	0	5.02E-04	2.66E-04	4.02E-04	8.03E-04	3.01E-04	3	all
Bacteria;Alphaproteobacteria;Alphaproteobacteria;Rhodospirillales;uncultured;uncultured;uncultured_Sphingomonas	17	3.89E-04	2.60E-04	3.52E-04	9.04E-04	1.00E-04	8	all
Bacteria;Alphaproteobacteria;Alphaproteobacteria;Rickettsiales;__;__;__	0	0.001232573	0.002233154	3.01E-04	0.007130662	1.00E-04	11	all
Bacteria;Alphaproteobacteria;Alphaproteobacteria;Rickettsiales;AB1;AB1;__	0	5.27E-04	5.93E-04	3.01E-04	0.001406046	1.00E-04	4	all
Bacteria;Alphaproteobacteria;Alphaproteobacteria;Rickettsiales;AB1;AB1;Alphaproteobacteria_bacterium	15	2.34E-04	1.00E-04	2.01E-04	4.02E-04	1.00E-04	9	all
Bacteria;Alphaproteobacteria;Alphaproteobacteria;Rickettsiales;AB1;AB1;Sinorickettsia_chlamys	0	2.34E-04	5.80E-05	2.01E-04	3.01E-04	2.01E-04	3	all
Bacteria;Alphaproteobacteria;Alphaproteobacteria;Rickettsiales;AB1;AB1;uncultured_Alphaproteobacteria	21	4.02E-04	2.20E-04	4.52E-04	7.03E-04	1.00E-04	6	all
Bacteria;Alphaproteobacteria;Alphaproteobacteria;Rickettsiales;AB1;AB1;uncultured_bacterium	0	5.61E-04	7.71E-04	3.01E-04	0.002510796	1.00E-04	12	all
Bacteria;Alphaproteobacteria;Alphaproteobacteria;Rickettsiales;AB1;AB1;uncultured_organism	0	4.52E-04	2.13E-04	4.52E-04	6.03E-04	3.01E-04	2	all
Bacteria;Alphaproteobacteria;Alphaproteobacteria;Rickettsiales;Anaplasmataceae;Anaplasmataceae;uncultured_organism	0	2.01E-04	NA	2.01E-04	2.01E-04	2.01E-04	1	all
Bacteria;Alphaproteobacteria;Alphaproteobacteria;Rickettsiales;Anaplasmataceae;Candidatus_Xenohaliotis;uncultured_bacterium	0	3.01E-04	NA	3.01E-04	3.01E-04	3.01E-04	1	all
Bacteria;Alphaproteobacteria;Alphaproteobacteria;Rickettsiales;Anaplasmataceae;Neorickettsia;__	0	4.02E-04	NA	4.02E-04	4.02E-04	4.02E-04	1	all
Bacteria;Alphaproteobacteria;Alphaproteobacteria;Rickettsiales;Candidatus_Hepatincola;Candidatus_Hepatincola;Cherax_quadricarinatus	0	1.34E-04	5.80E-05	1.00E-04	2.01E-04	1.00E-04	3	all
Bacteria;Alphaproteobacteria;Alphaproteobacteria;Rickettsiales;Candidatus_Hepatincola;Candidatus_Hepatincola;Grylloblatta_bifratrilecta	0	3.01E-04	1.00E-04	3.01E-04	4.02E-04	2.01E-04	3	all
Bacteria;Alphaproteobacteria;Alphaproteobacteria;Rickettsiales;Candidatus_Hepatincola;Candidatus_Hepatincola;uncultured_bacterium	0	3.01E-04	NA	3.01E-04	3.01E-04	3.01E-04	1	all
Bacteria;Alphaproteobacteria;Alphaproteobacteria;Rickettsiales;Fokiniaceae;Fokiniaceae;uncultured_Candidatus	0	1.00E-04	NA	1.00E-04	1.00E-04	1.00E-04	1	all
Bacteria;Alphaproteobacteria;Alphaproteobacteria;Rickettsiales;Fokiniaceae;MD3-55;__	0	0.001205182	4.26E-04	0.001205182	0.001506478	9.04E-04	2	all
Bacteria;Alphaproteobacteria;Alphaproteobacteria;Rickettsiales;Fokiniaceae;MD3-55;uncultured_bacterium	21	6.53E-04	0.000422701	6.03E-04	0.001305614	1.00E-04	8	all
Bacteria;Alphaproteobacteria;Alphaproteobacteria;Rickettsiales;Fokiniaceae;MD3-55;uncultured_Rickettsiales	0	6.03E-04	NA	6.03E-04	6.03E-04	6.03E-04	1	all
Bacteria;Alphaproteobacteria;Alphaproteobacteria;Rickettsiales;Fokiniaceae;uncultured;uncultured_bacterium	0	9.54E-04	9.23E-04	9.54E-04	0.00160691	3.01E-04	2	all
Bacteria;Alphaproteobacteria;Alphaproteobacteria;Rickettsiales;Rickettsiaceae;__;__	25	7.66E-04	5.90E-04	5.52E-04	0.001506478	2.01E-04	8	all
Bacteria;Alphaproteobacteria;Alphaproteobacteria;Rickettsiales;Rickettsiaceae;Candidatus_Cryptoprodotis;uncultured_bacterium	0	1.00E-04	NA	1.00E-04	1.00E-04	1.00E-04	1	all
Bacteria;Alphaproteobacteria;Alphaproteobacteria;Rickettsiales;Rickettsiaceae;Candidatus_Megaira;__	0	5.61E-04	9.57E-04	3.01E-04	0.004218138	1.00E-04	17	all
Bacteria;Alphaproteobacteria;Alphaproteobacteria;Rickettsiales;Rickettsiaceae;Candidatus_Megaira;Candidatus_Megaira	0	2.01E-04	NA	2.01E-04	2.01E-04	2.01E-04	1	all
Bacteria;Alphaproteobacteria;Alphaproteobacteria;Rickettsiales;Rickettsiaceae;Candidatus_Megaira;uncultured_bacterium	2	8.57E-04	0.001012278	4.52E-04	0.00431857	1.00E-04	28	all
Bacteria;Alphaproteobacteria;Alphaproteobacteria;Rickettsiales;Rickettsiaceae;Rickettsia;__	0	0.002209501	0.002556578	0.002209501	0.004017274	4.02E-04	2	all
Bacteria;Alphaproteobacteria;Alphaproteobacteria;Rickettsiales;Rickettsiaceae;uncultured;__	0	0.002510796	0.004738958	2.01E-04	0.010947072	1.00E-04	5	all
Bacteria;Alphaproteobacteria;Alphaproteobacteria;Rickettsiales;Rickettsiaceae;uncultured;Candidatus_Phycorickettsia	0	3.52E-04	3.55E-04	3.52E-04	6.03E-04	1.00E-04	2	all
Bacteria;Alphaproteobacteria;Alphaproteobacteria;Rickettsiales;Rickettsiaceae;uncultured;metagenome	25	4.82E-04	4.23E-04	3.01E-04	0.001406046	1.00E-04	10	all
Bacteria;Alphaproteobacteria;Alphaproteobacteria;Rickettsiales;Rickettsiaceae;uncultured;uncultured_bacterium	0	6.15E-04	6.52E-04	4.02E-04	0.003213819	1.00E-04	25	all
Bacteria;Alphaproteobacteria;Alphaproteobacteria;Rickettsiales;Rickettsiales;__;__	0	1.00E-04	NA	1.00E-04	1.00E-04	1.00E-04	1	all
Bacteria;Alphaproteobacteria;Alphaproteobacteria;Rickettsiales;Rickettsiales;Candidatus_Jidaibacter;__	0	2.01E-04	0	2.01E-04	2.01E-04	2.01E-04	3	all
Bacteria;Alphaproteobacteria;Alphaproteobacteria;Rickettsiales;Rickettsiales;Candidatus_Jidaibacter;metagenome	0	3.52E-04	2.13E-04	3.52E-04	5.02E-04	2.01E-04	2	all
Bacteria;Alphaproteobacteria;Alphaproteobacteria;Rickettsiales;Rickettsiales;Candidatus_Jidaibacter;uncultured_bacterium	0	2.01E-04	NA	2.01E-04	2.01E-04	2.01E-04	1	all
Bacteria;Alphaproteobacteria;Alphaproteobacteria;Rickettsiales;Rickettsiales;Candidatus_Midichloria;__	0	1.00E-04	NA	1.00E-04	1.00E-04	1.00E-04	1	all
Bacteria;Alphaproteobacteria;Alphaproteobacteria;Rickettsiales;S25-593;S25-593;__	11	2.01E-04	1.74E-04	1.00E-04	5.02E-04	1.00E-04	5	all
Bacteria;Alphaproteobacteria;Alphaproteobacteria;Rickettsiales;S25-593;S25-593;marine_metagenome	0	1.00E-04	NA	1.00E-04	1.00E-04	1.00E-04	1	all
Bacteria;Alphaproteobacteria;Alphaproteobacteria;Rickettsiales;S25-593;S25-593;uncultured_marine	0	2.76E-04	5.02E-05	3.01E-04	3.01E-04	2.01E-04	4	all
Bacteria;Alphaproteobacteria;Alphaproteobacteria;Rickettsiales;SM1B06;SM1B06;uncultured_bacterium	0	2.01E-04	NA	2.01E-04	2.01E-04	2.01E-04	1	all
Bacteria;Alphaproteobacteria;Alphaproteobacteria;Rickettsiales;SM2D12;SM2D12;__	208	0.001222906	0.003068772	4.02E-04	0.013056141	1.00E-04	17	all
Bacteria;Alphaproteobacteria;Alphaproteobacteria;Rickettsiales;SM2D12;SM2D12;marine_metagenome	0	2.01E-04	NA	2.01E-04	2.01E-04	2.01E-04	1	all
Bacteria;Alphaproteobacteria;Alphaproteobacteria;Rickettsiales;SM2D12;SM2D12;metagenome	0	5.19E-04	4.34E-04	3.01E-04	0.001205182	1.00E-04	12	all
Bacteria;Alphaproteobacteria;Alphaproteobacteria;Rickettsiales;SM2D12;SM2D12;uncultured_Alphaproteobacteria	0	0.001506478	0.002358189	4.52E-04	0.005021593	1.00E-04	4	all
Bacteria;Alphaproteobacteria;Alphaproteobacteria;Rickettsiales;SM2D12;SM2D12;uncultured_bacterium	0	5.11E-04	3.68E-04	5.02E-04	0.001305614	1.00E-04	23	all
Bacteria;Alphaproteobacteria;Alphaproteobacteria;Rickettsiales;SM2D12;SM2D12;uncultured_organism	17	2.71E-04	2.27E-04	2.01E-04	8.03E-04	1.00E-04	10	all
Bacteria;Alphaproteobacteria;Alphaproteobacteria;Rickettsiales;SM2D12;SM2D12;uncultured_Phyllobacteriaceae	0	5.52E-04	3.89E-04	4.52E-04	0.00110475	2.01E-04	4	all
Bacteria;Alphaproteobacteria;Alphaproteobacteria;Rickettsiales;SM2D12;SM2D12;unidentified_marine	0	0.004419002	0.00610738	0.004419002	0.008737572	1.00E-04	2	all
Bacteria;Alphaproteobacteria;Alphaproteobacteria;SAR11_clade;__;__;__	15	0.001171705	0.001439718	3.01E-04	0.003715979	2.01E-04	9	all
Bacteria;Alphaproteobacteria;Alphaproteobacteria;SAR11_clade;Clade_I;Clade_Ia;__	11	0.003678317	0.004154995	0.002862308	0.017575575	4.02E-04	16	all
Bacteria;Alphaproteobacteria;Alphaproteobacteria;SAR11_clade;Clade_I;Clade_Ib;__	11	8.73E-04	6.55E-04	6.03E-04	0.002109069	2.01E-04	13	all
Bacteria;Alphaproteobacteria;Alphaproteobacteria;SAR11_clade;Clade_II;Clade_II;__	11	0.002919219	0.002456688	0.002008637	0.007130662	2.01E-04	15	all
Bacteria;Alphaproteobacteria;Alphaproteobacteria;SAR11_clade;Clade_II;Clade_II;SAR11_cluster	0	4.02E-04	NA	4.02E-04	4.02E-04	4.02E-04	1	all
Bacteria;Alphaproteobacteria;Alphaproteobacteria;SAR11_clade;Clade_II;Clade_II;uncultured_marine	0	3.01E-04	NA	3.01E-04	3.01E-04	3.01E-04	1	all
Bacteria;Alphaproteobacteria;Alphaproteobacteria;SAR11_clade;Clade_III;Clade_III;__	11	0.001372569	0.001044287	0.001456262	0.003715979	1.00E-04	18	all
Bacteria;Alphaproteobacteria;Alphaproteobacteria;SAR11_clade;Clade_III;Clade_III;alpha_proteobacterium	17	5.02E-04	3.23E-04	5.02E-04	9.04E-04	1.00E-04	7	all
Bacteria;Alphaproteobacteria;Alphaproteobacteria;SAR11_clade;Clade_III;Clade_III;Candidatus_Fonsibacter	15	0.01011014	0.011061882	0.003816411	0.026112283	1.00E-04	12	all
Bacteria;Alphaproteobacteria;Alphaproteobacteria;SAR11_clade;Clade_III;Clade_III;marine_metagenome	0	1.00E-04	0	1.00E-04	1.00E-04	1.00E-04	3	all
Bacteria;Alphaproteobacteria;Alphaproteobacteria;SAR11_clade;Clade_IV;Clade_IV;uncultured_bacterium	11	4.30E-04	2.82E-04	4.02E-04	8.03E-04	1.00E-04	7	all
Bacteria;Alphaproteobacteria;Alphaproteobacteria;Sneathiellales;Sneathiellaceae;uncultured;uncultured_bacterium	0	3.01E-04	2.01E-04	3.01E-04	5.02E-04	1.00E-04	3	all
Bacteria;Alphaproteobacteria;Alphaproteobacteria;Sphingomonadales;Sphingomonadaceae;__;__	4	0.006925233	0.013303994	0.003464899	0.103645676	2.01E-04	66	all
Bacteria;Alphaproteobacteria;Alphaproteobacteria;Sphingomonadales;Sphingomonadaceae;Altererythrobacter;__	0	0.001699616	0.003421284	4.02E-04	0.017575575	1.00E-04	26	all
Bacteria;Alphaproteobacteria;Alphaproteobacteria;Sphingomonadales;Sphingomonadaceae;Altererythrobacter;Altererythrobacter_oceanensis	0	3.52E-04	3.55E-04	3.52E-04	6.03E-04	1.00E-04	2	all
Bacteria;Alphaproteobacteria;Alphaproteobacteria;Sphingomonadales;Sphingomonadaceae;Altererythrobacter;bacterium	0	2.01E-04	NA	2.01E-04	2.01E-04	2.01E-04	1	all
Bacteria;Alphaproteobacteria;Alphaproteobacteria;Sphingomonadales;Sphingomonadaceae;Altererythrobacter;mucus_bacterium	0	8.03E-04	NA	8.03E-04	8.03E-04	8.03E-04	1	all
Bacteria;Alphaproteobacteria;Alphaproteobacteria;Sphingomonadales;Sphingomonadaceae;Altererythrobacter;uncultured_bacterium	0	2.01E-04	NA	2.01E-04	2.01E-04	2.01E-04	1	all
Bacteria;Alphaproteobacteria;Alphaproteobacteria;Sphingomonadales;Sphingomonadaceae;Blastomonas;__	67	0.002686552	0.003923183	7.53E-04	0.00974189	1.00E-04	8	all
Bacteria;Alphaproteobacteria;Alphaproteobacteria;Sphingomonadales;Sphingomonadaceae;Croceicoccus;__	0	4.02E-04	NA	4.02E-04	4.02E-04	4.02E-04	1	all
Bacteria;Alphaproteobacteria;Alphaproteobacteria;Sphingomonadales;Sphingomonadaceae;Ellin6055;__	0	1.00E-04	NA	1.00E-04	1.00E-04	1.00E-04	1	all
Bacteria;Alphaproteobacteria;Alphaproteobacteria;Sphingomonadales;Sphingomonadaceae;Erythrobacter;__	222	0.001241703	0.001018552	7.03E-04	0.003414683	4.02E-04	11	all
Bacteria;Alphaproteobacteria;Alphaproteobacteria;Sphingomonadales;Sphingomonadaceae;Erythrobacter;Erythrobacter_litoralis	0	1.00E-04	NA	1.00E-04	1.00E-04	1.00E-04	1	all
Bacteria;Alphaproteobacteria;Alphaproteobacteria;Sphingomonadales;Sphingomonadaceae;Erythrobacter;Erythrobacter_longus	0	3.52E-04	7.10E-05	3.52E-04	4.02E-04	3.01E-04	2	all
Bacteria;Alphaproteobacteria;Alphaproteobacteria;Sphingomonadales;Sphingomonadaceae;Erythrobacter;Erythrobacter_vulgaris	0	3.35E-04	1.53E-04	3.01E-04	5.02E-04	2.01E-04	3	all
Bacteria;Alphaproteobacteria;Alphaproteobacteria;Sphingomonadales;Sphingomonadaceae;Novosphingobium;__	36	0.004078649	0.007482499	0.002109069	0.052525861	2.01E-04	54	all
Bacteria;Alphaproteobacteria;Alphaproteobacteria;Sphingomonadales;Sphingomonadaceae;Novosphingobium;drinking_water	0	3.01E-04	NA	3.01E-04	3.01E-04	3.01E-04	1	all
Bacteria;Alphaproteobacteria;Alphaproteobacteria;Sphingomonadales;Sphingomonadaceae;Porphyrobacter;__	12	0.001406046	0.00196439	6.03E-04	0.006025911	3.01E-04	8	all
Bacteria;Alphaproteobacteria;Alphaproteobacteria;Sphingomonadales;Sphingomonadaceae;Porphyrobacter;uncultured_bacterium	0	0.001037796	9.75E-04	8.03E-04	0.002109069	2.01E-04	3	all
Bacteria;Alphaproteobacteria;Alphaproteobacteria;Sphingomonadales;Sphingomonadaceae;Qipengyuania;__	0	0.002828831	0.003703426	7.53E-04	0.008034549	1.00E-04	6	all
Bacteria;Alphaproteobacteria;Alphaproteobacteria;Sphingomonadales;Sphingomonadaceae;Qipengyuania;uncultured_bacterium	0	3.01E-04	NA	3.01E-04	3.01E-04	3.01E-04	1	all
Bacteria;Alphaproteobacteria;Alphaproteobacteria;Sphingomonadales;Sphingomonadaceae;Rhizorhapis;__	0	4.02E-04	NA	4.02E-04	4.02E-04	4.02E-04	1	all
Bacteria;Alphaproteobacteria;Alphaproteobacteria;Sphingomonadales;Sphingomonadaceae;Rhizorhapis;Rhizorhapis_suberifaciens	0	5.02E-04	NA	5.02E-04	5.02E-04	5.02E-04	1	all
Bacteria;Alphaproteobacteria;Alphaproteobacteria;Sphingomonadales;Sphingomonadaceae;Sandaracinobacter;uncultured_bacterium	0	6.53E-04	4.97E-04	6.53E-04	0.001004319	3.01E-04	2	all
Bacteria;Alphaproteobacteria;Alphaproteobacteria;Sphingomonadales;Sphingomonadaceae;Sandarakinorhabdus;__	0	1.00E-04	NA	1.00E-04	1.00E-04	1.00E-04	1	all
Bacteria;Alphaproteobacteria;Alphaproteobacteria;Sphingomonadales;Sphingomonadaceae;Sphingoaurantiacus;uncultured_bacterium	0	1.00E-04	NA	1.00E-04	1.00E-04	1.00E-04	1	all
Bacteria;Alphaproteobacteria;Alphaproteobacteria;Sphingomonadales;Sphingomonadaceae;Sphingobium;__	0	0.004761652	0.010865052	4.02E-04	0.04107663	1.00E-04	17	all
Bacteria;Alphaproteobacteria;Alphaproteobacteria;Sphingomonadales;Sphingomonadaceae;Sphingomonas;__	0	0.009131767	0.018196935	0.001305614	0.097619765	1.00E-04	40	all
Bacteria;Alphaproteobacteria;Alphaproteobacteria;Sphingomonadales;Sphingomonadaceae;Sphingomonas;Sphingomonas_fonticola	0	0.001707342	NA	0.001707342	0.001707342	0.001707342	1	all
Bacteria;Alphaproteobacteria;Alphaproteobacteria;Sphingomonadales;Sphingomonadaceae;Sphingomonas;Sphingomonas_glacialis	0	3.52E-04	2.13E-04	3.52E-04	5.02E-04	2.01E-04	2	all
Bacteria;Alphaproteobacteria;Alphaproteobacteria;Sphingomonadales;Sphingomonadaceae;Sphingomonas;Sphingomonas_koreensis	0	5.69E-04	6.46E-04	3.01E-04	0.001305614	1.00E-04	3	all
Bacteria;Alphaproteobacteria;Alphaproteobacteria;Sphingomonadales;Sphingomonadaceae;Sphingomonas;Sphingomonas_morindae	0	3.01E-04	NA	3.01E-04	3.01E-04	3.01E-04	1	all
Bacteria;Alphaproteobacteria;Alphaproteobacteria;Sphingomonadales;Sphingomonadaceae;Sphingomonas;Sphingomonas_oryziterrae	0	2.01E-04	NA	2.01E-04	2.01E-04	2.01E-04	1	all
Bacteria;Alphaproteobacteria;Alphaproteobacteria;Sphingomonadales;Sphingomonadaceae;Sphingomonas;Sphingomonas_panaciterrae	0	4.02E-04	NA	4.02E-04	4.02E-04	4.02E-04	1	all
Bacteria;Alphaproteobacteria;Alphaproteobacteria;Sphingomonadales;Sphingomonadaceae;Sphingomonas;Sphingomonas_phyllosphaerae	0	0.004519434	NA	0.004519434	0.004519434	0.004519434	1	all
Bacteria;Alphaproteobacteria;Alphaproteobacteria;Sphingomonadales;Sphingomonadaceae;Sphingopyxis;__	0	0.003364467	0.004331979	0.003364467	0.006427639	3.01E-04	2	all
Bacteria;Alphaproteobacteria;Alphaproteobacteria;Sphingomonadales;Sphingomonadaceae;Sphingorhabdus;__	0	4.02E-04	1.42E-04	4.02E-04	5.02E-04	3.01E-04	2	all
Bacteria;Alphaproteobacteria;Alphaproteobacteria;Sphingomonadales;Sphingomonadaceae;Sphingorhabdus;Sphingorhabdus_sp.	0	7.03E-04	NA	7.03E-04	7.03E-04	7.03E-04	1	all
Bacteria;Alphaproteobacteria;Alphaproteobacteria;Sphingomonadales;Sphingomonadaceae;Sphingorhabdus;uncultured_Alphaproteobacteria	0	4.52E-04	7.10E-05	4.52E-04	5.02E-04	4.02E-04	2	all
Bacteria;Alphaproteobacteria;Alphaproteobacteria;Sphingomonadales;Sphingomonadaceae;uncultured;__	12	3.01E-04	1.23E-04	3.01E-04	5.02E-04	2.01E-04	5	all
Bacteria;Alphaproteobacteria;Alphaproteobacteria;Sphingomonadales;Sphingomonadaceae;uncultured;Sphingopyxis_sp.	0	8.64E-04	6.57E-04	9.04E-04	0.00160691	2.01E-04	5	all
Bacteria;Alphaproteobacteria;Alphaproteobacteria;Thalassobaculales;Nisaeaceae;Nisaea;__	0	1.00E-04	NA	1.00E-04	1.00E-04	1.00E-04	1	all
Bacteria;Alphaproteobacteria;Alphaproteobacteria;Thalassobaculales;Nisaeaceae;OM75_clade;__	0	1.34E-04	5.80E-05	1.00E-04	2.01E-04	1.00E-04	3	all
Bacteria;Alphaproteobacteria;Alphaproteobacteria;Thalassobaculales;uncultured;uncultured;__	15	4.42E-04	3.45E-04	3.01E-04	0.001004319	1.00E-04	5	all
Bacteria;Alphaproteobacteria;Alphaproteobacteria;Thalassobaculales;uncultured;uncultured;uncultured_bacterium	0	1.00E-04	NA	1.00E-04	1.00E-04	1.00E-04	1	all
Bacteria;Alphaproteobacteria;Alphaproteobacteria;Thalassobaculales;uncultured;uncultured;uncultured_proteobacterium	15	0.00110475	0.001053338	6.03E-04	0.002812092	2.01E-04	5	all
Bacteria;Alphaproteobacteria;Alphaproteobacteria;Tistrellales;Geminicoccaceae;__;__	0	2.34E-04	1.53E-04	2.01E-04	4.02E-04	1.00E-04	3	all
Bacteria;Alphaproteobacteria;Alphaproteobacteria;Tistrellales;Geminicoccaceae;Candidatus_Alysiosphaera;metagenome	0	1.00E-04	NA	1.00E-04	1.00E-04	1.00E-04	1	all
Bacteria;Alphaproteobacteria;Alphaproteobacteria;Tistrellales;Geminicoccaceae;Candidatus_Alysiosphaera;uncultured_bacterium	0	3.01E-04	NA	3.01E-04	3.01E-04	3.01E-04	1	all
Bacteria;Alphaproteobacteria;Alphaproteobacteria;Tistrellales;Geminicoccaceae;uncultured;__	0	1.00E-04	NA	1.00E-04	1.00E-04	1.00E-04	1	all
Bacteria;Alphaproteobacteria;Alphaproteobacteria;Tistrellales;Geminicoccaceae;uncultured;uncultured_Alphaproteobacteria	0	1.51E-04	7.10E-05	1.51E-04	2.01E-04	1.00E-04	2	all
Bacteria;Alphaproteobacteria;Alphaproteobacteria;Tistrellales;Geminicoccaceae;uncultured;uncultured_bacterium	0	3.01E-04	1.88E-04	3.01E-04	6.03E-04	1.00E-04	5	all
Bacteria;Alphaproteobacteria;Alphaproteobacteria;Tistrellales;Geminicoccaceae;uncultured;uncultured_marine	0	1.00E-04	NA	1.00E-04	1.00E-04	1.00E-04	1	all
Bacteria;Alphaproteobacteria;Alphaproteobacteria;uncultured;uncultured;uncultured;__	0	0.001252444	0.002348935	4.02E-04	0.00974189	1.00E-04	17	all
Bacteria;Alphaproteobacteria;Alphaproteobacteria;uncultured;uncultured;uncultured;bacterium_enrichment	0	4.02E-04	NA	4.02E-04	4.02E-04	4.02E-04	1	all
Bacteria;Alphaproteobacteria;Alphaproteobacteria;uncultured;uncultured;uncultured;uncultured_Acetobacteraceae	44	0.001535173	0.001221413	0.001406046	0.003213819	2.01E-04	7	all
Bacteria;Alphaproteobacteria;Alphaproteobacteria;uncultured;uncultured;uncultured;uncultured_Alphaproteobacteria	0	3.35E-04	5.80E-05	3.01E-04	4.02E-04	3.01E-04	3	all
Bacteria;Alphaproteobacteria;Alphaproteobacteria;uncultured;uncultured;uncultured;uncultured_bacterium	83	0.003291933	0.003754429	0.001054534	0.010645777	1.00E-04	18	all
Bacteria;Alphaproteobacteria;Alphaproteobacteria;uncultured;uncultured;uncultured;uncultured_Bradyrhizobiaceae	0	1.51E-04	7.10E-05	1.51E-04	2.01E-04	1.00E-04	2	all
Bacteria;Alphaproteobacteria;Alphaproteobacteria;uncultured;uncultured;uncultured;uncultured_Green	0	0.015366074	NA	0.015366074	0.015366074	0.015366074	1	all
Bacteria;Alphaproteobacteria;Alphaproteobacteria;uncultured;uncultured;uncultured;uncultured_marine	8	0.008331062	0.012071745	0.00160691	0.035854173	1.00E-04	21	all
Bacteria;Alphaproteobacteria;Alphaproteobacteria;uncultured;uncultured;uncultured;uncultured_Oceanibaculum	0	0.008737572	NA	0.008737572	0.008737572	0.008737572	1	all
Bacteria;Alphaproteobacteria;Alphaproteobacteria;uncultured;uncultured;uncultured;uncultured_Rhodobacteraceae	0	2.34E-04	3.28E-04	1.00E-04	9.04E-04	1.00E-04	6	all
Bacteria;Alphaproteobacteria;Alphaproteobacteria;uncultured;uncultured;uncultured;uncultured_Rhodospirillaceae	0	4.02E-04	1.42E-04	4.02E-04	5.02E-04	3.01E-04	2	all
Bacteria;Alphaproteobacteria;Alphaproteobacteria;uncultured;uncultured;uncultured;uncultured_Rhodospirillales	0	1.00E-04	NA	1.00E-04	1.00E-04	1.00E-04	1	all
Bacteria;Alphaproteobacteria;Alphaproteobacteria;uncultured;uncultured;uncultured;uncultured_Xanthobacteraceae	0	6.03E-04	NA	6.03E-04	6.03E-04	6.03E-04	1	all
Bacteria;Alphaproteobacteria;Alphaproteobacteria;uncultured;uncultured;uncultured;unidentified_marine	0	1.00E-04	0	1.00E-04	1.00E-04	1.00E-04	2	all
Bacteria;Alphaproteobacteria;Alphaproteobacteria;Zavarziniales;uncultured;uncultured;__	0	1.00E-04	NA	1.00E-04	1.00E-04	1.00E-04	1	all
Bacteria;Alphaproteobacteria;Alphaproteobacteria;Zavarziniales;uncultured;uncultured;uncultured_bacterium	0	5.77E-04	5.40E-04	4.52E-04	0.00160691	1.00E-04	12	all
Bacteria;Alphaproteobacteria;Alphaproteobacteria;Zavarziniales;Zavarziniaceae;Zavarziniaceae;metagenome	0	2.01E-04	NA	2.01E-04	2.01E-04	2.01E-04	1	all
Bacteria;AncK6;AncK6;AncK6;AncK6;AncK6;__	0	1.34E-04	5.80E-05	1.00E-04	2.01E-04	1.00E-04	3	all
Bacteria;AncK6;AncK6;AncK6;AncK6;AncK6;uncultured_bacterium	0	0.006628503	0.009232086	0.006628503	0.013156573	1.00E-04	2	all
Bacteria;Armatimonadota;Armatimonadia;Armatimonadales;Armatimonadaceae;Armatimonas;uncultured_bacterium	15	0.001118141	0.001367005	5.02E-04	0.004720297	1.00E-04	15	all
Bacteria;Armatimonadota;Armatimonadia;Armatimonadales;Armatimonadales;Armatimonadales;metagenome	0	1.00E-04	NA	1.00E-04	1.00E-04	1.00E-04	1	all
Bacteria;Armatimonadota;Chthonomonadetes;Chthonomonadales;Chthonomonadales;Chthonomonadales;uncultured_Lutispora	0	1.00E-04	NA	1.00E-04	1.00E-04	1.00E-04	1	all
Bacteria;Armatimonadota;Fimbriimonadia;Fimbriimonadales;Fimbriimonadaceae;Fimbriimonadaceae;__	0	2.51E-04	2.13E-04	2.51E-04	4.02E-04	1.00E-04	2	all
Bacteria;Armatimonadota;Fimbriimonadia;Fimbriimonadales;Fimbriimonadaceae;Fimbriimonadaceae;Armatimonadetes_bacterium	0	1.00E-04	NA	1.00E-04	1.00E-04	1.00E-04	1	all
Bacteria;Armatimonadota;Fimbriimonadia;Fimbriimonadales;Fimbriimonadaceae;Fimbriimonadaceae;uncultured_bacterium	0	1.76E-04	5.02E-05	2.01E-04	2.01E-04	1.00E-04	4	all
Bacteria;Armatimonadota;Fimbriimonadia;Fimbriimonadales;Fimbriimonadales;Fimbriimonadales;uncultured_bacterium	0	0.003213819	NA	0.003213819	0.003213819	0.003213819	1	all
Bacteria;Armatimonadota;uncultured;uncultured;uncultured;uncultured;__	0	0.00123029	3.52E-04	0.001255398	0.00160691	8.03E-04	4	all
Bacteria;Bacteria;Bacteria;Bacteria;Bacteria;Bacteria;Candidatus_Lindowbacteria	26	4.24E-04	4.89E-04	3.01E-04	0.001707342	1.00E-04	9	all
Bacteria;Bacteroidota;Bacteroidia;__;__;__;__	5	0.001232961	0.001152867	0.001004319	0.004619865	1.00E-04	47	all
Bacteria;Bacteroidota;Bacteroidia;Bacteroidales;__;__;__	0	5.18E-04	7.08E-04	2.01E-04	0.003213819	1.00E-04	19	all
Bacteria;Bacteroidota;Bacteroidia;Bacteroidales;Bacteroidaceae;Bacteroides;__	0	0.001275485	0.002914637	3.52E-04	0.01295571	1.00E-04	20	all
Bacteria;Bacteroidota;Bacteroidia;Bacteroidales;Bacteroidaceae;Bacteroides;Bacteroides_fragilis	0	0.003515115	NA	0.003515115	0.003515115	0.003515115	1	all
Bacteria;Bacteroidota;Bacteroidia;Bacteroidales;Bacteroidaceae;Bacteroides;Bacteroides_graminisolvens	216	2.68E-04	1.87E-04	2.51E-04	6.03E-04	1.00E-04	6	all
Bacteria;Bacteroidota;Bacteroidia;Bacteroidales;Bacteroidaceae;Bacteroides;Bacteroides_massiliensis	0	2.01E-04	NA	2.01E-04	2.01E-04	2.01E-04	1	all
Bacteria;Bacteroidota;Bacteroidia;Bacteroidales;Bacteroidaceae;Bacteroides;Bacteroides_sp.	0	2.01E-04	NA	2.01E-04	2.01E-04	2.01E-04	1	all
Bacteria;Bacteroidota;Bacteroidia;Bacteroidales;Bacteroidaceae;Bacteroides;Bacteroides_stercoris	0	0.003414683	NA	0.003414683	0.003414683	0.003414683	1	all
Bacteria;Bacteroidota;Bacteroidia;Bacteroidales;Bacteroidaceae;Bacteroides;Bacteroides_vulgatus	0	0.003816411	0.004829091	0.003816411	0.007231094	4.02E-04	2	all
Bacteria;Bacteroidota;Bacteroidia;Bacteroidales;Bacteroidaceae;Bacteroides;uncultured_Bacteroidetes	0	0.001707342	NA	0.001707342	0.001707342	0.001707342	1	all
Bacteria;Bacteroidota;Bacteroidia;Bacteroidales;Bacteroidetes_BD2-2;Bacteroidetes_BD2-2;__	188	3.40E-04	2.41E-04	2.51E-04	9.04E-04	1.00E-04	18	all
Bacteria;Bacteroidota;Bacteroidia;Bacteroidales;Bacteroidetes_BD2-2;Bacteroidetes_BD2-2;Bacteroidetes_bacterium	15	9.67E-04	9.75E-04	7.53E-04	0.003012956	1.00E-04	8	all
Bacteria;Bacteroidota;Bacteroidia;Bacteroidales;Bacteroidetes_BD2-2;Bacteroidetes_BD2-2;uncultured_bacterium	0	1.00E-04	NA	1.00E-04	1.00E-04	1.00E-04	1	all
Bacteria;Bacteroidota;Bacteroidia;Bacteroidales;Bacteroidetes_BD2-2;Bacteroidetes_BD2-2;uncultured_Bacteroidetes	17	8.18E-04	0.001466246	3.01E-04	0.004117706	1.00E-04	7	all
Bacteria;Bacteroidota;Bacteroidia;Bacteroidales;Bacteroidetes_BD2-2;Bacteroidetes_BD2-2;uncultured_Cytophagales	0	4.02E-04	3.57E-04	3.01E-04	9.04E-04	1.00E-04	4	all
Bacteria;Bacteroidota;Bacteroidia;Bacteroidales;Bacteroidetes_BD2-2;Bacteroidetes_BD2-2;uncultured_prokaryote	0	1.00E-04	NA	1.00E-04	1.00E-04	1.00E-04	1	all
Bacteria;Bacteroidota;Bacteroidia;Bacteroidales;Bacteroidetes_vadinHA17;Bacteroidetes_vadinHA17;__	15	0.003439791	0.006940855	8.03E-04	0.024706237	2.01E-04	12	all
Bacteria;Bacteroidota;Bacteroidia;Bacteroidales;Bacteroidetes_vadinHA17;Bacteroidetes_vadinHA17;uncultured_Cytophagales	0	6.03E-04	NA	6.03E-04	6.03E-04	6.03E-04	1	all
Bacteria;Bacteroidota;Bacteroidia;Bacteroidales;Bacteroidetes_vadinHA17;Bacteroidetes_vadinHA17;uncultured_microorganism	0	2.01E-04	NA	2.01E-04	2.01E-04	2.01E-04	1	all
Bacteria;Bacteroidota;Bacteroidia;Bacteroidales;Barnesiellaceae;Barnesiella;__	0	0.015767802	NA	0.015767802	0.015767802	0.015767802	1	all
Bacteria;Bacteroidota;Bacteroidia;Bacteroidales;Barnesiellaceae;uncultured;uncultured_bacterium	15	2.91E-04	1.29E-04	3.01E-04	5.02E-04	1.00E-04	10	all
Bacteria;Bacteroidota;Bacteroidia;Bacteroidales;Dysgonomonadaceae;__;__	0	2.68E-04	1.87E-04	2.51E-04	6.03E-04	1.00E-04	6	all
Bacteria;Bacteroidota;Bacteroidia;Bacteroidales;Dysgonomonadaceae;Dysgonomonas;__	0	4.02E-04	NA	4.02E-04	4.02E-04	4.02E-04	1	all
Bacteria;Bacteroidota;Bacteroidia;Bacteroidales;Dysgonomonadaceae;Dysgonomonas;Dysgonomonas_sp.	0	3.52E-04	7.10E-05	3.52E-04	4.02E-04	3.01E-04	2	all
Bacteria;Bacteroidota;Bacteroidia;Bacteroidales;Dysgonomonadaceae;Dysgonomonas;uncultured_bacterium	58	3.73E-04	4.25E-04	2.01E-04	0.001305614	1.00E-04	7	all
Bacteria;Bacteroidota;Bacteroidia;Bacteroidales;Dysgonomonadaceae;Proteiniphilum;__	0	1.67E-04	5.02E-05	2.01E-04	2.01E-04	1.00E-04	9	all
Bacteria;Bacteroidota;Bacteroidia;Bacteroidales;Dysgonomonadaceae;uncultured;uncultured_bacterium	0	2.01E-04	NA	2.01E-04	2.01E-04	2.01E-04	1	all
Bacteria;Bacteroidota;Bacteroidia;Bacteroidales;Dysgonomonadaceae;uncultured;uncultured_soil	0	2.76E-04	1.72E-04	2.51E-04	5.02E-04	1.00E-04	4	all
Bacteria;Bacteroidota;Bacteroidia;Bacteroidales;Ika33;Ika33;uncultured_bacterium	0	1.00E-04	NA	1.00E-04	1.00E-04	1.00E-04	1	all
Bacteria;Bacteroidota;Bacteroidia;Bacteroidales;LKC2.127-25;LKC2.127-25;uncultured_Bacteroidetes	0	2.01E-04	NA	2.01E-04	2.01E-04	2.01E-04	1	all
Bacteria;Bacteroidota;Bacteroidia;Bacteroidales;M2PB4-65_termite_group;M2PB4-65_termite_group;uncultured_bacterium	0	3.01E-04	NA	3.01E-04	3.01E-04	3.01E-04	1	all
Bacteria;Bacteroidota;Bacteroidia;Bacteroidales;Marinifilaceae;Marinifilum;__	0	3.01E-04	NA	3.01E-04	3.01E-04	3.01E-04	1	all
Bacteria;Bacteroidota;Bacteroidia;Bacteroidales;Marinifilaceae;Marinifilum;Lactobacillales_bacterium	0	2.01E-04	NA	2.01E-04	2.01E-04	2.01E-04	1	all
Bacteria;Bacteroidota;Bacteroidia;Bacteroidales;Marinifilaceae;Odoribacter;uncultured_bacterium	0	3.01E-04	2.84E-04	3.01E-04	5.02E-04	1.00E-04	2	all
Bacteria;Bacteroidota;Bacteroidia;Bacteroidales;Marinifilaceae;uncultured;__	0	1.00E-04	NA	1.00E-04	1.00E-04	1.00E-04	1	all
Bacteria;Bacteroidota;Bacteroidia;Bacteroidales;Marinifilaceae;uncultured;Bacteroidetes_bacterium	0	1.00E-04	NA	1.00E-04	1.00E-04	1.00E-04	1	all
Bacteria;Bacteroidota;Bacteroidia;Bacteroidales;Marinifilaceae;uncultured;uncultured_bacterium	17	3.01E-04	1.53E-04	3.01E-04	5.02E-04	1.00E-04	7	all
Bacteria;Bacteroidota;Bacteroidia;Bacteroidales;Marinifilaceae;uncultured;uncultured_Bacteroidetes	0	2.34E-04	1.53E-04	2.01E-04	4.02E-04	1.00E-04	3	all
Bacteria;Bacteroidota;Bacteroidia;Bacteroidales;Marinilabiliaceae;Anaerophaga;__	0	8.03E-04	NA	8.03E-04	8.03E-04	8.03E-04	1	all
Bacteria;Bacteroidota;Bacteroidia;Bacteroidales;Marinilabiliaceae;Carboxylicivirga;Carboxylicivirga_linearis	0	2.01E-04	NA	2.01E-04	2.01E-04	2.01E-04	1	all
Bacteria;Bacteroidota;Bacteroidia;Bacteroidales;Marinilabiliaceae;Carboxylicivirga;Carboxylicivirga_sediminis	0	0.005624184	NA	0.005624184	0.005624184	0.005624184	1	all
Bacteria;Bacteroidota;Bacteroidia;Bacteroidales;Marinilabiliaceae;Labilibacter;uncultured_bacterium	17	3.21E-04	1.93E-04	3.01E-04	6.03E-04	1.00E-04	5	all
Bacteria;Bacteroidota;Bacteroidia;Bacteroidales;Marinilabiliaceae;Labilibacter;uncultured_Bacteroidetes	0	0.001205182	0.001121364	0.00110475	0.002410365	2.01E-04	4	all
Bacteria;Bacteroidota;Bacteroidia;Bacteroidales;Marinilabiliaceae;Thermophagus;Thermophagus_xiamenensis	0	3.01E-04	2.84E-04	3.01E-04	5.02E-04	1.00E-04	2	all
Bacteria;Bacteroidota;Bacteroidia;Bacteroidales;Marinilabiliaceae;uncultured;__	0	1.00E-04	NA	1.00E-04	1.00E-04	1.00E-04	1	all
Bacteria;Bacteroidota;Bacteroidia;Bacteroidales;Marinilabiliaceae;uncultured;uncultured_bacterium	0	1.34E-04	5.80E-05	1.00E-04	2.01E-04	1.00E-04	3	all
Bacteria;Bacteroidota;Bacteroidia;Bacteroidales;Marinilabiliaceae;uncultured;uncultured_Bacteroidetes	0	9.04E-04	8.52E-04	9.04E-04	0.001506478	3.01E-04	2	all
Bacteria;Bacteroidota;Bacteroidia;Bacteroidales;Muribaculaceae;Muribaculaceae;__	0	0.004218138	NA	0.004218138	0.004218138	0.004218138	1	all
Bacteria;Bacteroidota;Bacteroidia;Bacteroidales;Muribaculaceae;Muribaculaceae;uncultured_bacterium	0	0.085832237	0.184157971	2.01E-04	0.666365371	1.00E-04	19	all
Bacteria;Bacteroidota;Bacteroidia;Bacteroidales;Muribaculaceae;Muribaculaceae;uncultured_Bacteroidales	0	0.006025911	NA	0.006025911	0.006025911	0.006025911	1	all
Bacteria;Bacteroidota;Bacteroidia;Bacteroidales;Paludibacteraceae;__;__	0	3.01E-04	NA	3.01E-04	3.01E-04	3.01E-04	1	all
Bacteria;Bacteroidota;Bacteroidia;Bacteroidales;Paludibacteraceae;Paludibacter;__	15	0.001749188	0.002010671	6.03E-04	0.006327207	2.01E-04	12	all
Bacteria;Bacteroidota;Bacteroidia;Bacteroidales;Paludibacteraceae;Paludibacter;Paludibacter_jiangxiensis	0	1.00E-04	NA	1.00E-04	1.00E-04	1.00E-04	1	all
Bacteria;Bacteroidota;Bacteroidia;Bacteroidales;Paludibacteraceae;Paludibacter;uncultured_bacterium	0	5.02E-04	NA	5.02E-04	5.02E-04	5.02E-04	1	all
Bacteria;Bacteroidota;Bacteroidia;Bacteroidales;Paludibacteraceae;Paludibacter;uncultured_Dysgonomonas	15	3.01E-04	2.36E-04	2.01E-04	7.03E-04	1.00E-04	5	all
Bacteria;Bacteroidota;Bacteroidia;Bacteroidales;Paludibacteraceae;Paludibacter;uncultured_Paludibacter	15	0.00193959	0.002238442	0.00110475	0.007130662	1.00E-04	16	all
Bacteria;Bacteroidota;Bacteroidia;Bacteroidales;Paludibacteraceae;uncultured;metagenome	0	1.00E-04	NA	1.00E-04	1.00E-04	1.00E-04	1	all
Bacteria;Bacteroidota;Bacteroidia;Bacteroidales;Paludibacteraceae;uncultured;uncultured_bacterium	0	1.00E-04	NA	1.00E-04	1.00E-04	1.00E-04	1	all
Bacteria;Bacteroidota;Bacteroidia;Bacteroidales;Paludibacteraceae;uncultured;uncultured_Bacteroidales	0	1.76E-04	9.62E-05	1.51E-04	3.01E-04	1.00E-04	4	all
Bacteria;Bacteroidota;Bacteroidia;Bacteroidales;Porphyromonadaceae;Porphyromonas;__	0	0.001456262	0.001775401	0.001456262	0.00271166	2.01E-04	2	all
Bacteria;Bacteroidota;Bacteroidia;Bacteroidales;Prevotellaceae;Alloprevotella;uncultured_Bacteroidetes	0	0.005825048	0.007811765	0.005825048	0.0113488	3.01E-04	2	all
Bacteria;Bacteroidota;Bacteroidia;Bacteroidales;Prevotellaceae;Prevotella;Prevotella_amnii	0	0.004218138	NA	0.004218138	0.004218138	0.004218138	1	all
Bacteria;Bacteroidota;Bacteroidia;Bacteroidales;Prevotellaceae;Prevotella;Prevotella_baroniae	0	0.00110475	NA	0.00110475	0.00110475	0.00110475	1	all
Bacteria;Bacteroidota;Bacteroidia;Bacteroidales;Prevotellaceae;Prevotella;Prevotella_bivia	0	0.003816411	NA	0.003816411	0.003816411	0.003816411	1	all
Bacteria;Bacteroidota;Bacteroidia;Bacteroidales;Prevotellaceae;Prevotella;Prevotella_buccalis	0	0.007431957	NA	0.007431957	0.007431957	0.007431957	1	all
Bacteria;Bacteroidota;Bacteroidia;Bacteroidales;Prevotellaceae;Prevotella;Prevotella_disiens	0	0.023099327	NA	0.023099327	0.023099327	0.023099327	1	all
Bacteria;Bacteroidota;Bacteroidia;Bacteroidales;Prevotellaceae;Prevotella;Prevotella_genomosp.	0	0.006628503	NA	0.006628503	0.006628503	0.006628503	1	all
Bacteria;Bacteroidota;Bacteroidia;Bacteroidales;Prevotellaceae;Prevotella;Prevotella_melaninogenica	0	0.005122025	0.006817541	0.005122025	0.009942754	3.01E-04	2	all
Bacteria;Bacteroidota;Bacteroidia;Bacteroidales;Prevotellaceae;Prevotella;Prevotella_paludivivens	0	2.01E-04	NA	2.01E-04	2.01E-04	2.01E-04	1	all
Bacteria;Bacteroidota;Bacteroidia;Bacteroidales;Prevotellaceae;Prevotella;Prevotella_salivae	0	1.00E-04	0	1.00E-04	1.00E-04	1.00E-04	3	all
Bacteria;Bacteroidota;Bacteroidia;Bacteroidales;Prevotellaceae;Prevotella;Prevotella_shahii	0	3.01E-04	NA	3.01E-04	3.01E-04	3.01E-04	1	all
Bacteria;Bacteroidota;Bacteroidia;Bacteroidales;Prevotellaceae;Prevotella;Prevotella_timonensis	0	0.00296274	0.00376385	0.00296274	0.005624184	3.01E-04	2	all
Bacteria;Bacteroidota;Bacteroidia;Bacteroidales;Prevotellaceae;Prevotella;Prevotella_veroralis	0	2.01E-04	NA	2.01E-04	2.01E-04	2.01E-04	1	all
Bacteria;Bacteroidota;Bacteroidia;Bacteroidales;Prevotellaceae;Prevotella;unidentified_eubacterium	0	0.001807773	NA	0.001807773	0.001807773	0.001807773	1	all
Bacteria;Bacteroidota;Bacteroidia;Bacteroidales;Prevotellaceae;Prevotellaceae_Ga6A1_group;uncultured_bacterium	0	0.001004319	NA	0.001004319	0.001004319	0.001004319	1	all
Bacteria;Bacteroidota;Bacteroidia;Bacteroidales;Prolixibacteraceae;__;__	12	4.52E-04	4.56E-04	3.01E-04	0.001506478	1.00E-04	8	all
Bacteria;Bacteroidota;Bacteroidia;Bacteroidales;Prolixibacteraceae;Draconibacterium;__	0	3.52E-04	2.66E-04	3.01E-04	7.03E-04	1.00E-04	4	all
Bacteria;Bacteroidota;Bacteroidia;Bacteroidales;Prolixibacteraceae;Draconibacterium;uncultured_bacterium	17	8.29E-04	0.001015377	4.02E-04	0.003012956	1.00E-04	8	all
Bacteria;Bacteroidota;Bacteroidia;Bacteroidales;Prolixibacteraceae;Draconibacterium;uncultured_Bacteroidetes	0	1.51E-04	7.10E-05	1.51E-04	2.01E-04	1.00E-04	2	all
Bacteria;Bacteroidota;Bacteroidia;Bacteroidales;Prolixibacteraceae;Mangrovibacterium;uncultured_bacterium	0	6.03E-04	NA	6.03E-04	6.03E-04	6.03E-04	1	all
Bacteria;Bacteroidota;Bacteroidia;Bacteroidales;Prolixibacteraceae;Meniscus;__	0	1.00E-04	NA	1.00E-04	1.00E-04	1.00E-04	1	all
Bacteria;Bacteroidota;Bacteroidia;Bacteroidales;Prolixibacteraceae;Roseimarinus;uncultured_bacterium	17	2.87E-04	2.56E-04	2.01E-04	7.03E-04	1.00E-04	7	all
Bacteria;Bacteroidota;Bacteroidia;Bacteroidales;Prolixibacteraceae;Roseimarinus;uncultured_Bacteroidetes	0	1.34E-04	5.80E-05	1.00E-04	2.01E-04	1.00E-04	3	all
Bacteria;Bacteroidota;Bacteroidia;Bacteroidales;Prolixibacteraceae;Roseimarinus;uncultured_organism	0	2.51E-04	7.10E-05	2.51E-04	3.01E-04	2.01E-04	2	all
Bacteria;Bacteroidota;Bacteroidia;Bacteroidales;Prolixibacteraceae;Roseimarinus;uncultured_Prolixibacter	0	2.01E-04	8.20E-05	2.01E-04	3.01E-04	1.00E-04	4	all
Bacteria;Bacteroidota;Bacteroidia;Bacteroidales;Prolixibacteraceae;Sunxiuqinia;uncultured_bacterium	0	5.02E-04	4.26E-04	5.02E-04	8.03E-04	2.01E-04	2	all
Bacteria;Bacteroidota;Bacteroidia;Bacteroidales;Prolixibacteraceae;Tangfeifania;uncultured_organism	0	1.00E-04	NA	1.00E-04	1.00E-04	1.00E-04	1	all
Bacteria;Bacteroidota;Bacteroidia;Bacteroidales;Prolixibacteraceae;uncultured;__	15	8.70E-04	4.43E-04	0.001054534	0.001305614	1.00E-04	6	all
Bacteria;Bacteroidota;Bacteroidia;Bacteroidales;Prolixibacteraceae;uncultured;uncultured_bacterium	25	4.42E-04	1.15E-04	4.02E-04	6.03E-04	3.01E-04	5	all
Bacteria;Bacteroidota;Bacteroidia;Bacteroidales;Prolixibacteraceae;uncultured;uncultured_Bacteroidetes	0	2.01E-04	NA	2.01E-04	2.01E-04	2.01E-04	1	all
Bacteria;Bacteroidota;Bacteroidia;Bacteroidales;Prolixibacteraceae;uncultured;uncultured_Cytophagales	0	1.00E-04	NA	1.00E-04	1.00E-04	1.00E-04	1	all
Bacteria;Bacteroidota;Bacteroidia;Bacteroidales;Prolixibacteraceae;WCHB1-32;uncultured_Sunxiuqinia	0	8.03E-04	3.62E-04	9.04E-04	0.00110475	4.02E-04	3	all
Bacteria;Bacteroidota;Bacteroidia;Bacteroidales;Rikenellaceae;__;__	0	8.03E-04	NA	8.03E-04	8.03E-04	8.03E-04	1	all
Bacteria;Bacteroidota;Bacteroidia;Bacteroidales;Rikenellaceae;Alistipes;Alistipes_indistinctus	0	1.00E-04	NA	1.00E-04	1.00E-04	1.00E-04	1	all
Bacteria;Bacteroidota;Bacteroidia;Bacteroidales;Rikenellaceae;Alistipes;Alistipes_inops	0	0.003515115	NA	0.003515115	0.003515115	0.003515115	1	all
Bacteria;Bacteroidota;Bacteroidia;Bacteroidales;Rikenellaceae;Alistipes;Alistipes_sp.	0	0.003816411	NA	0.003816411	0.003816411	0.003816411	1	all
Bacteria;Bacteroidota;Bacteroidia;Bacteroidales;Rikenellaceae;Alistipes;uncultured_bacterium	0	0.010269157	0.019804248	5.02E-04	0.039971879	1.00E-04	4	all
Bacteria;Bacteroidota;Bacteroidia;Bacteroidales;Rikenellaceae;Anaerocella;uncultured_bacterium	0	1.00E-04	NA	1.00E-04	1.00E-04	1.00E-04	1	all
Bacteria;Bacteroidota;Bacteroidia;Bacteroidales;Rikenellaceae;dgA-11_gut_group;uncultured_bacterium	0	2.01E-04	NA	2.01E-04	2.01E-04	2.01E-04	1	all
Bacteria;Bacteroidota;Bacteroidia;Bacteroidales;Rikenellaceae;DMER64;bacterium_enrichment	0	4.02E-04	NA	4.02E-04	4.02E-04	4.02E-04	1	all
Bacteria;Bacteroidota;Bacteroidia;Bacteroidales;Rikenellaceae;Rikenella;uncultured_bacterium	0	1.34E-04	5.80E-05	1.00E-04	2.01E-04	1.00E-04	3	all
Bacteria;Bacteroidota;Bacteroidia;Bacteroidales;Rikenellaceae;Rikenellaceae;uncultured_bacterium	0	0.001255398	0.001633369	0.001255398	0.002410365	1.00E-04	2	all
Bacteria;Bacteroidota;Bacteroidia;Bacteroidales;Rikenellaceae;uncultured;__	0	1.00E-04	NA	1.00E-04	1.00E-04	1.00E-04	1	all
Bacteria;Bacteroidota;Bacteroidia;Bacteroidales;Rikenellaceae;uncultured;bacterium	0	2.01E-04	NA	2.01E-04	2.01E-04	2.01E-04	1	all
Bacteria;Bacteroidota;Bacteroidia;Bacteroidales;Salinivirgaceae;__;__	0	0.002611228	NA	0.002611228	0.002611228	0.002611228	1	all
Bacteria;Bacteroidota;Bacteroidia;Bacteroidales;SB-5;SB-5;__	0	2.41E-04	1.35E-04	3.01E-04	4.02E-04	1.00E-04	5	all
Bacteria;Bacteroidota;Bacteroidia;Bacteroidales;SB-5;SB-5;uncultured_bacterium	0	1.51E-04	1.00E-04	1.00E-04	3.01E-04	1.00E-04	4	all
Bacteria;Bacteroidota;Bacteroidia;Bacteroidales;SB-5;SB-5;uncultured_organism	0	2.34E-04	1.53E-04	2.01E-04	4.02E-04	1.00E-04	3	all
Bacteria;Bacteroidota;Bacteroidia;Bacteroidales;Tannerellaceae;__;__	0	1.00E-04	NA	1.00E-04	1.00E-04	1.00E-04	1	all
Bacteria;Bacteroidota;Bacteroidia;Bacteroidales;Tannerellaceae;Macellibacteroides;__	0	2.01E-04	NA	2.01E-04	2.01E-04	2.01E-04	1	all
Bacteria;Bacteroidota;Bacteroidia;Bacteroidales;Tannerellaceae;Macellibacteroides;uncultured_bacterium	0	6.33E-04	0.001265989	2.01E-04	0.004720297	1.00E-04	13	all
Bacteria;Bacteroidota;Bacteroidia;Bacteroidales;Tannerellaceae;Parabacteroides;__	0	1.00E-04	NA	1.00E-04	1.00E-04	1.00E-04	1	all
Bacteria;Bacteroidota;Bacteroidia;Bacteroidales;Tannerellaceae;Parabacteroides;Parabacteroides_faecis	0	5.02E-04	NA	5.02E-04	5.02E-04	5.02E-04	1	all
Bacteria;Bacteroidota;Bacteroidia;Bacteroidales;Tannerellaceae;Parabacteroides;Parabacteroides_gordonii	0	1.00E-04	0	1.00E-04	1.00E-04	1.00E-04	2	all
Bacteria;Bacteroidota;Bacteroidia;Bacteroidales;Tannerellaceae;Parabacteroides;Parabacteroides_sp.	0	2.01E-04	NA	2.01E-04	2.01E-04	2.01E-04	1	all
Bacteria;Bacteroidota;Bacteroidia;Bacteroidales;Tannerellaceae;Parabacteroides;uncultured_bacterium	0	1.00E-04	NA	1.00E-04	1.00E-04	1.00E-04	1	all
Bacteria;Bacteroidota;Bacteroidia;Bacteroidales;Williamwhitmaniaceae;Acetobacteroides;uncultured_bacterium	0	5.42E-04	7.73E-04	2.01E-04	0.001908205	1.00E-04	5	all
Bacteria;Bacteroidota;Bacteroidia;Bacteroidales;Williamwhitmaniaceae;Blvii28_wastewater-sludge_group;__	0	1.00E-04	NA	1.00E-04	1.00E-04	1.00E-04	1	all
Bacteria;Bacteroidota;Bacteroidia;Bacteroidales;Williamwhitmaniaceae;Williamwhitmaniaceae;metagenome	0	6.53E-04	4.97E-04	6.53E-04	0.001004319	3.01E-04	2	all
Bacteria;Bacteroidota;Bacteroidia;Bacteroidetes_VC2.1_Bac22;Bacteroidetes_VC2.1_Bac22;Bacteroidetes_VC2.1_Bac22;__	0	4.91E-04	4.24E-04	4.02E-04	0.001506478	1.00E-04	9	all
Bacteria;Bacteroidota;Bacteroidia;Bacteroidetes_VC2.1_Bac22;Bacteroidetes_VC2.1_Bac22;Bacteroidetes_VC2.1_Bac22;bacterium_enrichment	0	4.77E-04	2.07E-04	5.02E-04	7.03E-04	2.01E-04	4	all
Bacteria;Bacteroidota;Bacteroidia;Bacteroidetes_VC2.1_Bac22;Bacteroidetes_VC2.1_Bac22;Bacteroidetes_VC2.1_Bac22;metagenome	0	2.01E-04	NA	2.01E-04	2.01E-04	2.01E-04	1	all
Bacteria;Bacteroidota;Bacteroidia;Bacteroidetes_VC2.1_Bac22;Bacteroidetes_VC2.1_Bac22;Bacteroidetes_VC2.1_Bac22;uncultured_Alphaproteobacteria	0	2.01E-04	NA	2.01E-04	2.01E-04	2.01E-04	1	all
Bacteria;Bacteroidota;Bacteroidia;Bacteroidetes_VC2.1_Bac22;Bacteroidetes_VC2.1_Bac22;Bacteroidetes_VC2.1_Bac22;uncultured_bacterium	25	0.001323874	0.001259864	7.03E-04	0.003715979	2.01E-04	11	all
Bacteria;Bacteroidota;Bacteroidia;Bacteroidetes_VC2.1_Bac22;Bacteroidetes_VC2.1_Bac22;Bacteroidetes_VC2.1_Bac22;uncultured_Bacteroidetes	0	1.34E-04	5.80E-05	1.00E-04	2.01E-04	1.00E-04	3	all
Bacteria;Bacteroidota;Bacteroidia;Bacteroidetes_VC2.1_Bac22;Bacteroidetes_VC2.1_Bac22;Bacteroidetes_VC2.1_Bac22;uncultured_planctomycete	0	1.00E-04	NA	1.00E-04	1.00E-04	1.00E-04	1	all
Bacteria;Bacteroidota;Bacteroidia;Bacteroidetes_VC2.1_Bac22;Bacteroidetes_VC2.1_Bac22;Bacteroidetes_VC2.1_Bac22;uncultured_soil	0	6.03E-04	7.84E-04	2.01E-04	0.001506478	1.00E-04	3	all
Bacteria;Bacteroidota;Bacteroidia;Bacteroidetes_VC2.1_Bac22;Bacteroidetes_VC2.1_Bac22;Bacteroidetes_VC2.1_Bac22;uncultured_Sphingobacterium	0	3.01E-04	1.42E-04	3.01E-04	4.02E-04	2.01E-04	2	all
Bacteria;Bacteroidota;Bacteroidia;Chitinophagales;__;__;__	25	4.77E-04	2.91E-04	5.02E-04	9.04E-04	1.00E-04	12	all
Bacteria;Bacteroidota;Bacteroidia;Chitinophagales;37-13;37-13;__	0	1.00E-04	NA	1.00E-04	1.00E-04	1.00E-04	1	all
Bacteria;Bacteroidota;Bacteroidia;Chitinophagales;37-13;37-13;uncultured_bacterium	143	6.03E-04	5.90E-04	4.02E-04	0.00160691	1.00E-04	5	all
Bacteria;Bacteroidota;Bacteroidia;Chitinophagales;37-13;37-13;uncultured_Bacteroidetes	0	3.26E-04	2.07E-04	3.52E-04	5.02E-04	1.00E-04	4	all
Bacteria;Bacteroidota;Bacteroidia;Chitinophagales;Chitinophagaceae;__;__	0	0.00160691	0.001843684	8.03E-04	0.003715979	3.01E-04	3	all
Bacteria;Bacteroidota;Bacteroidia;Chitinophagales;Chitinophagaceae;Aurantisolimonas;__	0	3.01E-04	NA	3.01E-04	3.01E-04	3.01E-04	1	all
Bacteria;Bacteroidota;Bacteroidia;Chitinophagales;Chitinophagaceae;Aurantisolimonas;metagenome	0	3.01E-04	NA	3.01E-04	3.01E-04	3.01E-04	1	all
Bacteria;Bacteroidota;Bacteroidia;Chitinophagales;Chitinophagaceae;Aurantisolimonas;Terrimonas_sp.	0	0.00123866	0.001556964	6.03E-04	0.003012956	1.00E-04	3	all
Bacteria;Bacteroidota;Bacteroidia;Chitinophagales;Chitinophagaceae;Aurantisolimonas;uncultured_bacterium	0	2.34E-04	2.32E-04	1.00E-04	5.02E-04	1.00E-04	3	all
Bacteria;Bacteroidota;Bacteroidia;Chitinophagales;Chitinophagaceae;Chitinophaga;Chitinophaga_pinensis	0	1.00E-04	NA	1.00E-04	1.00E-04	1.00E-04	1	all
Bacteria;Bacteroidota;Bacteroidia;Chitinophagales;Chitinophagaceae;Chitinophagaceae;uncultured_bacterium	0	2.01E-04	NA	2.01E-04	2.01E-04	2.01E-04	1	all
Bacteria;Bacteroidota;Bacteroidia;Chitinophagales;Chitinophagaceae;Cnuella;__	0	0.00271166	NA	0.00271166	0.00271166	0.00271166	1	all
Bacteria;Bacteroidota;Bacteroidia;Chitinophagales;Chitinophagaceae;Dinghuibacter;__	0	1.51E-04	7.10E-05	1.51E-04	2.01E-04	1.00E-04	2	all
Bacteria;Bacteroidota;Bacteroidia;Chitinophagales;Chitinophagaceae;Dinghuibacter;uncultured_bacterium	15	9.37E-04	5.11E-04	9.54E-04	0.001506478	1.00E-04	6	all
Bacteria;Bacteroidota;Bacteroidia;Chitinophagales;Chitinophagaceae;Dinghuibacter;uncultured_Bacteroidetes	25	0.001757557	0.002210186	4.52E-04	0.005122025	2.01E-04	6	all
Bacteria;Bacteroidota;Bacteroidia;Chitinophagales;Chitinophagaceae;Dinghuibacter;uncultured_prokaryote	0	1.51E-04	7.10E-05	1.51E-04	2.01E-04	1.00E-04	2	all
Bacteria;Bacteroidota;Bacteroidia;Chitinophagales;Chitinophagaceae;Edaphobaculum;__	0	0.001305614	0.002305249	5.02E-04	0.006929798	1.00E-04	8	all
Bacteria;Bacteroidota;Bacteroidia;Chitinophagales;Chitinophagaceae;Edaphobaculum;uncultured_bacterium	0	4.52E-04	3.55E-04	4.52E-04	7.03E-04	2.01E-04	2	all
Bacteria;Bacteroidota;Bacteroidia;Chitinophagales;Chitinophagaceae;Edaphobaculum;uncultured_Sphingobacterium	0	1.00E-04	0	1.00E-04	1.00E-04	1.00E-04	2	all
Bacteria;Bacteroidota;Bacteroidia;Chitinophagales;Chitinophagaceae;Ferruginibacter;__	0	4.52E-04	7.10E-05	4.52E-04	5.02E-04	4.02E-04	2	all
Bacteria;Bacteroidota;Bacteroidia;Chitinophagales;Chitinophagaceae;Flavisolibacter;__	0	0.00406749	0.003337754	0.00406749	0.006427639	0.001707342	2	all
Bacteria;Bacteroidota;Bacteroidia;Chitinophagales;Chitinophagaceae;Parasegetibacter;Parasegetibacter_luojiensis	0	0.001807773	NA	0.001807773	0.001807773	0.001807773	1	all
Bacteria;Bacteroidota;Bacteroidia;Chitinophagales;Chitinophagaceae;Sediminibacterium;__	2	0.008000359	0.012675818	0.003213819	0.08114894	2.01E-04	47	all
Bacteria;Bacteroidota;Bacteroidia;Chitinophagales;Chitinophagaceae;Sediminibacterium;uncultured_Bacteroidetes	0	0.001305614	NA	0.001305614	0.001305614	0.001305614	1	all
Bacteria;Bacteroidota;Bacteroidia;Chitinophagales;Chitinophagaceae;Segetibacter;__	0	0.006025911	NA	0.006025911	0.006025911	0.006025911	1	all
Bacteria;Bacteroidota;Bacteroidia;Chitinophagales;Chitinophagaceae;Taibaiella;__	110	0.001908205	0.002736653	6.03E-04	0.006728934	3.01E-04	5	all
Bacteria;Bacteroidota;Bacteroidia;Chitinophagales;Chitinophagaceae;Taibaiella;uncultured_Bacteroidetes	0	5.36E-04	4.06E-04	6.03E-04	9.04E-04	1.00E-04	3	all
Bacteria;Bacteroidota;Bacteroidia;Chitinophagales;Chitinophagaceae;Terrimonas;__	2	0.00211983	0.002781952	8.03E-04	0.010444913	1.00E-04	28	all
Bacteria;Bacteroidota;Bacteroidia;Chitinophagales;Chitinophagaceae;Terrimonas;uncultured_bacterium	0	0.001004319	NA	0.001004319	0.001004319	0.001004319	1	all
Bacteria;Bacteroidota;Bacteroidia;Chitinophagales;Chitinophagaceae;uncultured;__	0	9.04E-04	NA	9.04E-04	9.04E-04	9.04E-04	1	all
Bacteria;Bacteroidota;Bacteroidia;Chitinophagales;Chitinophagaceae;uncultured;metagenome	0	3.01E-04	NA	3.01E-04	3.01E-04	3.01E-04	1	all
Bacteria;Bacteroidota;Bacteroidia;Chitinophagales;Chitinophagaceae;uncultured;uncultured_bacterium	0	0.002912524	NA	0.002912524	0.002912524	0.002912524	1	all
Bacteria;Bacteroidota;Bacteroidia;Chitinophagales;Chitinophagaceae;uncultured;uncultured_Sphingobacterium	0	2.01E-04	NA	2.01E-04	2.01E-04	2.01E-04	1	all
Bacteria;Bacteroidota;Bacteroidia;Chitinophagales;Saprospiraceae;__;__	47	0.00325947	0.007233865	7.53E-04	0.025911419	1.00E-04	22	all
Bacteria;Bacteroidota;Bacteroidia;Chitinophagales;Saprospiraceae;Aureispira;__	0	2.01E-04	NA	2.01E-04	2.01E-04	2.01E-04	1	all
Bacteria;Bacteroidota;Bacteroidia;Chitinophagales;Saprospiraceae;Aureispira;Aureispira_marina	0	1.00E-04	0	1.00E-04	1.00E-04	1.00E-04	2	all
Bacteria;Bacteroidota;Bacteroidia;Chitinophagales;Saprospiraceae;Aureispira;Aureispira_maritima	0	1.51E-04	7.10E-05	1.51E-04	2.01E-04	1.00E-04	2	all
Bacteria;Bacteroidota;Bacteroidia;Chitinophagales;Saprospiraceae;Aureispira;metagenome	0	3.01E-04	NA	3.01E-04	3.01E-04	3.01E-04	1	all
Bacteria;Bacteroidota;Bacteroidia;Chitinophagales;Saprospiraceae;Candidatus_Aquirestis;__	2	0.00456035	0.004682029	0.002912524	0.017977302	4.02E-04	27	all
Bacteria;Bacteroidota;Bacteroidia;Chitinophagales;Saprospiraceae;Haliscomenobacter;__	0	1.00E-04	NA	1.00E-04	1.00E-04	1.00E-04	1	all
Bacteria;Bacteroidota;Bacteroidia;Chitinophagales;Saprospiraceae;Haliscomenobacter;uncultured_bacterium	87	0.001740819	0.003234392	5.02E-04	0.011750527	1.00E-04	12	all
Bacteria;Bacteroidota;Bacteroidia;Chitinophagales;Saprospiraceae;Haliscomenobacter;uncultured_Haliscomenobacter	0	3.01E-04	1.42E-04	3.01E-04	4.02E-04	2.01E-04	2	all
Bacteria;Bacteroidota;Bacteroidia;Chitinophagales;Saprospiraceae;Lewinella;__	17	8.61E-04	8.83E-04	5.02E-04	0.002309933	1.00E-04	7	all
Bacteria;Bacteroidota;Bacteroidia;Chitinophagales;Saprospiraceae;Lewinella;Cladosiphon_okamuranus	0	1.51E-04	1.00E-04	1.00E-04	3.01E-04	1.00E-04	4	all
Bacteria;Bacteroidota;Bacteroidia;Chitinophagales;Saprospiraceae;Lewinella;Lewinella_agarilytica	0	0.005875264	4.97E-04	0.005875264	0.006226775	0.005523752	2	all
Bacteria;Bacteroidota;Bacteroidia;Chitinophagales;Saprospiraceae;Lewinella;Lewinella_sp.	0	2.51E-04	7.10E-05	2.51E-04	3.01E-04	2.01E-04	2	all
Bacteria;Bacteroidota;Bacteroidia;Chitinophagales;Saprospiraceae;Lewinella;uncultured_bacterium	17	0.001071273	9.61E-04	8.03E-04	0.002611228	1.00E-04	6	all
Bacteria;Bacteroidota;Bacteroidia;Chitinophagales;Saprospiraceae;Lewinella;uncultured_Bacteroidetes	17	0.001439523	0.001504021	7.03E-04	0.003816411	1.00E-04	6	all
Bacteria;Bacteroidota;Bacteroidia;Chitinophagales;Saprospiraceae;Lewinella;uncultured_marine	0	1.51E-04	7.10E-05	1.51E-04	2.01E-04	1.00E-04	2	all
Bacteria;Bacteroidota;Bacteroidia;Chitinophagales;Saprospiraceae;Lewinella;uncultured_organism	0	1.00E-04	0	1.00E-04	1.00E-04	1.00E-04	2	all
Bacteria;Bacteroidota;Bacteroidia;Chitinophagales;Saprospiraceae;Lewinella;uncultured_Sphingobacterium	0	5.02E-04	NA	5.02E-04	5.02E-04	5.02E-04	1	all
Bacteria;Bacteroidota;Bacteroidia;Chitinophagales;Saprospiraceae;OLB8;uncultured_Bacteroidetes	0	1.00E-04	NA	1.00E-04	1.00E-04	1.00E-04	1	all
Bacteria;Bacteroidota;Bacteroidia;Chitinophagales;Saprospiraceae;Phaeodactylibacter;__	155	4.35E-04	6.25E-04	2.01E-04	0.001707342	1.00E-04	6	all
Bacteria;Bacteroidota;Bacteroidia;Chitinophagales;Saprospiraceae;Phaeodactylibacter;metagenome	0	3.41E-04	2.89E-04	2.01E-04	7.03E-04	1.00E-04	5	all
Bacteria;Bacteroidota;Bacteroidia;Chitinophagales;Saprospiraceae;Phaeodactylibacter;Phaeodactylibacter_xiamenensis	0	1.00E-04	NA	1.00E-04	1.00E-04	1.00E-04	1	all
Bacteria;Bacteroidota;Bacteroidia;Chitinophagales;Saprospiraceae;Phaeodactylibacter;uncultured_bacterium	37	8.03E-04	0.00110475	2.01E-04	0.003213819	1.00E-04	9	all
Bacteria;Bacteroidota;Bacteroidia;Chitinophagales;Saprospiraceae;Phaeodactylibacter;uncultured_Bacteroidetes	0	2.51E-04	7.10E-05	2.51E-04	3.01E-04	2.01E-04	2	all
Bacteria;Bacteroidota;Bacteroidia;Chitinophagales;Saprospiraceae;Phaeodactylibacter;uncultured_Saprospiraceae	0	2.01E-04	1.42E-04	2.01E-04	3.01E-04	1.00E-04	2	all
Bacteria;Bacteroidota;Bacteroidia;Chitinophagales;Saprospiraceae;Portibacter;__	0	2.01E-04	NA	2.01E-04	2.01E-04	2.01E-04	1	all
Bacteria;Bacteroidota;Bacteroidia;Chitinophagales;Saprospiraceae;Portibacter;Portibacter_lacus	0	2.68E-04	2.09E-04	2.01E-04	5.02E-04	1.00E-04	3	all
Bacteria;Bacteroidota;Bacteroidia;Chitinophagales;Saprospiraceae;Portibacter;uncultured_bacterium	0	3.68E-04	2.09E-04	3.01E-04	6.03E-04	2.01E-04	3	all
Bacteria;Bacteroidota;Bacteroidia;Chitinophagales;Saprospiraceae;Portibacter;uncultured_Bacteroidetes	0	7.03E-04	6.96E-04	7.03E-04	0.001305614	1.00E-04	4	all
Bacteria;Bacteroidota;Bacteroidia;Chitinophagales;Saprospiraceae;Portibacter;uncultured_deep-sea	0	1.51E-04	7.10E-05	1.51E-04	2.01E-04	1.00E-04	2	all
Bacteria;Bacteroidota;Bacteroidia;Chitinophagales;Saprospiraceae;Rubidimonas;__	0	3.01E-04	3.38E-04	1.51E-04	8.03E-04	1.00E-04	4	all
Bacteria;Bacteroidota;Bacteroidia;Chitinophagales;Saprospiraceae;Rubidimonas;uncultured_bacterium	17	5.62E-04	2.20E-04	5.02E-04	9.04E-04	3.01E-04	5	all
Bacteria;Bacteroidota;Bacteroidia;Chitinophagales;Saprospiraceae;Rubidimonas;uncultured_Bacteroidetes	17	4.85E-04	0.000320229	5.02E-04	8.03E-04	1.00E-04	6	all
Bacteria;Bacteroidota;Bacteroidia;Chitinophagales;Saprospiraceae;Rubidimonas;uncultured_Saprospiraceae	0	2.01E-04	1.16E-04	2.01E-04	3.01E-04	1.00E-04	4	all
Bacteria;Bacteroidota;Bacteroidia;Chitinophagales;Saprospiraceae;Saprospira;Saprospira_grandis	0	2.01E-04	NA	2.01E-04	2.01E-04	2.01E-04	1	all
Bacteria;Bacteroidota;Bacteroidia;Chitinophagales;Saprospiraceae;Saprospira;uncultured_organism	0	3.01E-04	NA	3.01E-04	3.01E-04	3.01E-04	1	all
Bacteria;Bacteroidota;Bacteroidia;Chitinophagales;Saprospiraceae;uncultured;__	0	0.003689034	0.005668754	0.001205182	0.02219544	1.00E-04	41	all
Bacteria;Bacteroidota;Bacteroidia;Chitinophagales;Saprospiraceae;uncultured;bacterium_enrichment	0	7.03E-04	NA	7.03E-04	7.03E-04	7.03E-04	1	all
Bacteria;Bacteroidota;Bacteroidia;Chitinophagales;Saprospiraceae;uncultured;Haliscomenobacter_sp.	0	1.00E-04	0	1.00E-04	1.00E-04	1.00E-04	2	all
Bacteria;Bacteroidota;Bacteroidia;Chitinophagales;Saprospiraceae;uncultured;marine_metagenome	0	6.28E-04	6.88E-04	4.02E-04	0.00160691	1.00E-04	4	all
Bacteria;Bacteroidota;Bacteroidia;Chitinophagales;Saprospiraceae;uncultured;metagenome	0	4.02E-04	NA	4.02E-04	4.02E-04	4.02E-04	1	all
Bacteria;Bacteroidota;Bacteroidia;Chitinophagales;Saprospiraceae;uncultured;Saprospira_sp.	0	3.01E-04	2.84E-04	3.01E-04	5.02E-04	1.00E-04	2	all
Bacteria;Bacteroidota;Bacteroidia;Chitinophagales;Saprospiraceae;uncultured;Sargassum_vachellianum	0	2.01E-04	NA	2.01E-04	2.01E-04	2.01E-04	1	all
Bacteria;Bacteroidota;Bacteroidia;Chitinophagales;Saprospiraceae;uncultured;uncultured_bacterium	43	0.001839729	0.004276085	4.02E-04	0.015767802	1.00E-04	22	all
Bacteria;Bacteroidota;Bacteroidia;Chitinophagales;Saprospiraceae;uncultured;uncultured_Bacteroidetes	17	0.003185125	0.003401718	7.03E-04	0.007231094	3.01E-04	7	all
Bacteria;Bacteroidota;Bacteroidia;Chitinophagales;Saprospiraceae;uncultured;uncultured_Devosia	0	3.01E-04	NA	3.01E-04	3.01E-04	3.01E-04	1	all
Bacteria;Bacteroidota;Bacteroidia;Chitinophagales;Saprospiraceae;uncultured;uncultured_Flavobacterium	0	0.001205182	5.68E-04	0.001205182	0.00160691	8.03E-04	2	all
Bacteria;Bacteroidota;Bacteroidia;Chitinophagales;Saprospiraceae;uncultured;uncultured_marine	17	8.37E-04	7.18E-04	8.54E-04	0.002008637	1.00E-04	6	all
Bacteria;Bacteroidota;Bacteroidia;Chitinophagales;Saprospiraceae;uncultured;uncultured_organism	0	4.02E-04	NA	4.02E-04	4.02E-04	4.02E-04	1	all
Bacteria;Bacteroidota;Bacteroidia;Chitinophagales;Saprospiraceae;uncultured;uncultured_Saprospiraceae	0	1.00E-04	0	1.00E-04	1.00E-04	1.00E-04	2	all
Bacteria;Bacteroidota;Bacteroidia;Chitinophagales;Saprospiraceae;uncultured;uncultured_soil	0	1.51E-04	1.00E-04	1.00E-04	3.01E-04	1.00E-04	4	all
Bacteria;Bacteroidota;Bacteroidia;Chitinophagales;Saprospiraceae;uncultured;uncultured_Sphingobacteriales	12	0.001968464	0.002364525	4.02E-04	0.005624184	3.01E-04	5	all
Bacteria;Bacteroidota;Bacteroidia;Chitinophagales;Saprospiraceae;uncultured;uncultured_Sphingobacteriia	0	3.01E-04	2.84E-04	3.01E-04	5.02E-04	1.00E-04	2	all
Bacteria;Bacteroidota;Bacteroidia;Chitinophagales;Saprospiraceae;uncultured;uncultured_Sphingobacterium	17	0.002591142	0.003680112	0.001506478	0.009038867	2.01E-04	5	all
Bacteria;Bacteroidota;Bacteroidia;Chitinophagales;uncultured;uncultured;__	0	3.96E-04	4.81E-04	2.01E-04	0.001707342	1.00E-04	19	all
Bacteria;Bacteroidota;Bacteroidia;Chitinophagales;uncultured;uncultured;bacterium_episymbiont	0	1.00E-04	0	1.00E-04	1.00E-04	1.00E-04	2	all
Bacteria;Bacteroidota;Bacteroidia;Chitinophagales;uncultured;uncultured;metagenome	0	2.01E-04	NA	2.01E-04	2.01E-04	2.01E-04	1	all
Bacteria;Bacteroidota;Bacteroidia;Chitinophagales;uncultured;uncultured;uncultured_bacterium	82	4.02E-04	4.83E-04	2.01E-04	0.001707342	1.00E-04	19	all
Bacteria;Bacteroidota;Bacteroidia;Chitinophagales;uncultured;uncultured;uncultured_Bacteroidetes	17	6.19E-04	9.47E-04	2.01E-04	0.002812092	1.00E-04	12	all
Bacteria;Bacteroidota;Bacteroidia;Chitinophagales;uncultured;uncultured;uncultured_Bacteroidetes/Chlorobi	0	2.76E-04	1.72E-04	2.51E-04	5.02E-04	1.00E-04	4	all
Bacteria;Bacteroidota;Bacteroidia;Chitinophagales;uncultured;uncultured;uncultured_Cytophagales	0	7.03E-04	4.26E-04	7.03E-04	0.001004319	4.02E-04	2	all
Bacteria;Bacteroidota;Bacteroidia;Chitinophagales;uncultured;uncultured;uncultured_deep-sea	0	8.03E-04	NA	8.03E-04	8.03E-04	8.03E-04	1	all
Bacteria;Bacteroidota;Bacteroidia;Chitinophagales;uncultured;uncultured;uncultured_organism	0	4.02E-04	NA	4.02E-04	4.02E-04	4.02E-04	1	all
Bacteria;Bacteroidota;Bacteroidia;Chitinophagales;uncultured;uncultured;uncultured_Saprospiraceae	0	1.00E-04	NA	1.00E-04	1.00E-04	1.00E-04	1	all
Bacteria;Bacteroidota;Bacteroidia;Chitinophagales;uncultured;uncultured;uncultured_Sphingobacteriales	0	2.51E-04	7.10E-05	2.51E-04	3.01E-04	2.01E-04	2	all
Bacteria;Bacteroidota;Bacteroidia;Chitinophagales;uncultured;uncultured;uncultured_Sphingobacteriia	0	4.02E-04	NA	4.02E-04	4.02E-04	4.02E-04	1	all
Bacteria;Bacteroidota;Bacteroidia;Cytophagales;__;__;__	210	5.11E-04	7.37E-04	2.01E-04	0.002611228	1.00E-04	11	all
Bacteria;Bacteroidota;Bacteroidia;Cytophagales;Amoebophilaceae;Candidatus_Amoebophilus;__	0	0.001406046	NA	0.001406046	0.001406046	0.001406046	1	all
Bacteria;Bacteroidota;Bacteroidia;Cytophagales;Amoebophilaceae;Candidatus_Amoebophilus;Dictyostelium_polycephalum	0	0.00110475	NA	0.00110475	0.00110475	0.00110475	1	all
Bacteria;Bacteroidota;Bacteroidia;Cytophagales;Amoebophilaceae;Candidatus_Amoebophilus;uncultured_Bacteroidetes	0	1.00E-04	NA	1.00E-04	1.00E-04	1.00E-04	1	all
Bacteria;Bacteroidota;Bacteroidia;Cytophagales;Amoebophilaceae;Candidatus_Amoebophilus;uncultured_organism	0	3.01E-04	NA	3.01E-04	3.01E-04	3.01E-04	1	all
Bacteria;Bacteroidota;Bacteroidia;Cytophagales;Amoebophilaceae;uncultured;__	17	0.00204881	0.004022669	2.01E-04	0.009239731	1.00E-04	5	all
Bacteria;Bacteroidota;Bacteroidia;Cytophagales;Amoebophilaceae;uncultured;uncultured_bacterium	111	6.57E-04	0.001006505	4.02E-04	0.003916842	1.00E-04	13	all
Bacteria;Bacteroidota;Bacteroidia;Cytophagales;Amoebophilaceae;uncultured;uncultured_Bacteroidetes	0	1.51E-04	7.10E-05	1.51E-04	2.01E-04	1.00E-04	2	all
Bacteria;Bacteroidota;Bacteroidia;Cytophagales;Amoebophilaceae;uncultured;uncultured_deep-sea	0	2.01E-04	0	2.01E-04	2.01E-04	2.01E-04	2	all
Bacteria;Bacteroidota;Bacteroidia;Cytophagales;Amoebophilaceae;uncultured;uncultured_Flexibacteraceae	11	2.01E-04	1.00E-04	2.01E-04	3.01E-04	1.00E-04	5	all
Bacteria;Bacteroidota;Bacteroidia;Cytophagales;Amoebophilaceae;uncultured;uncultured_organism	0	1.00E-04	0	1.00E-04	1.00E-04	1.00E-04	2	all
Bacteria;Bacteroidota;Bacteroidia;Cytophagales;Bernardetiaceae;Bernardetia;Bernardetia_litoralis	0	3.01E-04	0	3.01E-04	3.01E-04	3.01E-04	2	all
Bacteria;Bacteroidota;Bacteroidia;Cytophagales;Bernardetiaceae;Hugenholtzia;Hugenholtzia_roseola	0	3.01E-04	NA	3.01E-04	3.01E-04	3.01E-04	1	all
Bacteria;Bacteroidota;Bacteroidia;Cytophagales;Cyclobacteriaceae;__;__	17	3.01E-04	2.84E-04	2.01E-04	9.04E-04	1.00E-04	12	all
Bacteria;Bacteroidota;Bacteroidia;Cytophagales;Cyclobacteriaceae;Algoriphagus;__	0	8.03E-04	9.69E-04	4.02E-04	0.001908205	1.00E-04	3	all
Bacteria;Bacteroidota;Bacteroidia;Cytophagales;Cyclobacteriaceae;Algoriphagus;Algoriphagus_aestuariicola	0	3.01E-04	NA	3.01E-04	3.01E-04	3.01E-04	1	all
Bacteria;Bacteroidota;Bacteroidia;Cytophagales;Cyclobacteriaceae;Algoriphagus;Algoriphagus_namhaensis	0	1.00E-04	0	1.00E-04	1.00E-04	1.00E-04	3	all
Bacteria;Bacteroidota;Bacteroidia;Cytophagales;Cyclobacteriaceae;Algoriphagus;Algoriphagus_sp.	0	5.02E-04	5.31E-04	3.01E-04	0.00110475	1.00E-04	3	all
Bacteria;Bacteroidota;Bacteroidia;Cytophagales;Cyclobacteriaceae;Algoriphagus;Algoriphagus_vanfongensis	0	2.01E-04	NA	2.01E-04	2.01E-04	2.01E-04	1	all
Bacteria;Bacteroidota;Bacteroidia;Cytophagales;Cyclobacteriaceae;Algoriphagus;uncultured_bacterium	195	0.001446219	0.001725851	4.02E-04	0.003916842	1.00E-04	5	all
Bacteria;Bacteroidota;Bacteroidia;Cytophagales;Cyclobacteriaceae;Catalinimonas;Porifericola_rhodea	0	0.001406046	NA	0.001406046	0.001406046	0.001406046	1	all
Bacteria;Bacteroidota;Bacteroidia;Cytophagales;Cyclobacteriaceae;Cyclobacterium;__	0	1.51E-04	7.10E-05	1.51E-04	2.01E-04	1.00E-04	2	all
Bacteria;Bacteroidota;Bacteroidia;Cytophagales;Cyclobacteriaceae;Ekhidna;__	0	3.26E-04	2.07E-04	3.01E-04	6.03E-04	1.00E-04	4	all
Bacteria;Bacteroidota;Bacteroidia;Cytophagales;Cyclobacteriaceae;Ekhidna;uncultured_bacterium	0	1.51E-04	1.00E-04	1.00E-04	3.01E-04	1.00E-04	4	all
Bacteria;Bacteroidota;Bacteroidia;Cytophagales;Cyclobacteriaceae;Ekhidna;uncultured_Bacteroidetes	0	2.01E-04	NA	2.01E-04	2.01E-04	2.01E-04	1	all
Bacteria;Bacteroidota;Bacteroidia;Cytophagales;Cyclobacteriaceae;Ekhidna;uncultured_Flammeovirgaceae	0	1.00E-04	NA	1.00E-04	1.00E-04	1.00E-04	1	all
Bacteria;Bacteroidota;Bacteroidia;Cytophagales;Cyclobacteriaceae;Fabibacter;__	17	7.70E-04	6.86E-04	5.02E-04	0.001807773	2.01E-04	6	all
Bacteria;Bacteroidota;Bacteroidia;Cytophagales;Cyclobacteriaceae;Fabibacter;uncultured_bacterium	0	0.003314251	NA	0.003314251	0.003314251	0.003314251	1	all
Bacteria;Bacteroidota;Bacteroidia;Cytophagales;Cyclobacteriaceae;Fulvivirga;uncultured_bacterium	0	1.00E-04	NA	1.00E-04	1.00E-04	1.00E-04	1	all
Bacteria;Bacteroidota;Bacteroidia;Cytophagales;Cyclobacteriaceae;Fulvivirga;uncultured_Bacteroidetes	0	9.37E-04	7.40E-04	0.001205182	0.001506478	1.00E-04	3	all
Bacteria;Bacteroidota;Bacteroidia;Cytophagales;Cyclobacteriaceae;Marinoscillum;__	0	4.77E-04	3.88E-04	4.52E-04	9.04E-04	1.00E-04	4	all
Bacteria;Bacteroidota;Bacteroidia;Cytophagales;Cyclobacteriaceae;Marinoscillum;marine_metagenome	0	1.00E-04	NA	1.00E-04	1.00E-04	1.00E-04	1	all
Bacteria;Bacteroidota;Bacteroidia;Cytophagales;Cyclobacteriaceae;Marinoscillum;Marinoscillum_furvescens	0	0.032238626	NA	0.032238626	0.032238626	0.032238626	1	all
Bacteria;Bacteroidota;Bacteroidia;Cytophagales;Cyclobacteriaceae;Marinoscillum;uncultured_Flammeovirgaceae	0	1.00E-04	0	1.00E-04	1.00E-04	1.00E-04	2	all
Bacteria;Bacteroidota;Bacteroidia;Cytophagales;Cyclobacteriaceae;Marinoscillum;uncultured_Marinoscillum	0	3.01E-04	NA	3.01E-04	3.01E-04	3.01E-04	1	all
Bacteria;Bacteroidota;Bacteroidia;Cytophagales;Cyclobacteriaceae;Persicobacter;Persicobacter_psychrovividus	0	1.51E-04	7.10E-05	1.51E-04	2.01E-04	1.00E-04	2	all
Bacteria;Bacteroidota;Bacteroidia;Cytophagales;Cyclobacteriaceae;Reichenbachiella;uncultured_Bacteroidetes	0	3.52E-04	7.10E-05	3.52E-04	4.02E-04	3.01E-04	2	all
Bacteria;Bacteroidota;Bacteroidia;Cytophagales;Cyclobacteriaceae;Roseivirga;uncultured_bacterium	0	2.01E-04	NA	2.01E-04	2.01E-04	2.01E-04	1	all
Bacteria;Bacteroidota;Bacteroidia;Cytophagales;Cyclobacteriaceae;Tunicatimonas;__	0	1.00E-04	NA	1.00E-04	1.00E-04	1.00E-04	1	all
Bacteria;Bacteroidota;Bacteroidia;Cytophagales;Cyclobacteriaceae;Tunicatimonas;uncultured_bacterium	0	1.00E-04	0	1.00E-04	1.00E-04	1.00E-04	2	all
Bacteria;Bacteroidota;Bacteroidia;Cytophagales;Cyclobacteriaceae;uncultured;__	11	4.69E-04	3.62E-04	3.52E-04	0.001305614	1.00E-04	12	all
Bacteria;Bacteroidota;Bacteroidia;Cytophagales;Cyclobacteriaceae;uncultured;Cesiribacter_sp.	0	2.01E-04	NA	2.01E-04	2.01E-04	2.01E-04	1	all
Bacteria;Bacteroidota;Bacteroidia;Cytophagales;Cyclobacteriaceae;uncultured;uncultured_bacterium	11	6.72E-04	8.45E-04	2.01E-04	0.00271166	1.00E-04	13	all
Bacteria;Bacteroidota;Bacteroidia;Cytophagales;Cyclobacteriaceae;uncultured;uncultured_Bacteroidetes	0	2.01E-04	NA	2.01E-04	2.01E-04	2.01E-04	1	all
Bacteria;Bacteroidota;Bacteroidia;Cytophagales;Cyclobacteriaceae;uncultured;uncultured_Cytophaga	0	1.51E-04	7.10E-05	1.51E-04	2.01E-04	1.00E-04	2	all
Bacteria;Bacteroidota;Bacteroidia;Cytophagales;Cyclobacteriaceae;uncultured;uncultured_deep-sea	0	1.67E-04	5.80E-05	2.01E-04	2.01E-04	1.00E-04	3	all
Bacteria;Bacteroidota;Bacteroidia;Cytophagales;Cyclobacteriaceae;uncultured;uncultured_Flammeovirgaceae	0	0.00123029	0.00172473	4.02E-04	0.003816411	3.01E-04	4	all
Bacteria;Bacteroidota;Bacteroidia;Cytophagales;Cyclobacteriaceae;uncultured;uncultured_Flexibacteraceae	0	2.01E-04	0	2.01E-04	2.01E-04	2.01E-04	2	all
Bacteria;Bacteroidota;Bacteroidia;Cytophagales;Cyclobacteriaceae;uncultured;uncultured_marine	0	2.01E-04	8.20E-05	2.01E-04	3.01E-04	1.00E-04	4	all
Bacteria;Bacteroidota;Bacteroidia;Cytophagales;Cyclobacteriaceae;uncultured;uncultured_sediment	0	3.26E-04	1.90E-04	2.51E-04	6.03E-04	2.01E-04	4	all
Bacteria;Bacteroidota;Bacteroidia;Cytophagales;Cyclobacteriaceae;uncultured;uncultured_soil	0	3.01E-04	1.42E-04	3.01E-04	4.02E-04	2.01E-04	2	all
Bacteria;Bacteroidota;Bacteroidia;Cytophagales;Cytophagaceae;Cytophaga;uncultured_bacterium	0	2.01E-04	NA	2.01E-04	2.01E-04	2.01E-04	1	all
Bacteria;Bacteroidota;Bacteroidia;Cytophagales;Cytophagaceae;Cytophaga;uncultured_Flexibacteraceae	0	2.01E-04	NA	2.01E-04	2.01E-04	2.01E-04	1	all
Bacteria;Bacteroidota;Bacteroidia;Cytophagales;Cytophagaceae;Rhodocytophaga;uncultured_Rhodocytophaga	0	0.006929798	NA	0.006929798	0.006929798	0.006929798	1	all
Bacteria;Bacteroidota;Bacteroidia;Cytophagales;Cytophagaceae;Sporocytophaga;uncultured_bacterium	0	0.001406046	NA	0.001406046	0.001406046	0.001406046	1	all
Bacteria;Bacteroidota;Bacteroidia;Cytophagales;Flammeovirgaceae;__;__	88	7.43E-04	0.001617476	2.01E-04	0.005322888	1.00E-04	10	all
Bacteria;Bacteroidota;Bacteroidia;Cytophagales;Flammeovirgaceae;Flammeovirga;__	0	1.51E-04	7.10E-05	1.51E-04	2.01E-04	1.00E-04	2	all
Bacteria;Bacteroidota;Bacteroidia;Cytophagales;Flammeovirgaceae;Flammeovirga;uncultured_bacterium	0	2.68E-04	1.16E-04	2.01E-04	4.02E-04	2.01E-04	3	all
Bacteria;Bacteroidota;Bacteroidia;Cytophagales;Flammeovirgaceae;Flexithrix;Cytophagales_bacterium	0	2.01E-04	1.42E-04	2.01E-04	3.01E-04	1.00E-04	2	all
Bacteria;Bacteroidota;Bacteroidia;Cytophagales;Flammeovirgaceae;Flexithrix;uncultured_Flammeovirgaceae	0	1.00E-04	NA	1.00E-04	1.00E-04	1.00E-04	1	all
Bacteria;Bacteroidota;Bacteroidia;Cytophagales;Flammeovirgaceae;Luteivirga;Luteivirga_sdotyamensis	0	2.51E-04	7.10E-05	2.51E-04	3.01E-04	2.01E-04	2	all
Bacteria;Bacteroidota;Bacteroidia;Cytophagales;Flammeovirgaceae;Perexilibacter;__	0	2.01E-04	NA	2.01E-04	2.01E-04	2.01E-04	1	all
Bacteria;Bacteroidota;Bacteroidia;Cytophagales;Flammeovirgaceae;uncultured;Marivirga_sericea	0	1.00E-04	NA	1.00E-04	1.00E-04	1.00E-04	1	all
Bacteria;Bacteroidota;Bacteroidia;Cytophagales;Flammeovirgaceae;uncultured;uncultured_organism	0	1.00E-04	NA	1.00E-04	1.00E-04	1.00E-04	1	all
Bacteria;Bacteroidota;Bacteroidia;Cytophagales;Hymenobacteraceae;Adhaeribacter;uncultured_soil	0	0.003314251	NA	0.003314251	0.003314251	0.003314251	1	all
Bacteria;Bacteroidota;Bacteroidia;Cytophagales;Hymenobacteraceae;Hymenobacter;__	0	0.037795856	0.064247377	0.001004319	0.111981521	4.02E-04	3	all
Bacteria;Bacteroidota;Bacteroidia;Cytophagales;Hymenobacteraceae;Hymenobacter;Amia_calva	0	0.020889826	NA	0.020889826	0.020889826	0.020889826	1	all
Bacteria;Bacteroidota;Bacteroidia;Cytophagales;Microscillaceae;__;__	0	1.00E-04	NA	1.00E-04	1.00E-04	1.00E-04	1	all
Bacteria;Bacteroidota;Bacteroidia;Cytophagales;Microscillaceae;Chryseolinea;__	0	2.01E-04	NA	2.01E-04	2.01E-04	2.01E-04	1	all
Bacteria;Bacteroidota;Bacteroidia;Cytophagales;Microscillaceae;Chryseolinea;uncultured_bacterium	0	0.010411436	0.016144974	0.002008637	0.029024807	2.01E-04	3	all
Bacteria;Bacteroidota;Bacteroidia;Cytophagales;Microscillaceae;Eisenibacter;__	0	3.01E-04	NA	3.01E-04	3.01E-04	3.01E-04	1	all
Bacteria;Bacteroidota;Bacteroidia;Cytophagales;Microscillaceae;Ohtaekwangia;__	0	3.01E-04	NA	3.01E-04	3.01E-04	3.01E-04	1	all
Bacteria;Bacteroidota;Bacteroidia;Cytophagales;Microscillaceae;Ohtaekwangia;metagenome	0	2.01E-04	NA	2.01E-04	2.01E-04	2.01E-04	1	all
Bacteria;Bacteroidota;Bacteroidia;Cytophagales;Microscillaceae;OLB12;uncultured_Bacteroidetes	0	1.00E-04	NA	1.00E-04	1.00E-04	1.00E-04	1	all
Bacteria;Bacteroidota;Bacteroidia;Cytophagales;Microscillaceae;uncultured;__	0	0.01998594	NA	0.01998594	0.01998594	0.01998594	1	all
Bacteria;Bacteroidota;Bacteroidia;Cytophagales;Microscillaceae;uncultured;Ohtaekwangia_sp.	0	0.002109069	NA	0.002109069	0.002109069	0.002109069	1	all
Bacteria;Bacteroidota;Bacteroidia;Cytophagales;Microscillaceae;uncultured;uncultured_bacterium	0	3.01E-04	2.84E-04	3.01E-04	5.02E-04	1.00E-04	2	all
Bacteria;Bacteroidota;Bacteroidia;Cytophagales;Microscillaceae;uncultured;uncultured_Candidatus	0	0.002812092	NA	0.002812092	0.002812092	0.002812092	1	all
Bacteria;Bacteroidota;Bacteroidia;Cytophagales;Microscillaceae;uncultured;uncultured_Flammeovirgaceae	0	6.36E-04	6.84E-04	4.02E-04	0.001406046	1.00E-04	3	all
Bacteria;Bacteroidota;Bacteroidia;Cytophagales;Microscillaceae;uncultured;uncultured_Flexibacter	0	0.002109069	NA	0.002109069	0.002109069	0.002109069	1	all
Bacteria;Bacteroidota;Bacteroidia;Cytophagales;Microscillaceae;uncultured;uncultured_Flexibacteraceae	0	5.02E-04	NA	5.02E-04	5.02E-04	5.02E-04	1	all
Bacteria;Bacteroidota;Bacteroidia;Cytophagales;Microscillaceae;uncultured;uncultured_Sphingobacteriales	0	1.00E-04	NA	1.00E-04	1.00E-04	1.00E-04	1	all
Bacteria;Bacteroidota;Bacteroidia;Cytophagales;Spirosomaceae;Arcicella;Arcicella_rigui	0	2.01E-04	NA	2.01E-04	2.01E-04	2.01E-04	1	all
Bacteria;Bacteroidota;Bacteroidia;Cytophagales;Spirosomaceae;Arsenicibacter;Arsenicibacter_rosenii	0	0.010997288	0.013848129	0.010997288	0.020789394	0.001205182	2	all
Bacteria;Bacteroidota;Bacteroidia;Cytophagales;Spirosomaceae;Dyadobacter;__	0	0.013508085	0.018535188	0.013508085	0.026614442	4.02E-04	2	all
Bacteria;Bacteroidota;Bacteroidia;Cytophagales;Spirosomaceae;Dyadobacter;Dyadobacter_fermentans	0	0.001707342	NA	0.001707342	0.001707342	0.001707342	1	all
Bacteria;Bacteroidota;Bacteroidia;Cytophagales;Spirosomaceae;Dyadobacter;uncultured_bacterium	0	4.02E-04	NA	4.02E-04	4.02E-04	4.02E-04	1	all
Bacteria;Bacteroidota;Bacteroidia;Cytophagales;Spirosomaceae;Emticicia;__	0	5.02E-04	NA	5.02E-04	5.02E-04	5.02E-04	1	all
Bacteria;Bacteroidota;Bacteroidia;Cytophagales;Spirosomaceae;Emticicia;uncultured_bacterium	15	8.74E-04	8.68E-04	7.03E-04	0.003213819	3.01E-04	10	all
Bacteria;Bacteroidota;Bacteroidia;Cytophagales;Spirosomaceae;Flectobacillus;__	0	0.005825048	0.007504216	0.002109069	0.014462187	9.04E-04	3	all
Bacteria;Bacteroidota;Bacteroidia;Cytophagales;Spirosomaceae;Flectobacillus;uncultured_bacterium	0	2.01E-04	NA	2.01E-04	2.01E-04	2.01E-04	1	all
Bacteria;Bacteroidota;Bacteroidia;Cytophagales;Spirosomaceae;Leadbetterella;__	0	1.00E-04	0	1.00E-04	1.00E-04	1.00E-04	2	all
Bacteria;Bacteroidota;Bacteroidia;Cytophagales;Spirosomaceae;Pseudarcicella;__	5	0.003355454	0.003469031	0.002008637	0.013357437	1.00E-04	39	all
Bacteria;Bacteroidota;Bacteroidia;Cytophagales;Spirosomaceae;Pseudarcicella;uncultured_bacterium	2	0.007628455	0.010849346	0.00406749	0.064075525	2.01E-04	46	all
Bacteria;Bacteroidota;Bacteroidia;Cytophagales;Spirosomaceae;Rhabdobacter;Rhabdobacter_roseus	0	6.03E-04	NA	6.03E-04	6.03E-04	6.03E-04	1	all
Bacteria;Bacteroidota;Bacteroidia;Cytophagales;Spirosomaceae;Spirosoma;__	0	0.004167922	0.005468236	0.004167922	0.008034549	3.01E-04	2	all
Bacteria;Bacteroidota;Bacteroidia;Cytophagales;Spirosomaceae;Spirosoma;unidentified	0	4.02E-04	NA	4.02E-04	4.02E-04	4.02E-04	1	all
Bacteria;Bacteroidota;Bacteroidia;Cytophagales;Spirosomaceae;Spirosomaceae;Fluviimonas_sp.	0	3.01E-04	NA	3.01E-04	3.01E-04	3.01E-04	1	all
Bacteria;Bacteroidota;Bacteroidia;Cytophagales;Spirosomaceae;Taeseokella;Jiulongibacter_sediminis	0	2.51E-04	7.10E-05	2.51E-04	3.01E-04	2.01E-04	2	all
Bacteria;Bacteroidota;Bacteroidia;Cytophagales;Spirosomaceae;uncultured;uncultured_bacterium	0	1.00E-04	NA	1.00E-04	1.00E-04	1.00E-04	1	all
Bacteria;Bacteroidota;Bacteroidia;Flavobacteriales;__;__;__	0	0.005624184	0.018274769	7.03E-04	0.102440494	1.00E-04	33	all
Bacteria;Bacteroidota;Bacteroidia;Flavobacteriales;Blattabacteriaceae;uncultured;uncultured_bacterium	0	3.01E-04	NA	3.01E-04	3.01E-04	3.01E-04	1	all
Bacteria;Bacteroidota;Bacteroidia;Flavobacteriales;Crocinitomicaceae;__;__	0	0.002109069	0.003305109	2.01E-04	0.00592548	2.01E-04	3	all
Bacteria;Bacteroidota;Bacteroidia;Flavobacteriales;Crocinitomicaceae;Crocinitomix;__	11	3.23E-04	2.43E-04	2.51E-04	8.03E-04	1.00E-04	14	all
Bacteria;Bacteroidota;Bacteroidia;Flavobacteriales;Crocinitomicaceae;Crocinitomix;metagenome	0	2.26E-04	9.62E-05	2.51E-04	3.01E-04	1.00E-04	4	all
Bacteria;Bacteroidota;Bacteroidia;Flavobacteriales;Crocinitomicaceae;Crocinitomix;uncultured_bacterium	178	4.73E-04	4.56E-04	4.02E-04	0.001406046	1.00E-04	7	all
Bacteria;Bacteroidota;Bacteroidia;Flavobacteriales;Crocinitomicaceae;Crocinitomix;uncultured_Flavobacterium	0	3.01E-04	NA	3.01E-04	3.01E-04	3.01E-04	1	all
Bacteria;Bacteroidota;Bacteroidia;Flavobacteriales;Crocinitomicaceae;Crocinitomix;unidentified_marine	0	2.51E-04	2.13E-04	2.51E-04	4.02E-04	1.00E-04	2	all
Bacteria;Bacteroidota;Bacteroidia;Flavobacteriales;Crocinitomicaceae;Fluviicola;__	2	0.002405079	0.003503342	0.00110475	0.015064779	1.00E-04	38	all
Bacteria;Bacteroidota;Bacteroidia;Flavobacteriales;Crocinitomicaceae;Fluviicola;Fluviicola_sp.	0	5.88E-04	4.58E-04	5.02E-04	0.001305614	1.00E-04	7	all
Bacteria;Bacteroidota;Bacteroidia;Flavobacteriales;Crocinitomicaceae;Fluviicola;uncultured_bacterium	15	6.92E-04	5.28E-04	5.02E-04	0.001807773	1.00E-04	9	all
Bacteria;Bacteroidota;Bacteroidia;Flavobacteriales;Crocinitomicaceae;Fluviicola;uncultured_Flexibacter	6	0.00221989	0.00277292	0.001506478	0.01406046	2.01E-04	29	all
Bacteria;Bacteroidota;Bacteroidia;Flavobacteriales;Crocinitomicaceae;Lishizhenia;Lishizhenia_tianjinensis	0	2.01E-04	1.42E-04	1.51E-04	4.02E-04	1.00E-04	4	all
Bacteria;Bacteroidota;Bacteroidia;Flavobacteriales;Crocinitomicaceae;Salinirepens;__	0	2.01E-04	NA	2.01E-04	2.01E-04	2.01E-04	1	all
Bacteria;Bacteroidota;Bacteroidia;Flavobacteriales;Crocinitomicaceae;Salinirepens;uncultured_Bacteroidetes	17	4.88E-04	5.23E-04	3.01E-04	0.00160691	1.00E-04	7	all
Bacteria;Bacteroidota;Bacteroidia;Flavobacteriales;Crocinitomicaceae;uncultured;__	195	6.63E-04	8.77E-04	3.01E-04	0.002209501	1.00E-04	5	all
Bacteria;Bacteroidota;Bacteroidia;Flavobacteriales;Crocinitomicaceae;uncultured;uncultured_bacterium	0	1.00E-04	NA	1.00E-04	1.00E-04	1.00E-04	1	all
Bacteria;Bacteroidota;Bacteroidia;Flavobacteriales;Cryomorphaceae;__;__	59	6.18E-04	5.15E-04	6.03E-04	0.001908205	1.00E-04	13	all
Bacteria;Bacteroidota;Bacteroidia;Flavobacteriales;Cryomorphaceae;Cryomorpha;__	0	2.01E-04	1.42E-04	2.01E-04	3.01E-04	1.00E-04	2	all
Bacteria;Bacteroidota;Bacteroidia;Flavobacteriales;Cryomorphaceae;Luteibaculum;marine_bacterium	0	1.00E-04	NA	1.00E-04	1.00E-04	1.00E-04	1	all
Bacteria;Bacteroidota;Bacteroidia;Flavobacteriales;Cryomorphaceae;NS10_marine_group;__	0	2.51E-04	7.10E-05	2.51E-04	3.01E-04	2.01E-04	2	all
Bacteria;Bacteroidota;Bacteroidia;Flavobacteriales;Cryomorphaceae;NS10_marine_group;uncultured_bacterium	177	5.27E-04	4.97E-04	3.52E-04	0.001406046	1.00E-04	8	all
Bacteria;Bacteroidota;Bacteroidia;Flavobacteriales;Cryomorphaceae;NS10_marine_group;uncultured_marine	0	3.01E-04	NA	3.01E-04	3.01E-04	3.01E-04	1	all
Bacteria;Bacteroidota;Bacteroidia;Flavobacteriales;Cryomorphaceae;Owenweeksia;__	0	3.01E-04	NA	3.01E-04	3.01E-04	3.01E-04	1	all
Bacteria;Bacteroidota;Bacteroidia;Flavobacteriales;Cryomorphaceae;Owenweeksia;bacterium_DG890	0	0.006126343	NA	0.006126343	0.006126343	0.006126343	1	all
Bacteria;Bacteroidota;Bacteroidia;Flavobacteriales;Cryomorphaceae;Owenweeksia;Cryomorphaceae_bacterium	0	2.51E-04	1.92E-04	2.01E-04	5.02E-04	1.00E-04	4	all
Bacteria;Bacteroidota;Bacteroidia;Flavobacteriales;Cryomorphaceae;Owenweeksia;uncultured_bacterium	0	2.01E-04	1.00E-04	2.01E-04	3.01E-04	1.00E-04	3	all
Bacteria;Bacteroidota;Bacteroidia;Flavobacteriales;Cryomorphaceae;Owenweeksia;uncultured_organism	0	2.01E-04	1.42E-04	2.01E-04	3.01E-04	1.00E-04	2	all
Bacteria;Bacteroidota;Bacteroidia;Flavobacteriales;Cryomorphaceae;Phaeocystidibacter;Phaeocystidibacter_marisrubri	0	1.51E-04	7.10E-05	1.51E-04	2.01E-04	1.00E-04	2	all
Bacteria;Bacteroidota;Bacteroidia;Flavobacteriales;Cryomorphaceae;Phaeocystidibacter;uncultured_marine	17	8.84E-04	7.43E-04	7.03E-04	0.001807773	2.01E-04	5	all
Bacteria;Bacteroidota;Bacteroidia;Flavobacteriales;Cryomorphaceae;uncultured;__	11	0.044321351	0.07687592	0.008084764	0.277794516	1.00E-04	52	all
Bacteria;Bacteroidota;Bacteroidia;Flavobacteriales;Cryomorphaceae;uncultured;hydrothermal_vent	0	2.01E-04	NA	2.01E-04	2.01E-04	2.01E-04	1	all
Bacteria;Bacteroidota;Bacteroidia;Flavobacteriales;Cryomorphaceae;uncultured;metagenome	0	1.51E-04	7.10E-05	1.51E-04	2.01E-04	1.00E-04	2	all
Bacteria;Bacteroidota;Bacteroidia;Flavobacteriales;Cryomorphaceae;uncultured;uncultured_bacterium	3	0.01290961	0.017356188	0.004921161	0.069900572	1.00E-04	61	all
Bacteria;Bacteroidota;Bacteroidia;Flavobacteriales;Cryomorphaceae;uncultured;uncultured_Bacteroidetes	17	8.29E-04	5.33E-04	9.04E-04	0.001807773	1.00E-04	8	all
Bacteria;Bacteroidota;Bacteroidia;Flavobacteriales;Cryomorphaceae;uncultured;uncultured_Bacteroidetes/Chlorobi	0	2.68E-04	1.87E-04	2.01E-04	5.02E-04	1.00E-04	6	all
Bacteria;Bacteroidota;Bacteroidia;Flavobacteriales;Cryomorphaceae;uncultured;uncultured_Flavobacteriales	112	2.71E-04	2.22E-04	2.01E-04	7.03E-04	1.00E-04	10	all
Bacteria;Bacteroidota;Bacteroidia;Flavobacteriales;Cryomorphaceae;uncultured;uncultured_Flavobacteriia	11	0.026132369	0.027828537	0.016571256	0.092397308	2.01E-04	15	all
Bacteria;Bacteroidota;Bacteroidia;Flavobacteriales;Cryomorphaceae;uncultured;uncultured_Flavobacterium	0	7.53E-04	2.13E-04	7.53E-04	9.04E-04	6.03E-04	2	all
Bacteria;Bacteroidota;Bacteroidia;Flavobacteriales;Cryomorphaceae;uncultured;uncultured_marine	0	5.02E-04	3.01E-04	5.02E-04	8.03E-04	2.01E-04	3	all
Bacteria;Bacteroidota;Bacteroidia;Flavobacteriales;Cryomorphaceae;uncultured;uncultured_organism	0	1.67E-04	1.16E-04	1.00E-04	3.01E-04	1.00E-04	3	all
Bacteria;Bacteroidota;Bacteroidia;Flavobacteriales;Cryomorphaceae;uncultured;uncultured_Sphingobacterium	0	1.51E-04	7.10E-05	1.51E-04	2.01E-04	1.00E-04	2	all
Bacteria;Bacteroidota;Bacteroidia;Flavobacteriales;Cryomorphaceae;uncultured;unidentified_marine	0	1.00E-04	NA	1.00E-04	1.00E-04	1.00E-04	1	all
Bacteria;Bacteroidota;Bacteroidia;Flavobacteriales;Cryomorphaceae;Vicingus;__	25	2.26E-04	1.17E-04	2.51E-04	4.02E-04	1.00E-04	8	all
Bacteria;Bacteroidota;Bacteroidia;Flavobacteriales;Cryomorphaceae;Vicingus;metagenome	0	1.00E-04	NA	1.00E-04	1.00E-04	1.00E-04	1	all
Bacteria;Bacteroidota;Bacteroidia;Flavobacteriales;Cryomorphaceae;Vicingus;uncultured_bacterium	17	3.44E-04	3.22E-04	2.01E-04	0.001004319	1.00E-04	7	all
Bacteria;Bacteroidota;Bacteroidia;Flavobacteriales;Cryomorphaceae;Vicingus;uncultured_Cryomorphaceae	0	6.03E-04	NA	6.03E-04	6.03E-04	6.03E-04	1	all
Bacteria;Bacteroidota;Bacteroidia;Flavobacteriales;Cryomorphaceae;Vicingus;uncultured_sediment	0	2.81E-04	2.69E-04	1.00E-04	7.03E-04	1.00E-04	5	all
Bacteria;Bacteroidota;Bacteroidia;Flavobacteriales;Flavobacteriaceae;__;__	11	9.60E-04	0.001237355	4.02E-04	0.004720297	1.00E-04	18	all
Bacteria;Bacteroidota;Bacteroidia;Flavobacteriales;Flavobacteriaceae;Actibacter;__	17	0.002477319	0.003734256	8.03E-04	0.009340163	2.01E-04	9	all
Bacteria;Bacteroidota;Bacteroidia;Flavobacteriales;Flavobacteriaceae;Actibacter;uncultured_bacterium	0	2.68E-04	2.90E-04	1.00E-04	6.03E-04	1.00E-04	3	all
Bacteria;Bacteroidota;Bacteroidia;Flavobacteriales;Flavobacteriaceae;Actibacter;uncultured_Bacteroidetes	17	0.003012956	0.002042252	0.004017274	0.004720297	6.03E-04	5	all
Bacteria;Bacteroidota;Bacteroidia;Flavobacteriales;Flavobacteriaceae;Algibacter;Algibacter_sp.	0	6.03E-04	4.26E-04	5.02E-04	0.001205182	2.01E-04	4	all
Bacteria;Bacteroidota;Bacteroidia;Flavobacteriales;Flavobacteriaceae;Algibacter;uncultured_bacterium	0	0.001154966	4.97E-04	0.001154966	0.001506478	8.03E-04	2	all
Bacteria;Bacteroidota;Bacteroidia;Flavobacteriales;Flavobacteriaceae;Algitalea;uncultured_bacterium	17	6.83E-04	2.79E-04	8.03E-04	9.04E-04	2.01E-04	5	all
Bacteria;Bacteroidota;Bacteroidia;Flavobacteriales;Flavobacteriaceae;Aquibacter;__	0	0.002058853	3.55E-04	0.002058853	0.002309933	0.001807773	2	all
Bacteria;Bacteroidota;Bacteroidia;Flavobacteriales;Flavobacteriaceae;Aquibacter;Flavobacteriaceae_bacterium	0	3.01E-04	0	3.01E-04	3.01E-04	3.01E-04	2	all
Bacteria;Bacteroidota;Bacteroidia;Flavobacteriales;Flavobacteriaceae;Aquibacter;uncultured_bacterium	104	3.62E-04	3.06E-04	2.01E-04	9.04E-04	2.01E-04	5	all
Bacteria;Bacteroidota;Bacteroidia;Flavobacteriales;Flavobacteriaceae;Aquimarina;__	0	2.34E-04	5.80E-05	2.01E-04	3.01E-04	2.01E-04	3	all
Bacteria;Bacteroidota;Bacteroidia;Flavobacteriales;Flavobacteriaceae;Aquimarina;Aquimarina_sp.	0	1.00E-04	NA	1.00E-04	1.00E-04	1.00E-04	1	all
Bacteria;Bacteroidota;Bacteroidia;Flavobacteriales;Flavobacteriaceae;Aureimarina;__	21	0.0026218	0.002452059	0.001506478	0.009340163	1.00E-04	19	all
Bacteria;Bacteroidota;Bacteroidia;Flavobacteriales;Flavobacteriaceae;Aureisphaera;uncultured_Bacteroidetes	0	6.03E-04	4.60E-04	7.03E-04	0.001004319	1.00E-04	3	all
Bacteria;Bacteroidota;Bacteroidia;Flavobacteriales;Flavobacteriaceae;Aureitalea;Aureitalea_marina	17	0.001004319	9.92E-04	5.52E-04	0.002309933	1.00E-04	6	all
Bacteria;Bacteroidota;Bacteroidia;Flavobacteriales;Flavobacteriaceae;Aureivirga;Aureivirga_marina	0	1.00E-04	NA	1.00E-04	1.00E-04	1.00E-04	1	all
Bacteria;Bacteroidota;Bacteroidia;Flavobacteriales;Flavobacteriaceae;Capnocytophaga;uncultured_Capnocytophaga	0	0.005825048	NA	0.005825048	0.005825048	0.005825048	1	all
Bacteria;Bacteroidota;Bacteroidia;Flavobacteriales;Flavobacteriaceae;Cellulophaga;uncultured_bacterium	0	3.01E-04	1.74E-04	4.02E-04	4.02E-04	1.00E-04	3	all
Bacteria;Bacteroidota;Bacteroidia;Flavobacteriales;Flavobacteriaceae;Dokdonia;uncultured_Bacteroidetes	0	9.54E-04	7.10E-05	9.54E-04	0.001004319	9.04E-04	2	all
Bacteria;Bacteroidota;Bacteroidia;Flavobacteriales;Flavobacteriaceae;Flavobacteriaceae;__	0	2.01E-04	NA	2.01E-04	2.01E-04	2.01E-04	1	all
Bacteria;Bacteroidota;Bacteroidia;Flavobacteriales;Flavobacteriaceae;Flavobacteriaceae;Aquimarina_hainanensis	0	0.001707342	NA	0.001707342	0.001707342	0.001707342	1	all
Bacteria;Bacteroidota;Bacteroidia;Flavobacteriales;Flavobacteriaceae;Flavobacteriaceae;Aureicoccus_marinus	0	3.01E-04	0	3.01E-04	3.01E-04	3.01E-04	2	all
Bacteria;Bacteroidota;Bacteroidia;Flavobacteriales;Flavobacteriaceae;Flavobacterium;__	0	0.001196574	0.00132487	6.03E-04	0.004720297	1.00E-04	35	all
Bacteria;Bacteroidota;Bacteroidia;Flavobacteriales;Flavobacteriaceae;Flavobacterium;Cytophaga_sp.	0	0.006276991	0.005672103	0.006076127	0.011951391	0.001004319	4	all
Bacteria;Bacteroidota;Bacteroidia;Flavobacteriales;Flavobacteriaceae;Flavobacterium;Flavobacterium_arcticum	0	3.01E-04	NA	3.01E-04	3.01E-04	3.01E-04	1	all
Bacteria;Bacteroidota;Bacteroidia;Flavobacteriales;Flavobacteriaceae;Flavobacterium;Flavobacterium_caeni	0	6.03E-04	NA	6.03E-04	6.03E-04	6.03E-04	1	all
Bacteria;Bacteroidota;Bacteroidia;Flavobacteriales;Flavobacteriaceae;Flavobacterium;Flavobacterium_ceti	0	3.01E-04	NA	3.01E-04	3.01E-04	3.01E-04	1	all
Bacteria;Bacteroidota;Bacteroidia;Flavobacteriales;Flavobacteriaceae;Flavobacterium;Flavobacterium_cheonhonense	0	6.03E-04	4.26E-04	6.03E-04	9.04E-04	3.01E-04	2	all
Bacteria;Bacteroidota;Bacteroidia;Flavobacteriales;Flavobacteriaceae;Flavobacterium;Flavobacterium_columnare	0	0.004720297	NA	0.004720297	0.004720297	0.004720297	1	all
Bacteria;Bacteroidota;Bacteroidia;Flavobacteriales;Flavobacteriaceae;Flavobacterium;Flavobacterium_hauense	0	3.01E-04	2.84E-04	3.01E-04	5.02E-04	1.00E-04	2	all
Bacteria;Bacteroidota;Bacteroidia;Flavobacteriales;Flavobacteriaceae;Flavobacterium;Flavobacterium_jumunjinense	0	3.01E-04	NA	3.01E-04	3.01E-04	3.01E-04	1	all
Bacteria;Bacteroidota;Bacteroidia;Flavobacteriales;Flavobacteriaceae;Flavobacterium;Flavobacterium_zaozhuangense	0	3.01E-04	NA	3.01E-04	3.01E-04	3.01E-04	1	all
Bacteria;Bacteroidota;Bacteroidia;Flavobacteriales;Flavobacteriaceae;Flavobacterium;uncultured_bacterium	0	9.04E-04	9.94E-04	9.04E-04	0.00160691	2.01E-04	2	all
Bacteria;Bacteroidota;Bacteroidia;Flavobacteriales;Flavobacteriaceae;Formosa;__	17	3.44E-04	2.00E-04	3.01E-04	7.03E-04	1.00E-04	7	all
Bacteria;Bacteroidota;Bacteroidia;Flavobacteriales;Flavobacteriaceae;Gilvibacter;Gilvibacter_sediminis	0	6.78E-04	6.10E-04	7.03E-04	0.001205182	1.00E-04	4	all
Bacteria;Bacteroidota;Bacteroidia;Flavobacteriales;Flavobacteriaceae;Gramella;__	0	4.02E-04	1.42E-04	4.02E-04	5.02E-04	3.01E-04	2	all
Bacteria;Bacteroidota;Bacteroidia;Flavobacteriales;Flavobacteriaceae;Gramella;uncultured_bacterium	0	7.03E-04	NA	7.03E-04	7.03E-04	7.03E-04	1	all
Bacteria;Bacteroidota;Bacteroidia;Flavobacteriales;Flavobacteriaceae;Hoppeia;uncultured_bacterium	0	3.52E-04	7.10E-05	3.52E-04	4.02E-04	3.01E-04	2	all
Bacteria;Bacteroidota;Bacteroidia;Flavobacteriales;Flavobacteriaceae;Hyunsoonleella;__	0	3.01E-04	NA	3.01E-04	3.01E-04	3.01E-04	1	all
Bacteria;Bacteroidota;Bacteroidia;Flavobacteriales;Flavobacteriaceae;Kordia;Kordia_algicida	0	1.51E-04	7.10E-05	1.51E-04	2.01E-04	1.00E-04	2	all
Bacteria;Bacteroidota;Bacteroidia;Flavobacteriales;Flavobacteriaceae;Kordia;uncultured_Bacteroidetes	0	2.01E-04	NA	2.01E-04	2.01E-04	2.01E-04	1	all
Bacteria;Bacteroidota;Bacteroidia;Flavobacteriales;Flavobacteriaceae;Leeuwenhoekiella;__	0	1.00E-04	NA	1.00E-04	1.00E-04	1.00E-04	1	all
Bacteria;Bacteroidota;Bacteroidia;Flavobacteriales;Flavobacteriaceae;Lutibacter;__	0	4.52E-04	3.12E-04	4.52E-04	8.03E-04	1.00E-04	4	all
Bacteria;Bacteroidota;Bacteroidia;Flavobacteriales;Flavobacteriaceae;Maribacter;__	0	3.01E-04	2.84E-04	3.01E-04	5.02E-04	1.00E-04	2	all
Bacteria;Bacteroidota;Bacteroidia;Flavobacteriales;Flavobacteriaceae;Maribacter;Cytophaga_sp.	17	2.81E-04	1.10E-04	3.01E-04	4.02E-04	1.00E-04	5	all
Bacteria;Bacteroidota;Bacteroidia;Flavobacteriales;Flavobacteriaceae;Mesoflavibacter;__	17	5.62E-04	4.30E-04	8.03E-04	0.001004319	1.00E-04	5	all
Bacteria;Bacteroidota;Bacteroidia;Flavobacteriales;Flavobacteriaceae;Mesonia;__	17	5.02E-04	3.82E-04	4.02E-04	0.00110475	1.00E-04	5	all
Bacteria;Bacteroidota;Bacteroidia;Flavobacteriales;Flavobacteriaceae;Muricauda;__	0	2.01E-04	1.42E-04	2.01E-04	3.01E-04	1.00E-04	2	all
Bacteria;Bacteroidota;Bacteroidia;Flavobacteriales;Flavobacteriaceae;Muricauda;uncultured_bacterium	0	4.02E-04	0.000317593	3.52E-04	8.03E-04	1.00E-04	4	all
Bacteria;Bacteroidota;Bacteroidia;Flavobacteriales;Flavobacteriaceae;Muricauda;uncultured_Flavobacteriaceae	0	1.51E-04	7.10E-05	1.51E-04	2.01E-04	1.00E-04	2	all
Bacteria;Bacteroidota;Bacteroidia;Flavobacteriales;Flavobacteriaceae;Muriicola;uncultured_bacterium	0	6.03E-04	2.84E-04	6.03E-04	8.03E-04	4.02E-04	2	all
Bacteria;Bacteroidota;Bacteroidia;Flavobacteriales;Flavobacteriaceae;Myroides;Myroides_odoratus	0	9.04E-04	1.42E-04	9.04E-04	0.001004319	8.03E-04	2	all
Bacteria;Bacteroidota;Bacteroidia;Flavobacteriales;Flavobacteriaceae;Neptunitalea;uncultured_bacterium	0	0.003615547	NA	0.003615547	0.003615547	0.003615547	1	all
Bacteria;Bacteroidota;Bacteroidia;Flavobacteriales;Flavobacteriaceae;Nonlabens;__	0	0.007180878	0.007480432	0.007130662	0.013759164	7.03E-04	4	all
Bacteria;Bacteroidota;Bacteroidia;Flavobacteriales;Flavobacteriaceae;NS2b_marine_group;__	11	2.21E-04	4.49E-05	2.01E-04	3.01E-04	2.01E-04	5	all
Bacteria;Bacteroidota;Bacteroidia;Flavobacteriales;Flavobacteriaceae;NS3a_marine_group;marine_metagenome	5	0.004877495	0.006061553	9.04E-04	0.017173848	1.00E-04	23	all
Bacteria;Bacteroidota;Bacteroidia;Flavobacteriales;Flavobacteriaceae;NS4_marine_group;__	11	4.24E-04	3.05E-04	3.01E-04	0.001004319	1.00E-04	9	all
Bacteria;Bacteroidota;Bacteroidia;Flavobacteriales;Flavobacteriaceae;NS4_marine_group;uncultured_Flavobacteriaceae	0	1.51E-04	7.10E-05	1.51E-04	2.01E-04	1.00E-04	2	all
Bacteria;Bacteroidota;Bacteroidia;Flavobacteriales;Flavobacteriaceae;NS4_marine_group;unidentified_marine	0	5.02E-04	NA	5.02E-04	5.02E-04	5.02E-04	1	all
Bacteria;Bacteroidota;Bacteroidia;Flavobacteriales;Flavobacteriaceae;NS5_marine_group;__	11	0.005641907	0.003332695	0.00592548	0.013156573	1.00E-04	17	all
Bacteria;Bacteroidota;Bacteroidia;Flavobacteriales;Flavobacteriaceae;NS5_marine_group;marine_metagenome	0	2.76E-04	2.37E-04	2.01E-04	6.03E-04	1.00E-04	4	all
Bacteria;Bacteroidota;Bacteroidia;Flavobacteriales;Flavobacteriaceae;NS5_marine_group;uncultured_Flavobacteriaceae	11	0.029320816	0.020675374	0.033443808	0.066988049	4.02E-04	19	all
Bacteria;Bacteroidota;Bacteroidia;Flavobacteriales;Flavobacteriaceae;Polaribacter;__	17	0.004433349	0.009693179	8.03E-04	0.026413578	6.03E-04	7	all
Bacteria;Bacteroidota;Bacteroidia;Flavobacteriales;Flavobacteriaceae;Polaribacter;Polaribacter_sp.	0	4.02E-04	0	4.02E-04	4.02E-04	4.02E-04	2	all
Bacteria;Bacteroidota;Bacteroidia;Flavobacteriales;Flavobacteriaceae;Pseudofulvibacter;__	0	2.01E-04	0	2.01E-04	2.01E-04	2.01E-04	2	all
Bacteria;Bacteroidota;Bacteroidia;Flavobacteriales;Flavobacteriaceae;Psychroflexus;__	0	2.01E-04	NA	2.01E-04	2.01E-04	2.01E-04	1	all
Bacteria;Bacteroidota;Bacteroidia;Flavobacteriales;Flavobacteriaceae;Psychroflexus;uncultured_organism	0	1.00E-04	NA	1.00E-04	1.00E-04	1.00E-04	1	all
Bacteria;Bacteroidota;Bacteroidia;Flavobacteriales;Flavobacteriaceae;Psychroserpens;__	0	6.03E-04	1.42E-04	6.03E-04	7.03E-04	5.02E-04	2	all
Bacteria;Bacteroidota;Bacteroidia;Flavobacteriales;Flavobacteriaceae;Robiginitalea;__	0	0.001305614	0.001420321	0.001305614	0.002309933	3.01E-04	2	all
Bacteria;Bacteroidota;Bacteroidia;Flavobacteriales;Flavobacteriaceae;Robiginitalea;bacterium_AMSU	0	2.01E-04	NA	2.01E-04	2.01E-04	2.01E-04	1	all
Bacteria;Bacteroidota;Bacteroidia;Flavobacteriales;Flavobacteriaceae;Robiginitalea;uncultured_bacterium	228	4.35E-04	2.07E-04	5.02E-04	7.03E-04	1.00E-04	6	all
Bacteria;Bacteroidota;Bacteroidia;Flavobacteriales;Flavobacteriaceae;Robiginitalea;uncultured_Robiginitalea	0	2.01E-04	NA	2.01E-04	2.01E-04	2.01E-04	1	all
Bacteria;Bacteroidota;Bacteroidia;Flavobacteriales;Flavobacteriaceae;Salegentibacter;__	0	1.00E-04	NA	1.00E-04	1.00E-04	1.00E-04	1	all
Bacteria;Bacteroidota;Bacteroidia;Flavobacteriales;Flavobacteriaceae;Salinimicrobium;uncultured_bacterium	0	2.01E-04	1.42E-04	2.01E-04	3.01E-04	1.00E-04	2	all
Bacteria;Bacteroidota;Bacteroidia;Flavobacteriales;Flavobacteriaceae;Salinimicrobium;uncultured_Salinimicrobium	0	5.02E-04	0	5.02E-04	5.02E-04	5.02E-04	2	all
Bacteria;Bacteroidota;Bacteroidia;Flavobacteriales;Flavobacteriaceae;Seonamhaeicola;__	0	3.01E-04	2.84E-04	3.01E-04	5.02E-04	1.00E-04	2	all
Bacteria;Bacteroidota;Bacteroidia;Flavobacteriales;Flavobacteriaceae;Seonamhaeicola;uncultured_bacterium	0	2.51E-04	7.10E-05	2.51E-04	3.01E-04	2.01E-04	2	all
Bacteria;Bacteroidota;Bacteroidia;Flavobacteriales;Flavobacteriaceae;Tamlana;Tamlana_agarivorans	0	1.00E-04	0	1.00E-04	1.00E-04	1.00E-04	2	all
Bacteria;Bacteroidota;Bacteroidia;Flavobacteriales;Flavobacteriaceae;Tenacibaculum;__	11	7.32E-04	5.98E-04	5.02E-04	0.002109069	1.00E-04	14	all
Bacteria;Bacteroidota;Bacteroidia;Flavobacteriales;Flavobacteriaceae;Tenacibaculum;Cytophaga_sp.	0	3.01E-04	1.42E-04	3.01E-04	4.02E-04	2.01E-04	2	all
Bacteria;Bacteroidota;Bacteroidia;Flavobacteriales;Flavobacteriaceae;Tenacibaculum;Tenacibaculum_geojense	0	0.001029427	4.37E-04	0.001154966	0.001406046	4.02E-04	4	all
Bacteria;Bacteroidota;Bacteroidia;Flavobacteriales;Flavobacteriaceae;Tenacibaculum;Tenacibaculum_sp.	0	2.01E-04	1.42E-04	2.01E-04	3.01E-04	1.00E-04	2	all
Bacteria;Bacteroidota;Bacteroidia;Flavobacteriales;Flavobacteriaceae;Tenacibaculum;uncultured_bacterium	0	4.27E-04	1.51E-04	4.02E-04	6.03E-04	3.01E-04	4	all
Bacteria;Bacteroidota;Bacteroidia;Flavobacteriales;Flavobacteriaceae;Ulvibacter;Aureitalea_sp.	17	4.16E-04	3.73E-04	4.02E-04	0.001205182	1.00E-04	7	all
Bacteria;Bacteroidota;Bacteroidia;Flavobacteriales;Flavobacteriaceae;Ulvibacter;uncultured_bacterium	0	1.51E-04	7.10E-05	1.51E-04	2.01E-04	1.00E-04	2	all
Bacteria;Bacteroidota;Bacteroidia;Flavobacteriales;Flavobacteriaceae;uncultured;__	11	0.002262671	0.002057358	0.001807773	0.006226775	1.00E-04	17	all
Bacteria;Bacteroidota;Bacteroidia;Flavobacteriales;Flavobacteriaceae;uncultured;bacterium_DG945	17	3.16E-04	2.28E-04	4.02E-04	7.03E-04	1.00E-04	7	all
Bacteria;Bacteroidota;Bacteroidia;Flavobacteriales;Flavobacteriaceae;uncultured;uncultured_Flavobacteriia	0	1.00E-04	NA	1.00E-04	1.00E-04	1.00E-04	1	all
Bacteria;Bacteroidota;Bacteroidia;Flavobacteriales;Flavobacteriaceae;uncultured;uncultured_prokaryote	15	0.004931733	0.007740199	8.03E-04	0.026413578	1.00E-04	19	all
Bacteria;Bacteroidota;Bacteroidia;Flavobacteriales;Flavobacteriaceae;Vitellibacter;Aequorivita_sp.	0	2.01E-04	NA	2.01E-04	2.01E-04	2.01E-04	1	all
Bacteria;Bacteroidota;Bacteroidia;Flavobacteriales;Flavobacteriaceae;Vitellibacter;uncultured_bacterium	0	1.00E-04	NA	1.00E-04	1.00E-04	1.00E-04	1	all
Bacteria;Bacteroidota;Bacteroidia;Flavobacteriales;Flavobacteriaceae;Wenyingzhuangia;Flavobacteriaceae_bacterium	0	1.00E-04	NA	1.00E-04	1.00E-04	1.00E-04	1	all
Bacteria;Bacteroidota;Bacteroidia;Flavobacteriales;Flavobacteriaceae;Wenyingzhuangia;Ochrovirga_pacifica	0	1.00E-04	0	1.00E-04	1.00E-04	1.00E-04	2	all
Bacteria;Bacteroidota;Bacteroidia;Flavobacteriales;Flavobacteriaceae;Winogradskyella;__	17	6.70E-04	4.34E-04	6.53E-04	0.001305614	2.01E-04	6	all
Bacteria;Bacteroidota;Bacteroidia;Flavobacteriales;Flavobacteriaceae;Winogradskyella;uncultured_bacterium	0	3.01E-04	0	3.01E-04	3.01E-04	3.01E-04	2	all
Bacteria;Bacteroidota;Bacteroidia;Flavobacteriales;Flavobacteriaceae;Zeaxanthinibacter;uncultured_bacterium	0	5.02E-04	0	5.02E-04	5.02E-04	5.02E-04	2	all
Bacteria;Bacteroidota;Bacteroidia;Flavobacteriales;Flavobacteriaceae;Zobellia;Zobellia_russellii	0	1.00E-04	NA	1.00E-04	1.00E-04	1.00E-04	1	all
Bacteria;Bacteroidota;Bacteroidia;Flavobacteriales;Flavobacteriales;Flavobacteriales;uncultured_bacterium	0	1.00E-04	NA	1.00E-04	1.00E-04	1.00E-04	1	all
Bacteria;Bacteroidota;Bacteroidia;Flavobacteriales;NS7_marine_group;NS7_marine_group;uncultured_bacterium	173	4.69E-04	2.74E-04	5.02E-04	8.03E-04	1.00E-04	6	all
Bacteria;Bacteroidota;Bacteroidia;Flavobacteriales;NS7_marine_group;NS7_marine_group;uncultured_deep-sea	0	2.01E-04	NA	2.01E-04	2.01E-04	2.01E-04	1	all
Bacteria;Bacteroidota;Bacteroidia;Flavobacteriales;NS9_marine_group;NS9_marine_group;__	7	0.010984218	0.011523538	0.005825048	0.052224566	2.01E-04	73	all
Bacteria;Bacteroidota;Bacteroidia;Flavobacteriales;NS9_marine_group;NS9_marine_group;hydrothermal_vent	21	0.008971913	0.019625564	2.01E-04	0.057748318	1.00E-04	9	all
Bacteria;Bacteroidota;Bacteroidia;Flavobacteriales;NS9_marine_group;NS9_marine_group;marine_metagenome	11	3.44E-04	2.08E-04	3.01E-04	7.03E-04	1.00E-04	7	all
Bacteria;Bacteroidota;Bacteroidia;Flavobacteriales;NS9_marine_group;NS9_marine_group;uncultured_bacterium	0	0.001835801	0.002444431	0.001004319	0.0113488	2.01E-04	43	all
Bacteria;Bacteroidota;Bacteroidia;Flavobacteriales;NS9_marine_group;NS9_marine_group;uncultured_Bacteroidetes	5	0.004861329	0.007051739	0.002109069	0.02922567	1.00E-04	47	all
Bacteria;Bacteroidota;Bacteroidia;Flavobacteriales;NS9_marine_group;NS9_marine_group;uncultured_Epsilonproteobacteria	0	4.52E-04	7.10E-05	4.52E-04	5.02E-04	4.02E-04	2	all
Bacteria;Bacteroidota;Bacteroidia;Flavobacteriales;NS9_marine_group;NS9_marine_group;uncultured_Flavobacterium	0	1.00E-04	NA	1.00E-04	1.00E-04	1.00E-04	1	all
Bacteria;Bacteroidota;Bacteroidia;Flavobacteriales;NS9_marine_group;NS9_marine_group;uncultured_marine	3	0.007169009	0.009236445	0.00271166	0.038264538	1.00E-04	55	all
Bacteria;Bacteroidota;Bacteroidia;Flavobacteriales;Schleiferiaceae;Schleiferia;__	0	5.02E-04	0	5.02E-04	5.02E-04	5.02E-04	2	all
Bacteria;Bacteroidota;Bacteroidia;Flavobacteriales;Schleiferiaceae;Schleiferia;uncultured_Bacteroidetes	17	7.03E-04	8.33E-04	2.01E-04	0.002008637	1.00E-04	6	all
Bacteria;Bacteroidota;Bacteroidia;Flavobacteriales;Weeksellaceae;__;__	106	0.002259717	0.003127126	4.52E-04	0.007532389	1.00E-04	6	all
Bacteria;Bacteroidota;Bacteroidia;Flavobacteriales;Weeksellaceae;Bergeyella;Chryseobacterium_sp.	0	0.003464899	0.004830135	0.001707342	0.010344481	1.00E-04	4	all
Bacteria;Bacteroidota;Bacteroidia;Flavobacteriales;Weeksellaceae;Bergeyella;uncultured_Flavobacteriaceae	0	0.002510796	NA	0.002510796	0.002510796	0.002510796	1	all
Bacteria;Bacteroidota;Bacteroidia;Flavobacteriales;Weeksellaceae;Chryseobacterium;__	0	0.00160691	0.001993515	7.03E-04	0.006226775	1.00E-04	11	all
Bacteria;Bacteroidota;Bacteroidia;Flavobacteriales;Weeksellaceae;Chryseobacterium;Flavobacteriaceae_bacterium	0	3.52E-04	3.55E-04	3.52E-04	6.03E-04	1.00E-04	2	all
Bacteria;Bacteroidota;Bacteroidia;Flavobacteriales;Weeksellaceae;Chryseobacterium;uncultured_bacterium	0	8.03E-04	7.73E-04	4.02E-04	0.002209501	2.01E-04	6	all
Bacteria;Bacteroidota;Bacteroidia;Flavobacteriales;Weeksellaceae;Cloacibacterium;__	147	0.008090344	0.019247256	5.02E-04	0.059053932	3.01E-04	9	all
Bacteria;Bacteroidota;Bacteroidia;Flavobacteriales;Weeksellaceae;Elizabethkingia;__	0	0.001138228	0.001385571	6.03E-04	0.00271166	1.00E-04	3	all
Bacteria;Bacteroidota;Bacteroidia;Flavobacteriales;Weeksellaceae;Moheibacter;Empedobacter_sp.	0	9.04E-04	NA	9.04E-04	9.04E-04	9.04E-04	1	all
Bacteria;Bacteroidota;Bacteroidia;Flavobacteriales;Weeksellaceae;Moheibacter;uncultured_bacterium	0	0.025961635	0.035863104	0.025961635	0.051320679	6.03E-04	2	all
Bacteria;Bacteroidota;Bacteroidia;Flavobacteriales;Weeksellaceae;Ornithobacterium;__	205	9.44E-04	9.60E-04	3.01E-04	0.002309933	2.01E-04	5	all
Bacteria;Bacteroidota;Bacteroidia;Flavobacteriales;Weeksellaceae;uncultured;uncultured_bacterium	0	6.03E-04	1.42E-04	6.03E-04	7.03E-04	5.02E-04	2	all
Bacteria;Bacteroidota;Bacteroidia;Flavobacteriales;Weeksellaceae;uncultured;uncultured_Flavobacterium	0	2.01E-04	1.42E-04	2.01E-04	3.01E-04	1.00E-04	2	all
Bacteria;Bacteroidota;Bacteroidia;Flavobacteriales;Weeksellaceae;uncultured;uncultured_organism	0	2.01E-04	NA	2.01E-04	2.01E-04	2.01E-04	1	all
Bacteria;Bacteroidota;Bacteroidia;Sphingobacteriales;__;__;__	32	8.47E-04	8.34E-04	6.03E-04	0.002812092	1.00E-04	16	all
Bacteria;Bacteroidota;Bacteroidia;Sphingobacteriales;AKYH767;AKYH767;__	0	1.34E-04	5.80E-05	1.00E-04	2.01E-04	1.00E-04	3	all
Bacteria;Bacteroidota;Bacteroidia;Sphingobacteriales;AKYH767;AKYH767;uncultured_bacterium	89	8.59E-04	0.002360621	3.01E-04	0.010846641	1.00E-04	20	all
Bacteria;Bacteroidota;Bacteroidia;Sphingobacteriales;AKYH767;AKYH767;uncultured_Sphingobacteriales	0	4.52E-04	7.10E-05	4.52E-04	5.02E-04	4.02E-04	2	all
Bacteria;Bacteroidota;Bacteroidia;Sphingobacteriales;env.OPS_17;env.OPS_17;__	0	5.19E-04	8.08E-04	3.01E-04	0.003012956	1.00E-04	12	all
Bacteria;Bacteroidota;Bacteroidia;Sphingobacteriales;env.OPS_17;env.OPS_17;metagenome	0	0.001520825	0.002802768	4.02E-04	0.007833685	1.00E-04	7	all
Bacteria;Bacteroidota;Bacteroidia;Sphingobacteriales;env.OPS_17;env.OPS_17;uncultured_bacterium	20	0.002094722	0.004067464	8.03E-04	0.018479462	1.00E-04	21	all
Bacteria;Bacteroidota;Bacteroidia;Sphingobacteriales;env.OPS_17;env.OPS_17;uncultured_Bacteroidetes	0	1.00E-04	NA	1.00E-04	1.00E-04	1.00E-04	1	all
Bacteria;Bacteroidota;Bacteroidia;Sphingobacteriales;env.OPS_17;env.OPS_17;uncultured_soil	0	3.01E-04	NA	3.01E-04	3.01E-04	3.01E-04	1	all
Bacteria;Bacteroidota;Bacteroidia;Sphingobacteriales;FFCH9454;FFCH9454;metagenome	0	3.01E-04	NA	3.01E-04	3.01E-04	3.01E-04	1	all
Bacteria;Bacteroidota;Bacteroidia;Sphingobacteriales;KD3-93;KD3-93;__	0	1.00E-04	NA	1.00E-04	1.00E-04	1.00E-04	1	all
Bacteria;Bacteroidota;Bacteroidia;Sphingobacteriales;Lentimicrobiaceae;Lentimicrobiaceae;__	0	0.002068896	0.003130036	4.02E-04	0.011047504	1.00E-04	20	all
Bacteria;Bacteroidota;Bacteroidia;Sphingobacteriales;Lentimicrobiaceae;Lentimicrobiaceae;uncultured_bacterium	15	8.74E-04	7.32E-04	7.03E-04	0.00271166	3.01E-04	10	all
Bacteria;Bacteroidota;Bacteroidia;Sphingobacteriales;Lentimicrobiaceae;Lentimicrobiaceae;uncultured_Bacteroidetes	15	2.01E-04	1.30E-04	1.00E-04	4.02E-04	1.00E-04	7	all
Bacteria;Bacteroidota;Bacteroidia;Sphingobacteriales;Lentimicrobiaceae;Lentimicrobiaceae;uncultured_Cytophagales	0	2.51E-04	7.10E-05	2.51E-04	3.01E-04	2.01E-04	2	all
Bacteria;Bacteroidota;Bacteroidia;Sphingobacteriales;Lentimicrobiaceae;Lentimicrobiaceae;uncultured_sediment	0	4.02E-04	NA	4.02E-04	4.02E-04	4.02E-04	1	all
Bacteria;Bacteroidota;Bacteroidia;Sphingobacteriales;Lentimicrobiaceae;Lentimicrobium;__	0	6.03E-04	7.84E-04	2.01E-04	0.001506478	1.00E-04	3	all
Bacteria;Bacteroidota;Bacteroidia;Sphingobacteriales;Lentimicrobiaceae;Lentimicrobium;denitrifying_bacterium	0	4.69E-04	5.80E-05	5.02E-04	5.02E-04	4.02E-04	3	all
Bacteria;Bacteroidota;Bacteroidia;Sphingobacteriales;Lentimicrobiaceae;Lentimicrobium;iron-reducing_bacterium	0	4.02E-04	NA	4.02E-04	4.02E-04	4.02E-04	1	all
Bacteria;Bacteroidota;Bacteroidia;Sphingobacteriales;Lentimicrobiaceae;Lentimicrobium;uncultured_bacterium	0	1.00E-04	NA	1.00E-04	1.00E-04	1.00E-04	1	all
Bacteria;Bacteroidota;Bacteroidia;Sphingobacteriales;Lentimicrobiaceae;Lentimicrobium;uncultured_Cytophagales	0	1.51E-04	7.10E-05	1.51E-04	2.01E-04	1.00E-04	2	all
Bacteria;Bacteroidota;Bacteroidia;Sphingobacteriales;LiUU-11-161;LiUU-11-161;metagenome	0	0.001305614	0.001420321	0.001305614	0.002309933	3.01E-04	2	all
Bacteria;Bacteroidota;Bacteroidia;Sphingobacteriales;LiUU-11-161;LiUU-11-161;uncultured_bacterium	0	5.36E-04	2.53E-04	5.02E-04	8.03E-04	3.01E-04	3	all
Bacteria;Bacteroidota;Bacteroidia;Sphingobacteriales;NS11-12_marine_group;NS11-12_marine_group;__	5	0.001158553	0.001211823	6.53E-04	0.00431857	1.00E-04	28	all
Bacteria;Bacteroidota;Bacteroidia;Sphingobacteriales;NS11-12_marine_group;NS11-12_marine_group;Haematococcus_lacustris	0	1.00E-04	NA	1.00E-04	1.00E-04	1.00E-04	1	all
Bacteria;Bacteroidota;Bacteroidia;Sphingobacteriales;NS11-12_marine_group;NS11-12_marine_group;metagenome	0	7.70E-04	9.91E-04	3.01E-04	0.001908205	1.00E-04	3	all
Bacteria;Bacteroidota;Bacteroidia;Sphingobacteriales;NS11-12_marine_group;NS11-12_marine_group;uncultured_bacterium	69	0.003043522	0.003239316	0.001004319	0.011047504	1.00E-04	23	all
Bacteria;Bacteroidota;Bacteroidia;Sphingobacteriales;NS11-12_marine_group;NS11-12_marine_group;uncultured_Bacteroidetes	90	2.89E-04	1.56E-04	3.01E-04	5.02E-04	1.00E-04	8	all
Bacteria;Bacteroidota;Bacteroidia;Sphingobacteriales;NS11-12_marine_group;NS11-12_marine_group;uncultured_Flavobacteriales	0	2.01E-04	0	2.01E-04	2.01E-04	2.01E-04	3	all
Bacteria;Bacteroidota;Bacteroidia;Sphingobacteriales;NS11-12_marine_group;NS11-12_marine_group;uncultured_Flexibacteraceae	2	0.003414683	0.005506294	0.001004319	0.017776439	1.00E-04	23	all
Bacteria;Bacteroidota;Bacteroidia;Sphingobacteriales;NS11-12_marine_group;NS11-12_marine_group;uncultured_marine	37	0.002631905	0.003997732	0.001054534	0.018981621	1.00E-04	34	all
Bacteria;Bacteroidota;Bacteroidia;Sphingobacteriales;NS11-12_marine_group;NS11-12_marine_group;unidentified_marine	0	1.00E-04	NA	1.00E-04	1.00E-04	1.00E-04	1	all
Bacteria;Bacteroidota;Bacteroidia;Sphingobacteriales;Sphingobacteriaceae;__;__	54	0.001225269	0.001061446	8.03E-04	0.003012956	3.01E-04	5	all
Bacteria;Bacteroidota;Bacteroidia;Sphingobacteriales;Sphingobacteriaceae;Mucilaginibacter;__	0	0.002912524	0.003834867	0.002912524	0.005624184	2.01E-04	2	all
Bacteria;Bacteroidota;Bacteroidia;Sphingobacteriales;Sphingobacteriaceae;Mucilaginibacter;metagenome	0	4.02E-04	4.26E-04	4.02E-04	7.03E-04	1.00E-04	2	all
Bacteria;Bacteroidota;Bacteroidia;Sphingobacteriales;Sphingobacteriaceae;Nubsella;__	113	8.84E-04	7.15E-04	7.03E-04	0.002008637	2.01E-04	5	all
Bacteria;Bacteroidota;Bacteroidia;Sphingobacteriales;Sphingobacteriaceae;Pedobacter;__	67	0.004298483	0.005497853	0.003414683	0.013759164	1.00E-04	5	all
Bacteria;Bacteroidota;Bacteroidia;Sphingobacteriales;Sphingobacteriaceae;Pedobacter;Pedobacter_composti	0	0.001305614	NA	0.001305614	0.001305614	0.001305614	1	all
Bacteria;Bacteroidota;Bacteroidia;Sphingobacteriales;Sphingobacteriaceae;Pseudopedobacter;uncultured_bacterium	0	8.54E-04	7.71E-04	5.02E-04	0.002008637	4.02E-04	4	all
Bacteria;Bacteroidota;Bacteroidia;Sphingobacteriales;Sphingobacteriaceae;Solitalea;Solitalea_canadensis	0	1.00E-04	NA	1.00E-04	1.00E-04	1.00E-04	1	all
Bacteria;Bacteroidota;Bacteroidia;Sphingobacteriales;Sphingobacteriaceae;Solitalea;uncultured_bacterium	0	4.02E-04	NA	4.02E-04	4.02E-04	4.02E-04	1	all
Bacteria;Bacteroidota;Bacteroidia;Sphingobacteriales;Sphingobacteriaceae;Solitalea;uncultured_Solitalea	0	0.001506478	NA	0.001506478	0.001506478	0.001506478	1	all
Bacteria;Bacteroidota;Bacteroidia;Sphingobacteriales;Sphingobacteriaceae;Sphingobacterium;__	0	6.47E-04	8.70E-04	1.00E-04	0.002410365	1.00E-04	9	all
Bacteria;Bacteroidota;Bacteroidia;Sphingobacteriales;Sphingobacteriaceae;Sphingobacterium;Bacteroidetes_bacterium	0	6.03E-04	NA	6.03E-04	6.03E-04	6.03E-04	1	all
Bacteria;Bacteroidota;Bacteroidia;Sphingobacteriales;Sphingobacteriaceae;Sphingobacterium;Sphingobacterium_alimentarium	0	1.00E-04	NA	1.00E-04	1.00E-04	1.00E-04	1	all
Bacteria;Bacteroidota;Bacteroidia;Sphingobacteriales;Sphingobacteriaceae;Sphingobacterium;Sphingobacterium_bambusae	0	1.00E-04	NA	1.00E-04	1.00E-04	1.00E-04	1	all
Bacteria;Bacteroidota;Bacteroidia;Sphingobacteriales;Sphingobacteriaceae;Sphingobacterium;Sphingobacterium_chuzhouense	0	3.01E-04	NA	3.01E-04	3.01E-04	3.01E-04	1	all
Bacteria;Bacteroidota;Bacteroidia;Sphingobacteriales;Sphingobacteriaceae;Sphingobacterium;Sphingobacterium_composti	0	0.001556694	4.97E-04	0.001556694	0.001908205	0.001205182	2	all
Bacteria;Bacteroidota;Bacteroidia;Sphingobacteriales;Sphingobacteriaceae;Sphingobacterium;Sphingobacterium_siyangense	0	1.00E-04	NA	1.00E-04	1.00E-04	1.00E-04	1	all
Bacteria;Bacteroidota;Bacteroidia;Sphingobacteriales;Sphingobacteriaceae;Sphingobacterium;Sphingobacterium_spiritivorum	0	3.01E-04	NA	3.01E-04	3.01E-04	3.01E-04	1	all
Bacteria;Bacteroidota;Bacteroidia;Sphingobacteriales;Sphingobacteriaceae;Sphingobacterium;Sphingobacterium_thermophilum	0	0.009139299	NA	0.009139299	0.009139299	0.009139299	1	all
Bacteria;Bacteroidota;Bacteroidia;Sphingobacteriales;Sphingobacteriaceae;uncultured;uncultured_bacterium	0	3.01E-04	NA	3.01E-04	3.01E-04	3.01E-04	1	all
Bacteria;Bacteroidota;Bacteroidia;Sphingobacteriales;Z4MB62;Z4MB62;uncultured_Bacteroidetes	0	2.01E-04	1.00E-04	2.01E-04	3.01E-04	1.00E-04	3	all
Bacteria;Bacteroidota;Chlorobia;Chlorobiales;Chlorobiaceae;Chlorobaculum;__	15	0.002671487	0.001971383	0.00160691	0.005322888	9.04E-04	5	all
Bacteria;Bacteroidota;Chlorobia;Chlorobiales;Chlorobiaceae;Chlorobaculum;Chlorobium_limicola	15	0.007013491	0.006458453	0.007130662	0.01677212	1.00E-04	6	all
Bacteria;Bacteroidota;Chlorobia;Chlorobiales;Chlorobiaceae;Chlorobaculum;uncultured_bacterium	0	2.01E-04	0	2.01E-04	2.01E-04	2.01E-04	4	all
Bacteria;Bacteroidota;Chlorobia;Chlorobiales;Chlorobiaceae;Chlorobaculum;uncultured_Chlorobi	15	0.008677312	0.013218501	7.03E-04	0.035854173	1.00E-04	10	all
Bacteria;Bacteroidota;Chlorobia;Chlorobiales;Chlorobiaceae;Chlorobium;__	15	0.004352047	0.00409519	0.003163603	0.00974189	1.00E-04	6	all
Bacteria;Bacteroidota;Chlorobia;Chlorobiales;Chlorobiaceae;Chlorobium;Chlorobium_chlorochromatii	0	2.51E-04	7.10E-05	2.51E-04	3.01E-04	2.01E-04	2	all
Bacteria;Bacteroidota;Chlorobia;Chlorobiales;Chlorobiaceae;Chlorobium;uncultured_bacterium	15	0.00393119	0.002981224	0.002912524	0.008335844	6.03E-04	7	all
Bacteria;Bacteroidota;Chlorobia;Chlorobiales;Chlorobiaceae;Prosthecochloris;__	0	1.00E-04	NA	1.00E-04	1.00E-04	1.00E-04	1	all
Bacteria;Bacteroidota;Chlorobia;Chlorobiales;Chlorobiaceae;Prosthecochloris;uncultured_bacterium	0	1.51E-04	7.10E-05	1.51E-04	2.01E-04	1.00E-04	2	all
Bacteria;Bacteroidota;Ignavibacteria;Ignavibacteriales;__;__;__	0	1.67E-04	1.16E-04	1.00E-04	3.01E-04	1.00E-04	3	all
Bacteria;Bacteroidota;Ignavibacteria;Ignavibacteriales;Ignavibacteriaceae;Ignavibacterium;__	0	3.01E-04	NA	3.01E-04	3.01E-04	3.01E-04	1	all
Bacteria;Bacteroidota;Ignavibacteria;Ignavibacteriales;Ignavibacteriaceae;Ignavibacterium;uncultured_bacterium	0	1.76E-04	1.51E-04	1.00E-04	4.02E-04	1.00E-04	4	all
Bacteria;Bacteroidota;Ignavibacteria;Ignavibacteriales;LD-RB-34;LD-RB-34;uncultured_bacterium	0	3.01E-04	NA	3.01E-04	3.01E-04	3.01E-04	1	all
Bacteria;Bacteroidota;Ignavibacteria;Ignavibacteriales;Melioribacteraceae;IheB3-7;__	0	2.01E-04	0	2.01E-04	2.01E-04	2.01E-04	2	all
Bacteria;Bacteroidota;Ignavibacteria;Ignavibacteriales;Melioribacteraceae;IheB3-7;uncultured_bacterium	0	1.51E-04	7.10E-05	1.51E-04	2.01E-04	1.00E-04	2	all
Bacteria;Bacteroidota;Ignavibacteria;Ignavibacteriales;Melioribacteraceae;IheB3-7;uncultured_Chlorobi	17	2.68E-04	1.97E-04	2.01E-04	6.03E-04	1.00E-04	6	all
Bacteria;Bacteroidota;Ignavibacteria;Ignavibacteriales;Melioribacteraceae;IheB3-7;uncultured_prokaryote	0	0.001673864	0.002304103	6.03E-04	0.00431857	1.00E-04	3	all
Bacteria;Bacteroidota;Ignavibacteria;Ignavibacteriales;PHOS-HE36;PHOS-HE36;__	0	4.02E-04	2.66E-04	3.01E-04	7.03E-04	2.01E-04	3	all
Bacteria;Bacteroidota;Ignavibacteria;Ignavibacteriales;SR-FBR-L83;SR-FBR-L83;uncultured_bacterium	0	2.01E-04	1.42E-04	2.01E-04	3.01E-04	1.00E-04	2	all
Bacteria;Bacteroidota;Kapabacteria;Kapabacteriales;Kapabacteriales;Kapabacteriales;__	196	2.18E-04	1.95E-04	1.51E-04	6.03E-04	1.00E-04	6	all
Bacteria;Bacteroidota;Kapabacteria;Kapabacteriales;Kapabacteriales;Kapabacteriales;metagenome	0	0.015617154	0.017401588	0.011399016	0.038264538	0.001406046	4	all
Bacteria;Bacteroidota;Kapabacteria;Kapabacteriales;Kapabacteriales;Kapabacteriales;uncultured_bacterium	0	2.01E-04	1.31E-04	1.51E-04	4.02E-04	1.00E-04	8	all
Bacteria;Bacteroidota;Kapabacteria;Kapabacteriales;Kapabacteriales;Kapabacteriales;uncultured_Chlorobi	0	1.51E-04	7.10E-05	1.51E-04	2.01E-04	1.00E-04	2	all
Bacteria;Bacteroidota;Kapabacteria;Kapabacteriales;Kapabacteriales;Kapabacteriales;uncultured_Chlorobiales	0	1.51E-04	7.10E-05	1.51E-04	2.01E-04	1.00E-04	2	all
Bacteria;Bacteroidota;Kapabacteria;Kapabacteriales;Kapabacteriales;Kapabacteriales;uncultured_organism	0	1.51E-04	7.10E-05	1.51E-04	2.01E-04	1.00E-04	2	all
Bacteria;Bacteroidota;Kapabacteria;Kapabacteriales;Kapabacteriales;Kapabacteriales;uncultured_sludge	0	3.35E-04	3.23E-04	2.01E-04	7.03E-04	1.00E-04	3	all
Bacteria;Bacteroidota;Kryptonia;Kryptoniales;BSV26;BSV26;__	2	0.004588301	0.005812392	0.001908205	0.021191122	1.00E-04	35	all
Bacteria;Bacteroidota;Kryptonia;Kryptoniales;BSV26;BSV26;denitrifying_bacterium	0	1.00E-04	NA	1.00E-04	1.00E-04	1.00E-04	1	all
Bacteria;Bacteroidota;Kryptonia;Kryptoniales;BSV26;BSV26;Ignavibacteria_bacterium	0	1.00E-04	NA	1.00E-04	1.00E-04	1.00E-04	1	all
Bacteria;Bacteroidota;Kryptonia;Kryptoniales;BSV26;BSV26;uncultured_bacterium	0	0.001378655	0.003036662	2.01E-04	0.010344481	1.00E-04	11	all
Bacteria;Bacteroidota;Kryptonia;Kryptoniales;BSV26;BSV26;uncultured_Chlorobi	0	0.002284825	0.003909002	4.52E-04	0.00813498	1.00E-04	4	all
Bacteria;Bacteroidota;Kryptonia;Kryptoniales;BSV26;BSV26;uncultured_soil	0	5.02E-04	1.42E-04	5.02E-04	6.03E-04	4.02E-04	2	all
Bacteria;Bacteroidota;Kryptonia;Kryptoniales;MSB-3C8;MSB-3C8;uncultured_bacterium	0	2.34E-04	2.32E-04	1.00E-04	5.02E-04	1.00E-04	3	all
Bacteria;Bacteroidota;OC31;OC31;OC31;OC31;uncultured_bacterium	0	9.04E-04	NA	9.04E-04	9.04E-04	9.04E-04	1	all
Bacteria;Bacteroidota;Rhodothermia;Balneolales;Balneolaceae;__;__	0	1.00E-04	NA	1.00E-04	1.00E-04	1.00E-04	1	all
Bacteria;Bacteroidota;Rhodothermia;Balneolales;Balneolaceae;Aliifodinibius;uncultured_bacterium	0	1.00E-04	NA	1.00E-04	1.00E-04	1.00E-04	1	all
Bacteria;Bacteroidota;Rhodothermia;Balneolales;Balneolaceae;B2706-C7;__	0	2.01E-04	0	2.01E-04	2.01E-04	2.01E-04	2	all
Bacteria;Bacteroidota;Rhodothermia;Balneolales;Balneolaceae;CK06-06-Mud-MAS4B-21;uncultured_bacterium	0	1.00E-04	NA	1.00E-04	1.00E-04	1.00E-04	1	all
Bacteria;Bacteroidota;Rhodothermia;Balneolales;Balneolaceae;Gracilimonas;Gracilimonas_tropica	0	1.00E-04	NA	1.00E-04	1.00E-04	1.00E-04	1	all
Bacteria;Bacteroidota;Rhodothermia;Balneolales;Balneolaceae;Gracilimonas;uncultured_bacterium	0	2.01E-04	NA	2.01E-04	2.01E-04	2.01E-04	1	all
Bacteria;Bacteroidota;Rhodothermia;Balneolales;Balneolaceae;uncultured;__	163	2.18E-04	1.61E-04	1.51E-04	5.02E-04	1.00E-04	6	all
Bacteria;Bacteroidota;Rhodothermia;Balneolales;Balneolaceae;uncultured;Aliifodinibius_sp.	0	3.01E-04	2.84E-04	3.01E-04	5.02E-04	1.00E-04	2	all
Bacteria;Bacteroidota;Rhodothermia;Balneolales;Balneolaceae;uncultured;uncultured_bacterium	0	1.51E-04	7.10E-05	1.51E-04	2.01E-04	1.00E-04	2	all
Bacteria;Bacteroidota;Rhodothermia;Balneolales;Balneolaceae;uncultured;uncultured_Bacteroidetes	0	1.00E-04	NA	1.00E-04	1.00E-04	1.00E-04	1	all
Bacteria;Bacteroidota;Rhodothermia;Rhodothermales;Rhodothermaceae;__;__	0	2.01E-04	1.74E-04	1.00E-04	4.02E-04	1.00E-04	3	all
Bacteria;Bacteroidota;Rhodothermia;Rhodothermales;Rhodothermaceae;Rubricoccus;Rubricoccus_marinus	0	1.00E-04	NA	1.00E-04	1.00E-04	1.00E-04	1	all
Bacteria;Bacteroidota;Rhodothermia;Rhodothermales;Rhodothermaceae;Rubrivirga;uncultured_bacterium	0	2.01E-04	NA	2.01E-04	2.01E-04	2.01E-04	1	all
Bacteria;Bacteroidota;Rhodothermia;Rhodothermales;Rhodothermaceae;uncultured;__	0	0.001260978	0.002451397	4.02E-04	0.007733253	1.00E-04	9	all
Bacteria;Bacteroidota;Rhodothermia;Rhodothermales;Rhodothermaceae;uncultured;uncultured_bacterium	23	4.47E-04	5.96E-04	2.01E-04	0.002008637	1.00E-04	11	all
Bacteria;Bacteroidota;Rhodothermia;Rhodothermales;Rhodothermaceae;uncultured;uncultured_Bacteroidetes	0	0.001941683	0.002592491	7.03E-04	0.004921161	2.01E-04	3	all
Bacteria;Bacteroidota;Rhodothermia;Rhodothermales;Rhodothermaceae;uncultured;uncultured_Cytophaga	105	2.41E-04	1.35E-04	3.01E-04	4.02E-04	1.00E-04	5	all
Bacteria;Bacteroidota;Rhodothermia;Rhodothermales;Rhodothermaceae;uncultured;uncultured_marine	17	7.70E-04	0.001115954	3.52E-04	0.003012956	1.00E-04	6	all
Bacteria;Bacteroidota;Rhodothermia;Rhodothermales;Rhodothermaceae;uncultured;uncultured_Rhodothermaceae	0	1.67E-04	5.80E-05	2.01E-04	2.01E-04	1.00E-04	3	all
Bacteria;Bacteroidota;SJA-28;SJA-28;SJA-28;SJA-28;Chlorobi_bacterium	0	1.67E-04	5.80E-05	2.01E-04	2.01E-04	1.00E-04	3	all
Bacteria;Bacteroidota;SJA-28;SJA-28;SJA-28;SJA-28;metagenome	0	1.51E-04	7.10E-05	1.51E-04	2.01E-04	1.00E-04	2	all
Bacteria;Bacteroidota;SJA-28;SJA-28;SJA-28;SJA-28;uncultured_bacterium	0	1.00E-04	0	1.00E-04	1.00E-04	1.00E-04	2	all
Bacteria;Bdellovibrionota;__;__;__;__;__	0	2.01E-04	NA	2.01E-04	2.01E-04	2.01E-04	1	all
Bacteria;Bdellovibrionota;Bdellovibrionia;Bacteriovoracales;Bacteriovoracaceae;__;__	72	9.07E-04	0.001008429	4.02E-04	0.004017274	1.00E-04	29	all
Bacteria;Bdellovibrionota;Bdellovibrionia;Bacteriovoracales;Bacteriovoracaceae;Bacteriovoracaceae;uncultured_bacterium	0	3.01E-04	2.17E-04	2.51E-04	6.03E-04	1.00E-04	4	all
Bacteria;Bdellovibrionota;Bdellovibrionia;Bacteriovoracales;Bacteriovoracaceae;Bacteriovoracaceae;uncultured_delta	0	0.001908205	NA	0.001908205	0.001908205	0.001908205	1	all
Bacteria;Bdellovibrionota;Bdellovibrionia;Bacteriovoracales;Bacteriovoracaceae;Bacteriovorax;__	0	5.52E-04	4.53E-04	4.02E-04	0.001205182	2.01E-04	4	all
Bacteria;Bdellovibrionota;Bdellovibrionia;Bacteriovoracales;Bacteriovoracaceae;Bacteriovorax;Bacteriovorax_sp.	0	3.01E-04	2.66E-04	2.01E-04	6.03E-04	1.00E-04	3	all
Bacteria;Bdellovibrionota;Bdellovibrionia;Bacteriovoracales;Bacteriovoracaceae;Halobacteriovorax;__	0	0.001824512	0.003594516	3.01E-04	0.009139299	1.00E-04	6	all
Bacteria;Bdellovibrionota;Bdellovibrionia;Bacteriovoracales;Bacteriovoracaceae;Halobacteriovorax;Bacteriovorax_sp.	17	4.39E-04	6.37E-04	2.01E-04	0.002008637	1.00E-04	8	all
Bacteria;Bdellovibrionota;Bdellovibrionia;Bacteriovoracales;Bacteriovoracaceae;Halobacteriovorax;Halobacteriovorax_sp.	0	4.69E-04	3.53E-04	5.02E-04	8.03E-04	1.00E-04	3	all
Bacteria;Bdellovibrionota;Bdellovibrionia;Bacteriovoracales;Bacteriovoracaceae;Halobacteriovorax;uncultured_bacterium	0	4.02E-04	NA	4.02E-04	4.02E-04	4.02E-04	1	all
Bacteria;Bdellovibrionota;Bdellovibrionia;Bacteriovoracales;Bacteriovoracaceae;Halobacteriovorax;uncultured_phototrophic	0	5.02E-04	4.26E-04	5.02E-04	8.03E-04	2.01E-04	2	all
Bacteria;Bdellovibrionota;Bdellovibrionia;Bacteriovoracales;Bacteriovoracaceae;Peredibacter;__	80	0.001244239	0.001365763	8.03E-04	0.007532389	1.00E-04	36	all
Bacteria;Bdellovibrionota;Bdellovibrionia;Bacteriovoracales;Bacteriovoracaceae;Peredibacter;Bacteriovorax_sp.	195	0.001092196	0.001177897	3.01E-04	0.002812092	2.01E-04	8	all
Bacteria;Bdellovibrionota;Bdellovibrionia;Bacteriovoracales;Bacteriovoracaceae;Peredibacter;metagenome	0	0.006466266	0.010749379	4.02E-04	0.029928693	1.00E-04	13	all
Bacteria;Bdellovibrionota;Bdellovibrionia;Bacteriovoracales;Bacteriovoracaceae;Peredibacter;Peredibacter_starrii	15	0.001090403	0.001030896	8.03E-04	0.003715979	1.00E-04	14	all
Bacteria;Bdellovibrionota;Bdellovibrionia;Bacteriovoracales;Bacteriovoracaceae;Peredibacter;uncultured_Bacteriovoracaceae	0	3.01E-04	NA	3.01E-04	3.01E-04	3.01E-04	1	all
Bacteria;Bdellovibrionota;Bdellovibrionia;Bacteriovoracales;Bacteriovoracaceae;Peredibacter;uncultured_Bacteriovorax	17	5.60E-04	2.58E-04	6.03E-04	9.04E-04	3.01E-04	7	all
Bacteria;Bdellovibrionota;Bdellovibrionia;Bacteriovoracales;Bacteriovoracaceae;Peredibacter;uncultured_bacterium	11	4.18E-04	3.25E-04	4.02E-04	0.001305614	1.00E-04	25	all
Bacteria;Bdellovibrionota;Bdellovibrionia;Bacteriovoracales;Bacteriovoracaceae;Peredibacter;uncultured_delta	17	3.01E-04	2.36E-04	2.01E-04	8.03E-04	1.00E-04	9	all
Bacteria;Bdellovibrionota;Bdellovibrionia;Bacteriovoracales;Bacteriovoracaceae;Peredibacter;uncultured_marine	0	3.01E-04	NA	3.01E-04	3.01E-04	3.01E-04	1	all
Bacteria;Bdellovibrionota;Bdellovibrionia;Bacteriovoracales;Bacteriovoracaceae;Peredibacter;uncultured_organism	0	2.26E-04	1.90E-04	1.51E-04	5.02E-04	1.00E-04	4	all
Bacteria;Bdellovibrionota;Bdellovibrionia;Bacteriovoracales;Bacteriovoracaceae;Peredibacter;uncultured_Peredibacter	0	2.01E-04	NA	2.01E-04	2.01E-04	2.01E-04	1	all
Bacteria;Bdellovibrionota;Bdellovibrionia;Bacteriovoracales;Bacteriovoracaceae;Peredibacter;uncultured_prokaryote	0	0.001439523	0.002319374	1.00E-04	0.004117706	1.00E-04	3	all
Bacteria;Bdellovibrionota;Bdellovibrionia;Bacteriovoracales;Bacteriovoracaceae;uncultured;__	161	4.02E-04	3.67E-04	2.51E-04	0.001406046	1.00E-04	16	all
Bacteria;Bdellovibrionota;Bdellovibrionia;Bacteriovoracales;Bacteriovoracaceae;uncultured;Bacteriovorax_sp.	0	3.01E-04	NA	3.01E-04	3.01E-04	3.01E-04	1	all
Bacteria;Bdellovibrionota;Bdellovibrionia;Bacteriovoracales;Bacteriovoracaceae;uncultured;uncultured_bacterium	129	4.49E-04	3.59E-04	5.02E-04	0.001406046	1.00E-04	17	all
Bacteria;Bdellovibrionota;Bdellovibrionia;Bacteriovoracales;Bacteriovoracaceae;uncultured;uncultured_delta	0	6.65E-04	6.57E-04	4.02E-04	0.002008637	1.00E-04	8	all
Bacteria;Bdellovibrionota;Bdellovibrionia;Bacteriovoracales;Bacteriovoracaceae;uncultured;uncultured_marine	11	2.85E-04	3.07E-04	2.01E-04	9.04E-04	1.00E-04	6	all
Bacteria;Bdellovibrionota;Bdellovibrionia;Bdellovibrionales;Bdellovibrionaceae;__;__	0	2.81E-04	1.65E-04	2.01E-04	5.02E-04	1.00E-04	5	all
Bacteria;Bdellovibrionota;Bdellovibrionia;Bdellovibrionales;Bdellovibrionaceae;Bdellovibrio;__	99	4.91E-04	4.59E-04	4.02E-04	0.002309933	1.00E-04	26	all
Bacteria;Bdellovibrionota;Bdellovibrionia;Bdellovibrionales;Bdellovibrionaceae;Bdellovibrio;Bdellovibrio_bacteriovorus	0	0.001406046	0.002030281	5.52E-04	0.004419002	1.00E-04	4	all
Bacteria;Bdellovibrionota;Bdellovibrionia;Bdellovibrionales;Bdellovibrionaceae;Bdellovibrio;Bdellovibrio_exovorus	0	7.53E-04	4.97E-04	7.53E-04	0.00110475	4.02E-04	2	all
Bacteria;Bdellovibrionota;Bdellovibrionia;Bdellovibrionales;Bdellovibrionaceae;Bdellovibrio;Bdellovibrio_sp.	0	5.02E-04	3.01E-04	5.02E-04	8.03E-04	2.01E-04	3	all
Bacteria;Bdellovibrionota;Bdellovibrionia;Bdellovibrionales;Bdellovibrionaceae;Bdellovibrio;Bdellovibrionales_bacterium	0	3.01E-04	1.59E-04	3.01E-04	5.02E-04	1.00E-04	5	all
Bacteria;Bdellovibrionota;Bdellovibrionia;Bdellovibrionales;Bdellovibrionaceae;Bdellovibrio;marine_metagenome	17	3.01E-04	2.39E-04	2.01E-04	7.03E-04	1.00E-04	7	all
Bacteria;Bdellovibrionota;Bdellovibrionia;Bdellovibrionales;Bdellovibrionaceae;Bdellovibrio;metagenome	204	3.62E-04	3.66E-04	2.01E-04	0.001004319	1.00E-04	5	all
Bacteria;Bdellovibrionota;Bdellovibrionia;Bdellovibrionales;Bdellovibrionaceae;Bdellovibrio;uncultured_bacterium	0	0.001339091	0.001845796	7.03E-04	0.00974189	1.00E-04	45	all
Bacteria;Bdellovibrionota;Bdellovibrionia;Bdellovibrionales;Bdellovibrionaceae;Bdellovibrio;uncultured_Bdellovibrio	0	3.35E-04	3.23E-04	2.01E-04	7.03E-04	1.00E-04	3	all
Bacteria;Bdellovibrionota;Bdellovibrionia;Bdellovibrionales;Bdellovibrionaceae;Bdellovibrio;uncultured_deep-sea	58	3.59E-04	2.58E-04	2.01E-04	8.03E-04	1.00E-04	7	all
Bacteria;Bdellovibrionota;Bdellovibrionia;Bdellovibrionales;Bdellovibrionaceae;Bdellovibrio;uncultured_delta	0	3.26E-04	3.32E-04	2.01E-04	8.03E-04	1.00E-04	4	all
Bacteria;Bdellovibrionota;Bdellovibrionia;Bdellovibrionales;Bdellovibrionaceae;Bdellovibrio;uncultured_marine	0	1.67E-04	1.16E-04	1.00E-04	3.01E-04	1.00E-04	3	all
Bacteria;Bdellovibrionota;Bdellovibrionia;Bdellovibrionales;Bdellovibrionaceae;Bdellovibrio;uncultured_organism	144	1.88E-04	9.95E-05	1.51E-04	3.01E-04	1.00E-04	8	all
Bacteria;Bdellovibrionota;Bdellovibrionia;Bdellovibrionales;Bdellovibrionaceae;Bdellovibrio;uncultured_prokaryote	0	2.01E-04	NA	2.01E-04	2.01E-04	2.01E-04	1	all
Bacteria;Bdellovibrionota;Bdellovibrionia;Bdellovibrionales;Bdellovibrionaceae;Bdellovibrio;uncultured_soil	12	0.001647082	0.003292572	1.00E-04	0.007532389	1.00E-04	5	all
Bacteria;Bdellovibrionota;Bdellovibrionia;Bdellovibrionales;Bdellovibrionaceae;Bdellovibrio;unidentified	0	9.37E-04	4.95E-04	7.03E-04	0.001506478	6.03E-04	3	all
Bacteria;Bdellovibrionota;Bdellovibrionia;Bdellovibrionales;Bdellovibrionaceae;OM27_clade;__	16	0.003234543	0.004646137	0.001807773	0.022095009	1.00E-04	63	all
Bacteria;Bdellovibrionota;Bdellovibrionia;Bdellovibrionales;Bdellovibrionaceae;OM27_clade;metagenome	15	0.001294455	7.96E-04	0.001305614	0.002510796	2.01E-04	9	all
Bacteria;Bdellovibrionota;Bdellovibrionia;Bdellovibrionales;Bdellovibrionaceae;OM27_clade;uncultured_bacterium	16	0.002856728	0.003177891	0.001908205	0.01677212	1.00E-04	54	all
Bacteria;Bdellovibrionota;Bdellovibrionia;Bdellovibrionales;Bdellovibrionaceae;OM27_clade;uncultured_delta	0	0.00185241	0.003189261	8.03E-04	0.014663051	1.00E-04	27	all
Bacteria;Bdellovibrionota;Bdellovibrionia;Bdellovibrionales;Bdellovibrionaceae;OM27_clade;uncultured_marine	11	0.001458271	0.002225633	7.03E-04	0.009541026	1.00E-04	25	all
Bacteria;Bdellovibrionota;Bdellovibrionia;Bdellovibrionales;Bdellovibrionaceae;OM27_clade;uncultured_organism	0	3.01E-04	NA	3.01E-04	3.01E-04	3.01E-04	1	all
Bacteria;Bdellovibrionota;Bdellovibrionia;Bdellovibrionales;Bdellovibrionaceae;OM27_clade;uncultured_proteobacterium	0	1.00E-04	NA	1.00E-04	1.00E-04	1.00E-04	1	all
Bacteria;Bdellovibrionota;Bdellovibrionia;Bdellovibrionales;Bdellovibrionaceae;OM27_clade;uncultured_soil	0	3.01E-04	NA	3.01E-04	3.01E-04	3.01E-04	1	all
Bacteria;Bdellovibrionota;Bdellovibrionia;Bdellovibrionales;Bdellovibrionaceae;OM27_clade;unidentified_marine	0	4.02E-04	0	4.02E-04	4.02E-04	4.02E-04	2	all
Bacteria;Bdellovibrionota;Oligoflexia;0319-6G20;0319-6G20;0319-6G20;__	3	0.002165311	0.002863748	0.001406046	0.01566737	1.00E-04	50	all
Bacteria;Bdellovibrionota;Oligoflexia;0319-6G20;0319-6G20;0319-6G20;bacterium_enrichment	0	3.01E-04	NA	3.01E-04	3.01E-04	3.01E-04	1	all
Bacteria;Bdellovibrionota;Oligoflexia;0319-6G20;0319-6G20;0319-6G20;Deltaproteobacteria_bacterium	0	0.003173647	0.004874619	7.03E-04	0.011750527	2.01E-04	5	all
Bacteria;Bdellovibrionota;Oligoflexia;0319-6G20;0319-6G20;0319-6G20;marine_metagenome	0	7.63E-04	0.001320211	1.00E-04	0.003113388	1.00E-04	5	all
Bacteria;Bdellovibrionota;Oligoflexia;0319-6G20;0319-6G20;0319-6G20;metagenome	0	0.059053932	NA	0.059053932	0.059053932	0.059053932	1	all
Bacteria;Bdellovibrionota;Oligoflexia;0319-6G20;0319-6G20;0319-6G20;Olavius_ilvae	0	1.51E-04	7.10E-05	1.51E-04	2.01E-04	1.00E-04	2	all
Bacteria;Bdellovibrionota;Oligoflexia;0319-6G20;0319-6G20;0319-6G20;uncultured_bacterium	2	0.001091791	0.001291045	6.03E-04	0.005122025	1.00E-04	31	all
Bacteria;Bdellovibrionota;Oligoflexia;0319-6G20;0319-6G20;0319-6G20;uncultured_deep-sea	32	0.001345787	0.002755098	5.02E-04	0.010947072	1.00E-04	15	all
Bacteria;Bdellovibrionota;Oligoflexia;0319-6G20;0319-6G20;0319-6G20;uncultured_delta	0	0.001479087	0.001726196	5.02E-04	0.00542332	1.00E-04	11	all
Bacteria;Bdellovibrionota;Oligoflexia;0319-6G20;0319-6G20;0319-6G20;uncultured_Geoalkalibacter	0	2.01E-04	0	2.01E-04	2.01E-04	2.01E-04	2	all
Bacteria;Bdellovibrionota;Oligoflexia;0319-6G20;0319-6G20;0319-6G20;uncultured_marine	0	5.62E-04	6.99E-04	3.52E-04	0.00271166	1.00E-04	22	all
Bacteria;Bdellovibrionota;Oligoflexia;0319-6G20;0319-6G20;0319-6G20;uncultured_Myxococcales	0	1.00E-04	NA	1.00E-04	1.00E-04	1.00E-04	1	all
Bacteria;Bdellovibrionota;Oligoflexia;0319-6G20;0319-6G20;0319-6G20;uncultured_organism	103	2.59E-04	1.63E-04	2.51E-04	5.02E-04	1.00E-04	12	all
Bacteria;Bdellovibrionota;Oligoflexia;0319-6G20;0319-6G20;0319-6G20;uncultured_proteobacterium	15	5.02E-04	4.09E-04	3.01E-04	0.00110475	1.00E-04	11	all
Bacteria;Bdellovibrionota;Oligoflexia;0319-6G20;0319-6G20;0319-6G20;uncultured_Roseobacter	0	3.26E-04	4.52E-04	1.00E-04	0.001004319	1.00E-04	4	all
Bacteria;Bdellovibrionota;Oligoflexia;0319-6G20;0319-6G20;0319-6G20;uncultured_sediment	0	2.51E-04	2.13E-04	2.51E-04	4.02E-04	1.00E-04	2	all
Bacteria;Bdellovibrionota;Oligoflexia;0319-6G20;0319-6G20;0319-6G20;uncultured_Syntrophobacteraceae	78	1.51E-04	5.50E-05	1.51E-04	2.01E-04	1.00E-04	6	all
Bacteria;Bdellovibrionota;Oligoflexia;053A03-B-DI-P58;053A03-B-DI-P58;053A03-B-DI-P58;uncultured_bacterium	15	0.001015478	6.06E-04	0.001004319	0.001807773	3.01E-04	9	all
Bacteria;Bdellovibrionota;Oligoflexia;053A03-B-DI-P58;053A03-B-DI-P58;053A03-B-DI-P58;uncultured_delta	19	9.74E-04	0.001217835	5.02E-04	0.005021593	1.00E-04	23	all
Bacteria;Bdellovibrionota;Oligoflexia;053A03-B-DI-P58;053A03-B-DI-P58;053A03-B-DI-P58;uncultured_marine	0	9.04E-04	NA	9.04E-04	9.04E-04	9.04E-04	1	all
Bacteria;Bdellovibrionota;Oligoflexia;Oligoflexales;__;__;__	0	4.02E-04	NA	4.02E-04	4.02E-04	4.02E-04	1	all
Bacteria;Bdellovibrionota;Oligoflexia;Oligoflexales;Oligoflexales;Oligoflexales;uncultured_bacterium	0	1.00E-04	NA	1.00E-04	1.00E-04	1.00E-04	1	all
Bacteria;Bdellovibrionota;Oligoflexia;Oligoflexales;Oligoflexales;Oligoflexus;__	0	5.02E-04	1.74E-04	4.02E-04	7.03E-04	4.02E-04	3	all
Bacteria;Bdellovibrionota;Oligoflexia;Oligoflexales;Oligoflexales;Oligoflexus;metagenome	0	4.02E-04	NA	4.02E-04	4.02E-04	4.02E-04	1	all
Bacteria;Bdellovibrionota;Oligoflexia;Oligoflexales;Oligoflexales;Oligoflexus;uncultured_bacterium	0	5.02E-04	NA	5.02E-04	5.02E-04	5.02E-04	1	all
Bacteria;Bdellovibrionota;Oligoflexia;Oligoflexales;Oligoflexales;Oligoflexus;uncultured_delta	0	0.002209501	NA	0.002209501	0.002209501	0.002209501	1	all
Bacteria;Bdellovibrionota;Oligoflexia;Oligoflexales;Oligoflexales;Oligoflexus;uncultured_proteobacterium	0	4.02E-04	4.26E-04	4.02E-04	7.03E-04	1.00E-04	2	all
Bacteria;Bdellovibrionota;Oligoflexia;Oligoflexales;Oligoflexales;Pseudobacteriovorax;__	11	2.34E-04	1.04E-04	2.01E-04	4.02E-04	1.00E-04	6	all
Bacteria;Bdellovibrionota;Oligoflexia;Oligoflexales;Oligoflexales;Pseudobacteriovorax;uncultured_bacterium	0	3.52E-04	7.10E-05	3.52E-04	4.02E-04	3.01E-04	2	all
Bacteria;Bdellovibrionota;Oligoflexia;Oligoflexales;Oligoflexales;Pseudobacteriovorax;uncultured_delta	114	6.28E-04	0.001016795	3.52E-04	0.003113388	1.00E-04	8	all
Bacteria;Bdellovibrionota;Oligoflexia;Oligoflexales;uncultured;uncultured;__	0	0.0021007	0.00498816	7.03E-04	0.024404941	1.00E-04	36	all
Bacteria;Bdellovibrionota;Oligoflexia;Oligoflexales;uncultured;uncultured;metagenome	0	8.24E-04	0.001492501	3.52E-04	0.005021593	1.00E-04	10	all
Bacteria;Bdellovibrionota;Oligoflexia;Oligoflexales;uncultured;uncultured;uncultured_bacterium	0	0.002046638	0.005561481	0.00110475	0.034548559	1.00E-04	37	all
Bacteria;Bdellovibrionota;Oligoflexia;Oligoflexales;uncultured;uncultured;uncultured_delta	32	3.18E-04	2.87E-04	2.01E-04	8.03E-04	1.00E-04	6	all
Bacteria;Bdellovibrionota;Oligoflexia;Oligoflexales;uncultured;uncultured;uncultured_marine	0	0.00123866	0.001971468	1.00E-04	0.003515115	1.00E-04	3	all
Bacteria;Bdellovibrionota;Oligoflexia;Oligoflexales;uncultured;uncultured;uncultured_organism	0	2.51E-04	2.13E-04	2.51E-04	4.02E-04	1.00E-04	2	all
Bacteria;Bdellovibrionota;Oligoflexia;Oligoflexales;uncultured;uncultured;uncultured_proteobacterium	11	4.02E-04	3.10E-04	4.02E-04	9.04E-04	1.00E-04	5	all
Bacteria;Bdellovibrionota;Oligoflexia;Oligoflexales;uncultured;uncultured;uncultured_sediment	0	1.34E-04	5.80E-05	1.00E-04	2.01E-04	1.00E-04	3	all
Bacteria;Bdellovibrionota;Oligoflexia;Oligoflexales;uncultured;uncultured;uncultured_soil	0	1.00E-04	NA	1.00E-04	1.00E-04	1.00E-04	1	all
Bacteria;Bdellovibrionota;Oligoflexia;Oligoflexia;Oligoflexia;Oligoflexia;Deltaproteobacteria_bacterium	0	3.29E-04	3.65E-04	2.01E-04	0.00110475	1.00E-04	11	all
Bacteria;Bdellovibrionota;Oligoflexia;Silvanigrellales;Silvanigrellaceae;__;__	58	3.21E-04	2.29E-04	3.01E-04	6.03E-04	1.00E-04	5	all
Bacteria;Bdellovibrionota;Oligoflexia;Silvanigrellales;Silvanigrellaceae;Silvanigrella;__	0	2.95E-04	2.55E-04	2.01E-04	8.03E-04	1.00E-04	17	all
Bacteria;Bdellovibrionota;Oligoflexia;Silvanigrellales;Silvanigrellaceae;Silvanigrella;Spirobacillus_cienkowskii	0	1.00E-04	NA	1.00E-04	1.00E-04	1.00E-04	1	all
Bacteria;Bdellovibrionota;Oligoflexia;Silvanigrellales;Silvanigrellaceae;Silvanigrella;uncultured_bacterium	0	0.002159285	0.003260041	7.03E-04	0.00703023	2.01E-04	4	all
Bacteria;Bdellovibrionota;Oligoflexia;Silvanigrellales;Silvanigrellaceae;uncultured;uncultured_bacterium	15	6.95E-04	8.74E-04	3.01E-04	0.00271166	1.00E-04	13	all
Bacteria;Bdellovibrionota;Oligoflexia;uncultured;uncultured;uncultured;uncultured_delta	0	7.37E-04	7.95E-04	4.52E-04	0.002008637	1.00E-04	6	all
Bacteria;Caldatribacteriota;JS1;JS1;JS1;JS1;uncultured_bacterium	0	4.02E-04	NA	4.02E-04	4.02E-04	4.02E-04	1	all
Bacteria;Caldatribacteriota;JS1;JS1;JS1;JS1;uncultured_organism	0	2.01E-04	NA	2.01E-04	2.01E-04	2.01E-04	1	all
Bacteria;Caldisericota;Caldisericia;Caldisericales;LF045;LF045;uncultured_Caldiserica	0	1.00E-04	NA	1.00E-04	1.00E-04	1.00E-04	1	all
Bacteria;Caldisericota;Caldisericia;Caldisericales;WCHB1-02;WCHB1-02;uncultured_bacterium	0	1.00E-04	NA	1.00E-04	1.00E-04	1.00E-04	1	all
Bacteria;Calditrichota;Calditrichia;Calditrichales;Calditrichaceae;__;__	0	1.51E-04	7.10E-05	1.51E-04	2.01E-04	1.00E-04	2	all
Bacteria;Calditrichota;Calditrichia;Calditrichales;Calditrichaceae;Caldithrix;uncultured_bacterium	0	1.00E-04	0	1.00E-04	1.00E-04	1.00E-04	3	all
Bacteria;Calditrichota;Calditrichia;Calditrichales;Calditrichaceae;Calditrichaceae;__	0	4.02E-04	1.42E-04	4.02E-04	5.02E-04	3.01E-04	2	all
Bacteria;Calditrichota;Calditrichia;Calditrichales;Calditrichaceae;Calditrichaceae;uncultured_bacterium	0	1.00E-04	NA	1.00E-04	1.00E-04	1.00E-04	1	all
Bacteria;Calditrichota;Calditrichia;Calditrichales;Calditrichaceae;Calditrichaceae;uncultured_Deferribacteres	0	1.34E-04	5.80E-05	1.00E-04	2.01E-04	1.00E-04	3	all
Bacteria;Calditrichota;Calditrichia;Calditrichales;Calditrichaceae;Calditrichaceae;uncultured_organism	0	0.001330722	8.50E-04	0.001154966	0.002410365	6.03E-04	4	all
Bacteria;Calditrichota;Calditrichia;Calditrichales;Calditrichaceae;Calorithrix;__	0	1.00E-04	NA	1.00E-04	1.00E-04	1.00E-04	1	all
Bacteria;Calditrichota;Calditrichia;Calditrichales;Calditrichaceae;Calorithrix;bacterium_enrichment	221	2.21E-04	8.40E-05	2.01E-04	3.01E-04	1.00E-04	5	all
Bacteria;Calditrichota;Calditrichia;Calditrichales;Calditrichaceae;Calorithrix;uncultured_bacterium	0	0.005573968	0.007740749	0.005573968	0.011047504	1.00E-04	2	all
Bacteria;Calditrichota;Calditrichia;Calditrichales;Calditrichaceae;Calorithrix;unidentified_bacterium	0	0.001857989	0.002485562	0.001857989	0.003615547	1.00E-04	2	all
Bacteria;Calditrichota;Calditrichia;Calditrichales;Calditrichaceae;SM23-31;__	0	1.00E-04	NA	1.00E-04	1.00E-04	1.00E-04	1	all
Bacteria;Calditrichota;Calditrichia;Calditrichales;Calditrichaceae;SM23-31;bacterium_SM23_31	0	1.00E-04	NA	1.00E-04	1.00E-04	1.00E-04	1	all
Bacteria;Calditrichota;Calditrichia;Calditrichales;Calditrichaceae;SM23-31;uncultured_bacterium	0	1.00E-04	NA	1.00E-04	1.00E-04	1.00E-04	1	all
Bacteria;Campilobacterota;Campylobacteria;__;__;__;__	0	3.01E-04	2.84E-04	3.01E-04	5.02E-04	1.00E-04	2	all
Bacteria;Campilobacterota;Campylobacteria;Campylobacterales;__;__;__	0	5.02E-04	5.90E-04	2.01E-04	0.002309933	1.00E-04	22	all
Bacteria;Campilobacterota;Campylobacteria;Campylobacterales;Arcobacteraceae;__;__	34	0.003722065	0.004462014	0.001807773	0.021291554	3.01E-04	33	all
Bacteria;Campilobacterota;Campylobacteria;Campylobacterales;Arcobacteraceae;Arcobacter;__	25	0.001327932	0.001371343	8.03E-04	0.004619865	3.01E-04	9	all
Bacteria;Campilobacterota;Campylobacteria;Campylobacterales;Arcobacteraceae;Arcobacter;Arcobacter_nitrofigilis	0	2.01E-04	NA	2.01E-04	2.01E-04	2.01E-04	1	all
Bacteria;Campilobacterota;Campylobacteria;Campylobacterales;Arcobacteraceae;Arcobacteraceae;uncultured_Arcobacter	0	0.009282773	0.021545451	0.001004319	0.058049613	1.00E-04	7	all
Bacteria;Campilobacterota;Campylobacteria;Campylobacterales;Arcobacteraceae;Arcobacteraceae;uncultured_Epsilonproteobacteria	145	3.01E-04	2.28E-04	2.51E-04	8.03E-04	1.00E-04	8	all
Bacteria;Campilobacterota;Campylobacteria;Campylobacterales;Arcobacteraceae;Halarcobacter;__	17	0.002427103	0.003291857	8.54E-04	0.009541026	1.00E-04	12	all
Bacteria;Campilobacterota;Campylobacteria;Campylobacterales;Arcobacteraceae;Halarcobacter;uncultured_Arcobacter	0	1.51E-04	7.10E-05	1.51E-04	2.01E-04	1.00E-04	2	all
Bacteria;Campilobacterota;Campylobacteria;Campylobacterales;Arcobacteraceae;Halarcobacter;uncultured_bacterium	11	2.81E-04	1.10E-04	2.01E-04	4.02E-04	2.01E-04	5	all
Bacteria;Campilobacterota;Campylobacteria;Campylobacterales;Arcobacteraceae;Halarcobacter;uncultured_epsilon	0	1.67E-04	5.80E-05	2.01E-04	2.01E-04	1.00E-04	3	all
Bacteria;Campilobacterota;Campylobacteria;Campylobacterales;Arcobacteraceae;Malaciobacter;__	31	0.001491027	0.002027731	4.02E-04	0.006427639	1.00E-04	13	all
Bacteria;Campilobacterota;Campylobacteria;Campylobacterales;Arcobacteraceae;Malaciobacter;uncultured_Arcobacter	0	4.02E-04	NA	4.02E-04	4.02E-04	4.02E-04	1	all
Bacteria;Campilobacterota;Campylobacteria;Campylobacterales;Arcobacteraceae;Malaciobacter;uncultured_bacterium	115	0.002330019	0.002620568	9.54E-04	0.006829366	2.01E-04	10	all
Bacteria;Campilobacterota;Campylobacteria;Campylobacterales;Arcobacteraceae;Pseudarcobacter;__	0	0.005859571	0.007189832	0.003163603	0.032037762	3.01E-04	32	all
Bacteria;Campilobacterota;Campylobacteria;Campylobacterales;Arcobacteraceae;Pseudarcobacter;uncultured_bacterium	0	0.007022504	0.008691804	0.003314251	0.032740785	1.00E-04	26	all
Bacteria;Campilobacterota;Campylobacteria;Campylobacterales;Arcobacteraceae;uncultured;__	7	0.026052024	0.037072725	0.013156573	0.148036557	1.00E-04	60	all
Bacteria;Campilobacterota;Campylobacteria;Campylobacterales;Arcobacteraceae;uncultured;Arcobacter_sp.	0	2.01E-04	NA	2.01E-04	2.01E-04	2.01E-04	1	all
Bacteria;Campilobacterota;Campylobacteria;Campylobacterales;Arcobacteraceae;uncultured;Candidatus_Arcobacter	0	1.00E-04	NA	1.00E-04	1.00E-04	1.00E-04	1	all
Bacteria;Campilobacterota;Campylobacteria;Campylobacterales;Arcobacteraceae;uncultured;uncultured_Arcobacter	0	0.001079642	9.72E-04	0.001004319	0.002109069	2.01E-04	4	all
Bacteria;Campilobacterota;Campylobacteria;Campylobacterales;Arcobacteraceae;uncultured;uncultured_bacterium	34	0.007180878	0.009959295	0.003063172	0.036958923	1.00E-04	30	all
Bacteria;Campilobacterota;Campylobacteria;Campylobacterales;Arcobacteraceae;uncultured;uncultured_Campylobacteraceae	15	0.001893858	0.002066464	9.04E-04	0.006226775	1.00E-04	14	all
Bacteria;Campilobacterota;Campylobacteria;Campylobacterales;Arcobacteraceae;uncultured;uncultured_epsilon	0	1.00E-04	NA	1.00E-04	1.00E-04	1.00E-04	1	all
Bacteria;Campilobacterota;Campylobacteria;Campylobacterales;Arcobacteraceae;uncultured;uncultured_Epsilonproteobacteria	0	1.00E-04	NA	1.00E-04	1.00E-04	1.00E-04	1	all
Bacteria;Campilobacterota;Campylobacteria;Campylobacterales;Arcobacteraceae;uncultured;uncultured_marine	0	6.70E-04	8.18E-04	3.01E-04	0.00160691	1.00E-04	3	all
Bacteria;Campilobacterota;Campylobacteria;Campylobacterales;Arcobacteraceae;uncultured;uncultured_organism	11	6.95E-04	3.24E-04	7.03E-04	0.001305614	2.01E-04	13	all
Bacteria;Campilobacterota;Campylobacteria;Campylobacterales;Arcobacteraceae;uncultured;uncultured_prokaryote	0	0.003326067	0.010835236	5.02E-04	0.045294768	1.00E-04	17	all
Bacteria;Campilobacterota;Campylobacteria;Campylobacterales;Campylobacteraceae;Campylobacter;__	0	1.00E-04	NA	1.00E-04	1.00E-04	1.00E-04	1	all
Bacteria;Campilobacterota;Campylobacteria;Campylobacterales;Campylobacteraceae;Campylobacter;Campylobacter_canadensis	0	0.00271166	NA	0.00271166	0.00271166	0.00271166	1	all
Bacteria;Campilobacterota;Campylobacteria;Campylobacterales;Campylobacteraceae;Campylobacter;Campylobacter_ureolyticus	0	0.001506478	NA	0.001506478	0.001506478	0.001506478	1	all
Bacteria;Campilobacterota;Campylobacteria;Campylobacterales;Campylobacteraceae;Campylobacter;uncultured_Epsilonproteobacteria	0	1.00E-04	NA	1.00E-04	1.00E-04	1.00E-04	1	all
Bacteria;Campilobacterota;Campylobacteria;Campylobacterales;Campylobacteraceae;Campylobacter;uncultured_prokaryote	0	0.001004319	NA	0.001004319	0.001004319	0.001004319	1	all
Bacteria;Campilobacterota;Campylobacteria;Campylobacterales;Helicobacteraceae;__;__	0	6.63E-04	6.65E-04	5.02E-04	0.001807773	2.01E-04	5	all
Bacteria;Campilobacterota;Campylobacteria;Campylobacterales;Helicobacteraceae;Helicobacter;__	0	0.00135583	0.001799385	7.03E-04	0.003916842	1.00E-04	4	all
Bacteria;Campilobacterota;Campylobacteria;Campylobacterales;Helicobacteraceae;Helicobacteraceae;uncultured_bacterium	0	1.00E-04	0	1.00E-04	1.00E-04	1.00E-04	2	all
Bacteria;Campilobacterota;Campylobacteria;Campylobacterales;Helicobacteraceae;uncultured;__	0	4.35E-04	1.53E-04	4.02E-04	6.03E-04	3.01E-04	3	all
Bacteria;Campilobacterota;Campylobacteria;Campylobacterales;Helicobacteraceae;uncultured;Thyasira_flexuosa	0	2.01E-04	0	2.01E-04	2.01E-04	2.01E-04	2	all
Bacteria;Campilobacterota;Campylobacteria;Campylobacterales;Helicobacteraceae;uncultured;uncultured_bacterium	0	4.52E-04	3.55E-04	4.52E-04	7.03E-04	2.01E-04	2	all
Bacteria;Campilobacterota;Campylobacteria;Campylobacterales;Helicobacteraceae;uncultured;uncultured_organism	0	5.02E-04	NA	5.02E-04	5.02E-04	5.02E-04	1	all
Bacteria;Campilobacterota;Campylobacteria;Campylobacterales;Helicobacteraceae;Wolinella;__	0	2.01E-04	NA	2.01E-04	2.01E-04	2.01E-04	1	all
Bacteria;Campilobacterota;Campylobacteria;Campylobacterales;Incertae_Sedis;Thiofractor;__	25	5.02E-04	4.22E-04	3.01E-04	0.001205182	2.01E-04	7	all
Bacteria;Campilobacterota;Campylobacteria;Campylobacterales;Incertae_Sedis;Thiofractor;uncultured_bacterium	0	3.01E-04	1.00E-04	3.01E-04	4.02E-04	2.01E-04	3	all
Bacteria;Campilobacterota;Campylobacteria;Campylobacterales;Rs-M59_termite_group;Rs-M59_termite_group;uncultured_bacterium	0	4.93E-04	4.57E-04	3.01E-04	0.001205182	1.00E-04	11	all
Bacteria;Campilobacterota;Campylobacteria;Campylobacterales;Sulfurimonadaceae;__;__	0	6.53E-04	2.13E-04	6.53E-04	8.03E-04	5.02E-04	2	all
Bacteria;Campilobacterota;Campylobacteria;Campylobacterales;Sulfurimonadaceae;Sulfuricurvum;__	5	0.001695526	0.001834732	0.001205182	0.005825048	1.00E-04	17	all
Bacteria;Campilobacterota;Campylobacteria;Campylobacterales;Sulfurimonadaceae;Sulfuricurvum;uncultured_bacterium	0	4.02E-04	NA	4.02E-04	4.02E-04	4.02E-04	1	all
Bacteria;Campilobacterota;Campylobacteria;Campylobacterales;Sulfurimonadaceae;Sulfuricurvum;uncultured_Epsilonproteobacteria	28	0.002035419	0.001557656	0.001506478	0.005724616	1.00E-04	30	all
Bacteria;Campilobacterota;Campylobacteria;Campylobacterales;Sulfurimonadaceae;Sulfurimonas;__	7	0.002660157	0.003436215	0.001406046	0.019383348	1.00E-04	39	all
Bacteria;Campilobacterota;Campylobacteria;Campylobacterales;Sulfurimonadaceae;Sulfurimonas;bacterium_enrichment	0	2.01E-04	NA	2.01E-04	2.01E-04	2.01E-04	1	all
Bacteria;Campilobacterota;Campylobacteria;Campylobacterales;Sulfurimonadaceae;Sulfurimonas;Sulfurimonas_denitrificans	0	2.01E-04	0	2.01E-04	2.01E-04	2.01E-04	2	all
Bacteria;Campilobacterota;Campylobacteria;Campylobacterales;Sulfurimonadaceae;Sulfurimonas;Sulfurimonas_sp.	0	6.03E-04	6.11E-04	3.01E-04	0.001305614	2.01E-04	3	all
Bacteria;Campilobacterota;Campylobacteria;Campylobacterales;Sulfurimonadaceae;Sulfurimonas;uncultured_bacterium	7	0.005914622	0.010343202	0.001506478	0.052827157	1.00E-04	37	all
Bacteria;Campilobacterota;Campylobacteria;Campylobacterales;Sulfurimonadaceae;Sulfurimonas;uncultured_Campylobacterales	3	0.004708819	0.006669541	0.002812092	0.033042081	1.00E-04	35	all
Bacteria;Campilobacterota;Campylobacteria;Campylobacterales;Sulfurimonadaceae;Sulfurimonas;uncultured_Epsilonproteobacteria	21	4.64E-04	4.68E-04	2.51E-04	0.001205182	1.00E-04	8	all
Bacteria;Campilobacterota;Campylobacteria;Campylobacterales;Sulfurimonadaceae;Sulfurimonas;uncultured_Helicobacteraceae	0	1.00E-04	0	1.00E-04	1.00E-04	1.00E-04	2	all
Bacteria;Campilobacterota;Campylobacteria;Campylobacterales;Sulfurimonadaceae;Sulfurimonas;uncultured_prokaryote	0	5.27E-04	2.07E-04	5.52E-04	7.03E-04	3.01E-04	4	all
Bacteria;Campilobacterota;Campylobacteria;Campylobacterales;Sulfurimonadaceae;Thiovulum;Thiovulum_sp.	34	0.002749322	0.003224087	0.001857989	0.009440595	1.00E-04	8	all
Bacteria;Campilobacterota;Campylobacteria;Campylobacterales;Sulfurimonadaceae;Thiovulum;uncultured_bacterium	44	0.008285628	0.022174918	8.54E-04	0.071206187	1.00E-04	10	all
Bacteria;Campilobacterota;Campylobacteria;Campylobacterales;Sulfurimonadaceae;Thiovulum;uncultured_Epsilonproteobacteria	0	5.52E-04	3.01E-04	5.02E-04	9.04E-04	3.01E-04	4	all
Bacteria;Campilobacterota;Campylobacteria;Campylobacterales;Sulfurospirillaceae;Sulfurospirillum;__	0	3.68E-04	0.000317593	2.51E-04	0.00110475	1.00E-04	18	all
Bacteria;Campilobacterota;Campylobacteria;Campylobacterales;Sulfurospirillaceae;Sulfurospirillum;epsilon_proteobacterium	25	6.36E-04	6.77E-04	4.52E-04	0.001908205	1.00E-04	6	all
Bacteria;Campilobacterota;Campylobacteria;Campylobacterales;Sulfurospirillaceae;Sulfurospirillum;Sulfurospirillum_deleyianum	0	3.26E-04	2.64E-04	3.01E-04	6.03E-04	1.00E-04	4	all
Bacteria;Campilobacterota;Campylobacteria;Campylobacterales;Sulfurospirillaceae;Sulfurospirillum;uncultured_bacterium	34	0.02255854	0.06241705	6.03E-04	0.245254595	1.00E-04	39	all
Bacteria;Campilobacterota;Campylobacteria;Campylobacterales;Sulfurospirillaceae;Sulfurospirillum;uncultured_Epsilonproteobacteria	0	2.51E-04	7.10E-05	2.51E-04	3.01E-04	2.01E-04	2	all
Bacteria;Campilobacterota;Campylobacteria;Campylobacterales;Sulfurovaceae;__;__	0	0.004218138	NA	0.004218138	0.004218138	0.004218138	1	all
Bacteria;Campilobacterota;Campylobacteria;Campylobacterales;Sulfurovaceae;Nitratifractor;proteobacterium_BHI80-49	0	0.001305614	NA	0.001305614	0.001305614	0.001305614	1	all
Bacteria;Campilobacterota;Campylobacteria;Campylobacterales;Sulfurovaceae;Sulfurovum;__	34	0.021558415	0.045290117	0.001807773	0.155167219	1.00E-04	35	all
Bacteria;Campilobacterota;Campylobacteria;Campylobacterales;Sulfurovaceae;Sulfurovum;bacterium_2BP-7	25	0.001124837	5.09E-04	0.001205182	0.001707342	6.03E-04	5	all
Bacteria;Campilobacterota;Campylobacteria;Campylobacterales;Sulfurovaceae;Sulfurovum;bacterium_enrichment	0	3.26E-04	2.64E-04	3.01E-04	6.03E-04	1.00E-04	4	all
Bacteria;Campilobacterota;Campylobacteria;Campylobacterales;Sulfurovaceae;Sulfurovum;bacterium_episymbiont	0	3.01E-04	NA	3.01E-04	3.01E-04	3.01E-04	1	all
Bacteria;Campilobacterota;Campylobacteria;Campylobacterales;Sulfurovaceae;Sulfurovum;uncultured_prokaryote	0	0.005071809	0.00646246	0.005071809	0.009641458	5.02E-04	2	all
Bacteria;Campilobacterota;Campylobacteria;Campylobacterales;Sulfurovaceae;Sulfurovum;uncultured_Sulfurovum	0	5.52E-04	3.01E-04	7.03E-04	7.03E-04	1.00E-04	4	all
Bacteria;Campilobacterota;Campylobacteria;Campylobacterales;uncultured;uncultured;__	0	1.67E-04	5.80E-05	2.01E-04	2.01E-04	1.00E-04	3	all
Bacteria;Campilobacterota;Campylobacteria;Campylobacterales;uncultured;uncultured;uncultured_bacterium	0	5.15E-04	5.51E-04	2.51E-04	0.00160691	1.00E-04	8	all
Bacteria;Chloroflexi;__;__;__;__;__	27	3.18E-04	3.07E-04	2.01E-04	9.04E-04	1.00E-04	6	all
Bacteria;Chloroflexi;Anaerolineae;__;__;__;__	0	3.85E-04	3.14E-04	3.01E-04	9.04E-04	1.00E-04	6	all
Bacteria;Chloroflexi;Anaerolineae;Anaerolineales;Anaerolineaceae;__;__	0	2.76E-04	1.72E-04	2.51E-04	5.02E-04	1.00E-04	4	all
Bacteria;Chloroflexi;Anaerolineae;Anaerolineales;Anaerolineaceae;Anaerolinea;__	0	1.00E-04	0	1.00E-04	1.00E-04	1.00E-04	2	all
Bacteria;Chloroflexi;Anaerolineae;Anaerolineales;Anaerolineaceae;Anaerolinea;metagenome	15	4.02E-04	0.000317593	3.01E-04	9.04E-04	1.00E-04	5	all
Bacteria;Chloroflexi;Anaerolineae;Anaerolineales;Anaerolineaceae;Anaerolinea;uncultured_bacterium	0	1.00E-04	NA	1.00E-04	1.00E-04	1.00E-04	1	all
Bacteria;Chloroflexi;Anaerolineae;Anaerolineales;Anaerolineaceae;Anaerolineaceae_UCG-001;__	0	3.01E-04	NA	3.01E-04	3.01E-04	3.01E-04	1	all
Bacteria;Chloroflexi;Anaerolineae;Anaerolineales;Anaerolineaceae;Levilinea;uncultured_organism	0	1.51E-04	7.10E-05	1.51E-04	2.01E-04	1.00E-04	2	all
Bacteria;Chloroflexi;Anaerolineae;Anaerolineales;Anaerolineaceae;Ornatilinea;uncultured_bacterium	0	1.00E-04	NA	1.00E-04	1.00E-04	1.00E-04	1	all
Bacteria;Chloroflexi;Anaerolineae;Anaerolineales;Anaerolineaceae;Pelolinea;uncultured_bacterium	0	2.01E-04	1.00E-04	2.01E-04	3.01E-04	1.00E-04	3	all
Bacteria;Chloroflexi;Anaerolineae;Anaerolineales;Anaerolineaceae;RBG-16-58-14;__	0	1.00E-04	0	1.00E-04	1.00E-04	1.00E-04	2	all
Bacteria;Chloroflexi;Anaerolineae;Anaerolineales;Anaerolineaceae;Thermomarinilinea;uncultured_bacterium	0	2.01E-04	NA	2.01E-04	2.01E-04	2.01E-04	1	all
Bacteria;Chloroflexi;Anaerolineae;Anaerolineales;Anaerolineaceae;uncultured;__	0	0.002507077	0.005916469	0.001205182	0.030732148	1.00E-04	27	all
Bacteria;Chloroflexi;Anaerolineae;Anaerolineales;Anaerolineaceae;uncultured;denitrifying_bacterium	15	0.001513173	0.001946509	5.02E-04	0.00592548	1.00E-04	15	all
Bacteria;Chloroflexi;Anaerolineae;Anaerolineales;Anaerolineaceae;uncultured;metagenome	0	8.03E-04	9.94E-04	8.03E-04	0.001506478	1.00E-04	2	all
Bacteria;Chloroflexi;Anaerolineae;Anaerolineales;Anaerolineaceae;uncultured;uncultured_Anaerolineaceae	0	0.001037796	0.001453084	3.01E-04	0.00271166	1.00E-04	3	all
Bacteria;Chloroflexi;Anaerolineae;Anaerolineales;Anaerolineaceae;uncultured;uncultured_bacterium	133	3.18E-04	2.15E-04	3.01E-04	6.03E-04	1.00E-04	6	all
Bacteria;Chloroflexi;Anaerolineae;Anaerolineales;Anaerolineaceae;uncultured;uncultured_Chloroflexi	0	3.01E-04	4.49E-04	1.00E-04	0.00110475	1.00E-04	5	all
Bacteria;Chloroflexi;Anaerolineae;Anaerolineales;Anaerolineaceae;uncultured;uncultured_Crater	0	0.00406749	0.001633369	0.00406749	0.005222457	0.002912524	2	all
Bacteria;Chloroflexi;Anaerolineae;Anaerolineales;Anaerolineaceae;uncultured;uncultured_deep-sea	0	3.35E-04	4.06E-04	1.00E-04	8.03E-04	1.00E-04	3	all
Bacteria;Chloroflexi;Anaerolineae;Anaerolineales;Anaerolineaceae;uncultured;uncultured_delta	0	1.00E-04	NA	1.00E-04	1.00E-04	1.00E-04	1	all
Bacteria;Chloroflexi;Anaerolineae;Anaerolineales;Anaerolineaceae;uncultured;uncultured_marine	0	1.00E-04	NA	1.00E-04	1.00E-04	1.00E-04	1	all
Bacteria;Chloroflexi;Anaerolineae;Anaerolineales;Anaerolineaceae;uncultured;uncultured_organism	0	3.01E-04	NA	3.01E-04	3.01E-04	3.01E-04	1	all
Bacteria;Chloroflexi;Anaerolineae;Anaerolineales;Anaerolineaceae;uncultured;uncultured_prokaryote	0	2.01E-04	1.42E-04	1.51E-04	4.02E-04	1.00E-04	4	all
Bacteria;Chloroflexi;Anaerolineae;Anaerolineales;Anaerolineaceae;UTCFX1;uncultured_bacterium	0	1.00E-04	NA	1.00E-04	1.00E-04	1.00E-04	1	all
Bacteria;Chloroflexi;Anaerolineae;Ardenticatenales;Ardenticatenaceae;uncultured;__	0	5.52E-04	3.55E-04	5.52E-04	8.03E-04	3.01E-04	2	all
Bacteria;Chloroflexi;Anaerolineae;Ardenticatenales;Ardenticatenaceae;uncultured;uncultured_bacterium	64	4.58E-04	4.23E-04	2.01E-04	0.001406046	1.00E-04	9	all
Bacteria;Chloroflexi;Anaerolineae;Ardenticatenales;Ardenticatenaceae;uncultured;uncultured_Chloroflexi	0	2.76E-04	1.26E-04	3.01E-04	4.02E-04	1.00E-04	4	all
Bacteria;Chloroflexi;Anaerolineae;Ardenticatenales;Ardenticatenaceae;uncultured;uncultured_endolithic	0	4.02E-04	NA	4.02E-04	4.02E-04	4.02E-04	1	all
Bacteria;Chloroflexi;Anaerolineae;Ardenticatenales;uncultured;uncultured;__	17	2.01E-04	1.56E-04	1.51E-04	5.02E-04	1.00E-04	6	all
Bacteria;Chloroflexi;Anaerolineae;Ardenticatenales;uncultured;uncultured;uncultured_Ardenticatenia	0	1.00E-04	NA	1.00E-04	1.00E-04	1.00E-04	1	all
Bacteria;Chloroflexi;Anaerolineae;Ardenticatenales;uncultured;uncultured;uncultured_bacterium	0	6.49E-04	0.001130451	2.01E-04	0.004117706	1.00E-04	15	all
Bacteria;Chloroflexi;Anaerolineae;Ardenticatenales;uncultured;uncultured;uncultured_Bellilinea	0	9.54E-04	9.23E-04	9.54E-04	0.00160691	3.01E-04	2	all
Bacteria;Chloroflexi;Anaerolineae;Ardenticatenales;uncultured;uncultured;uncultured_organism	48	5.66E-04	5.39E-04	4.02E-04	0.001807773	1.00E-04	11	all
Bacteria;Chloroflexi;Anaerolineae;Ardenticatenales;uncultured;uncultured;uncultured_prokaryote	0	1.00E-04	NA	1.00E-04	1.00E-04	1.00E-04	1	all
Bacteria;Chloroflexi;Anaerolineae;Caldilineales;Caldilineaceae;uncultured;__	0	1.67E-04	5.80E-05	2.01E-04	2.01E-04	1.00E-04	3	all
Bacteria;Chloroflexi;Anaerolineae;Caldilineales;Caldilineaceae;uncultured;metagenome	15	1.41E-04	5.50E-05	1.00E-04	2.01E-04	1.00E-04	5	all
Bacteria;Chloroflexi;Anaerolineae;Caldilineales;Caldilineaceae;uncultured;uncultured_Anaerolineaceae	0	0.002209501	NA	0.002209501	0.002209501	0.002209501	1	all
Bacteria;Chloroflexi;Anaerolineae;Caldilineales;Caldilineaceae;uncultured;uncultured_bacterium	0	5.36E-04	4.66E-04	2.01E-04	0.001205182	1.00E-04	9	all
Bacteria;Chloroflexi;Anaerolineae;Caldilineales;Caldilineaceae;uncultured;uncultured_Chloroflexi	0	1.00E-04	NA	1.00E-04	1.00E-04	1.00E-04	1	all
Bacteria;Chloroflexi;Anaerolineae;MSB-5B2;MSB-5B2;MSB-5B2;uncultured_bacterium	0	1.00E-04	0	1.00E-04	1.00E-04	1.00E-04	2	all
Bacteria;Chloroflexi;Anaerolineae;RBG-13-54-9;RBG-13-54-9;RBG-13-54-9;__	15	8.03E-04	7.68E-04	4.02E-04	0.001908205	2.01E-04	5	all
Bacteria;Chloroflexi;Anaerolineae;RBG-13-54-9;RBG-13-54-9;RBG-13-54-9;uncultured_bacterium	0	0.006427639	0.010441533	7.03E-04	0.018479462	1.00E-04	3	all
Bacteria;Chloroflexi;Anaerolineae;RBG-13-54-9;RBG-13-54-9;RBG-13-54-9;uncultured_Chloroflexi	0	0.00271166	NA	0.00271166	0.00271166	0.00271166	1	all
Bacteria;Chloroflexi;Anaerolineae;SBR1031;A4b;A4b;__	0	2.01E-04	1.00E-04	2.01E-04	3.01E-04	1.00E-04	3	all
Bacteria;Chloroflexi;Anaerolineae;SBR1031;A4b;A4b;uncultured_bacterium	67	0.00543245	0.014222474	4.02E-04	0.048006428	1.00E-04	11	all
Bacteria;Chloroflexi;Anaerolineae;SBR1031;A4b;A4b;uncultured_Chloroflexi	0	1.00E-04	0	1.00E-04	1.00E-04	1.00E-04	2	all
Bacteria;Chloroflexi;Anaerolineae;SBR1031;A4b;A4b;uncultured_organism	0	1.00E-04	NA	1.00E-04	1.00E-04	1.00E-04	1	all
Bacteria;Chloroflexi;Anaerolineae;SBR1031;A4b;A4b;uncultured_soil	0	6.03E-04	NA	6.03E-04	6.03E-04	6.03E-04	1	all
Bacteria;Chloroflexi;Anaerolineae;SBR1031;SBR1031;SBR1031;__	0	2.01E-04	1.42E-04	2.01E-04	3.01E-04	1.00E-04	2	all
Bacteria;Chloroflexi;Anaerolineae;SBR1031;SBR1031;SBR1031;metagenome	0	4.02E-04	4.26E-04	4.02E-04	7.03E-04	1.00E-04	2	all
Bacteria;Chloroflexi;Anaerolineae;SBR1031;SBR1031;SBR1031;uncultured_bacterium	121	4.02E-04	3.60E-04	2.01E-04	0.001205182	1.00E-04	15	all
Bacteria;Chloroflexi;Anaerolineae;SJA-15;SJA-15;SJA-15;__	0	1.00E-04	NA	1.00E-04	1.00E-04	1.00E-04	1	all
Bacteria;Chloroflexi;Anaerolineae;SJA-15;SJA-15;SJA-15;uncultured_bacterium	15	3.52E-04	1.78E-04	3.01E-04	7.03E-04	2.01E-04	8	all
Bacteria;Chloroflexi;Anaerolineae;SJA-15;SJA-15;SJA-15;uncultured_Chloroflexi	0	1.00E-04	NA	1.00E-04	1.00E-04	1.00E-04	1	all
Bacteria;Chloroflexi;Anaerolineae;SJA-15;SJA-15;SJA-15;uncultured_soil	0	5.02E-04	NA	5.02E-04	5.02E-04	5.02E-04	1	all
Bacteria;Chloroflexi;Anaerolineae;Thermoflexales;Thermoflexaceae;Thermoflexus;uncultured_bacterium	0	5.02E-04	4.26E-04	5.02E-04	8.03E-04	2.01E-04	2	all
Bacteria;Chloroflexi;Anaerolineae;uncultured;uncultured;uncultured;__	0	2.01E-04	NA	2.01E-04	2.01E-04	2.01E-04	1	all
Bacteria;Chloroflexi;Anaerolineae;uncultured;uncultured;uncultured;uncultured_bacterium	0	1.00E-04	NA	1.00E-04	1.00E-04	1.00E-04	1	all
Bacteria;Chloroflexi;Chloroflexia;Chloroflexales;Chloroflexaceae;Candidatus_Chlorothrix;uncultured_Chloroflexales	0	3.01E-04	3.38E-04	1.51E-04	8.03E-04	1.00E-04	4	all
Bacteria;Chloroflexi;Chloroflexia;Chloroflexales;Chloroflexaceae;Candidatus_Chlorothrix;uncultured_Chloroflexi	0	4.02E-04	3.85E-04	3.01E-04	9.04E-04	1.00E-04	4	all
Bacteria;Chloroflexi;Chloroflexia;Chloroflexales;Chloroflexaceae;Chloronema;Scytonema_tolypothrichoides	0	4.02E-04	NA	4.02E-04	4.02E-04	4.02E-04	1	all
Bacteria;Chloroflexi;Chloroflexia;Chloroflexales;Chloroflexaceae;Chloronema;uncultured_bacterium	0	1.34E-04	5.80E-05	1.00E-04	2.01E-04	1.00E-04	3	all
Bacteria;Chloroflexi;Chloroflexia;Chloroflexales;Chloroflexaceae;Oscillochloris;__	0	1.00E-04	NA	1.00E-04	1.00E-04	1.00E-04	1	all
Bacteria;Chloroflexi;Chloroflexia;Chloroflexales;Herpetosiphonaceae;Herpetosiphon;__	0	4.02E-04	NA	4.02E-04	4.02E-04	4.02E-04	1	all
Bacteria;Chloroflexi;Chloroflexia;Chloroflexales;Roseiflexaceae;uncultured;__	0	1.67E-04	1.16E-04	1.00E-04	3.01E-04	1.00E-04	3	all
Bacteria;Chloroflexi;Chloroflexia;Chloroflexales;Roseiflexaceae;uncultured;Chloroflexaceae_bacterium	0	4.02E-04	NA	4.02E-04	4.02E-04	4.02E-04	1	all
Bacteria;Chloroflexi;Chloroflexia;Chloroflexales;Roseiflexaceae;uncultured;freshwater_metagenome	15	0.005938034	0.008114752	0.002510796	0.02540926	0.001506478	8	all
Bacteria;Chloroflexi;Chloroflexia;Chloroflexales;Roseiflexaceae;uncultured;uncultured_bacterium	0	3.01E-04	1.42E-04	3.01E-04	4.02E-04	2.01E-04	2	all
Bacteria;Chloroflexi;Chloroflexia;Chloroflexales;Roseiflexaceae;uncultured;uncultured_Roseiflexus	12	0.00289997	0.003639158	0.001004319	0.009340163	1.00E-04	8	all
Bacteria;Chloroflexi;Chloroflexia;Kallotenuales;AKIW781;AKIW781;uncultured_bacterium	0	2.01E-04	NA	2.01E-04	2.01E-04	2.01E-04	1	all
Bacteria;Chloroflexi;Chloroflexia;Thermomicrobiales;AKYG1722;AKYG1722;uncultured_Chloroflexi	0	1.00E-04	NA	1.00E-04	1.00E-04	1.00E-04	1	all
Bacteria;Chloroflexi;Chloroflexia;Thermomicrobiales;JG30-KF-CM45;JG30-KF-CM45;__	0	0.00406749	0.005184171	0.00406749	0.007733253	4.02E-04	2	all
Bacteria;Chloroflexi;Chloroflexia;Thermomicrobiales;JG30-KF-CM45;JG30-KF-CM45;uncultured_bacterium	0	4.02E-04	1.00E-04	4.02E-04	5.02E-04	3.01E-04	3	all
Bacteria;Chloroflexi;Dehalococcoidia;__;__;__;__	0	0.002450537	0.005105742	9.54E-04	0.016872552	1.00E-04	10	all
Bacteria;Chloroflexi;Dehalococcoidia;3051bac4-16;3051bac4-16;3051bac4-16;uncultured_bacterium	0	1.00E-04	NA	1.00E-04	1.00E-04	1.00E-04	1	all
Bacteria;Chloroflexi;Dehalococcoidia;661239;661239;661239;__	0	2.68E-04	2.90E-04	1.00E-04	6.03E-04	1.00E-04	3	all
Bacteria;Chloroflexi;Dehalococcoidia;661239;661239;661239;uncultured_bacterium	0	1.00E-04	0	1.00E-04	1.00E-04	1.00E-04	2	all
Bacteria;Chloroflexi;Dehalococcoidia;Dehalococcoidales;Dehalococcoidaceae;Dehalogenimonas;__	0	5.27E-04	2.77E-04	5.52E-04	8.03E-04	2.01E-04	4	all
Bacteria;Chloroflexi;Dehalococcoidia;Dehalococcoidales;uncultured;uncultured;uncultured_bacterium	0	2.01E-04	1.00E-04	2.01E-04	3.01E-04	1.00E-04	3	all
Bacteria;Chloroflexi;Dehalococcoidia;Dehalococcoidia;Dehalococcoidia;Dehalococcoidia;uncultured_bacterium	0	5.52E-04	2.13E-04	5.52E-04	7.03E-04	4.02E-04	2	all
Bacteria;Chloroflexi;Dehalococcoidia;Dehalococcoidia;Dehalococcoidia;Dehalococcoidia;uncultured_Chloroflexi	0	2.01E-04	NA	2.01E-04	2.01E-04	2.01E-04	1	all
Bacteria;Chloroflexi;Dehalococcoidia;ER-E4-17;ER-E4-17;ER-E4-17;uncultured_bacterium	0	1.00E-04	NA	1.00E-04	1.00E-04	1.00E-04	1	all
Bacteria;Chloroflexi;Dehalococcoidia;FS117-23B-02;FS117-23B-02;FS117-23B-02;__	0	1.00E-04	NA	1.00E-04	1.00E-04	1.00E-04	1	all
Bacteria;Chloroflexi;Dehalococcoidia;FS117-23B-02;FS117-23B-02;FS117-23B-02;uncultured_bacterium	0	1.00E-04	NA	1.00E-04	1.00E-04	1.00E-04	1	all
Bacteria;Chloroflexi;Dehalococcoidia;FS117-23B-02;FS117-23B-02;FS117-23B-02;uncultured_Chloroflexi	0	3.01E-04	2.84E-04	3.01E-04	5.02E-04	1.00E-04	2	all
Bacteria;Chloroflexi;Dehalococcoidia;FW22;FW22;FW22;uncultured_bacterium	0	1.00E-04	NA	1.00E-04	1.00E-04	1.00E-04	1	all
Bacteria;Chloroflexi;Dehalococcoidia;FW22;FW22;FW22;uncultured_Chloroflexi	0	0.001958421	0.002059465	0.001958421	0.003414683	5.02E-04	2	all
Bacteria;Chloroflexi;Dehalococcoidia;GIF3;GIF3;GIF3;__	0	1.00E-04	NA	1.00E-04	1.00E-04	1.00E-04	1	all
Bacteria;Chloroflexi;Dehalococcoidia;GIF3;GIF3;GIF3;Dehalococcoidia_bacterium	0	0.003213819	NA	0.003213819	0.003213819	0.003213819	1	all
Bacteria;Chloroflexi;Dehalococcoidia;GIF3;GIF3;GIF3;uncultured_bacterium	0	5.77E-04	0.001120921	2.51E-04	0.004117706	1.00E-04	12	all
Bacteria;Chloroflexi;Dehalococcoidia;GIF9;AB-539-J10;SCGC-AB-539-J10;uncultured_bacterium	0	5.52E-04	4.97E-04	5.52E-04	9.04E-04	2.01E-04	2	all
Bacteria;Chloroflexi;Dehalococcoidia;GIF9;AB-539-J10;SCGC-AB-539-J10;uncultured_Dehalococcoidia	0	1.00E-04	NA	1.00E-04	1.00E-04	1.00E-04	1	all
Bacteria;Chloroflexi;Dehalococcoidia;GIF9;GIF9;GIF9;uncultured_bacterium	0	0.00307991	0.004899936	3.01E-04	0.008737572	2.01E-04	3	all
Bacteria;Chloroflexi;Dehalococcoidia;GIF9;GIF9;GIF9;uncultured_Chloroflexi	0	0.001707342	0.00269674	2.01E-04	0.004820729	1.00E-04	3	all
Bacteria;Chloroflexi;Dehalococcoidia;JdFR-54;JdFR-54;JdFR-54;uncultured_bacterium	0	1.00E-04	NA	1.00E-04	1.00E-04	1.00E-04	1	all
Bacteria;Chloroflexi;Dehalococcoidia;MSBL5;MSBL5;MSBL5;uncultured_bacterium	0	6.23E-04	0.001007828	1.00E-04	0.002410365	1.00E-04	5	all
Bacteria;Chloroflexi;Dehalococcoidia;MSBL5;MSBL5;MSBL5;uncultured_Chloroflexi	0	0.003414683	NA	0.003414683	0.003414683	0.003414683	1	all
Bacteria;Chloroflexi;Dehalococcoidia;RBG-13-46-9;RBG-13-46-9;RBG-13-46-9;uncultured_bacterium	0	4.35E-04	3.53E-04	4.02E-04	8.03E-04	1.00E-04	3	all
Bacteria;Chloroflexi;Dehalococcoidia;S085;S085;S085;__	0	0.00110475	NA	0.00110475	0.00110475	0.00110475	1	all
Bacteria;Chloroflexi;Dehalococcoidia;S085;S085;S085;metagenome	0	1.51E-04	1.00E-04	1.00E-04	3.01E-04	1.00E-04	4	all
Bacteria;Chloroflexi;Dehalococcoidia;S085;S085;S085;uncultured_bacterium	67	9.44E-04	0.001151151	5.02E-04	0.003816411	2.01E-04	10	all
Bacteria;Chloroflexi;Dehalococcoidia;S085;S085;S085;uncultured_Chloroflexi	0	1.00E-04	NA	1.00E-04	1.00E-04	1.00E-04	1	all
Bacteria;Chloroflexi;Dehalococcoidia;SAR202_clade;SAR202_clade;SAR202_clade;__	3	0.001641268	0.001608652	0.001205182	0.008034549	2.01E-04	38	all
Bacteria;Chloroflexi;Dehalococcoidia;SAR202_clade;SAR202_clade;SAR202_clade;SAR202_cluster	0	0.00703023	0.00951615	0.00703023	0.013759164	3.01E-04	2	all
Bacteria;Chloroflexi;Dehalococcoidia;SAR202_clade;SAR202_clade;SAR202_clade;uncultured_bacterium	3	0.002655536	0.003432823	0.00110475	0.014160892	1.00E-04	34	all
Bacteria;Chloroflexi;Dehalococcoidia;SAR202_clade;SAR202_clade;SAR202_clade;uncultured_Chloroflexi	0	0.001004319	8.58E-04	0.00110475	0.001807773	1.00E-04	3	all
Bacteria;Chloroflexi;Dehalococcoidia;SAR202_clade;SAR202_clade;SAR202_clade;uncultured_deep-sea	0	0.002702095	0.005235275	8.03E-04	0.024003214	1.00E-04	21	all
Bacteria;Chloroflexi;Dehalococcoidia;SAR202_clade;SAR202_clade;SAR202_clade;uncultured_eubacterium	0	0.00110475	NA	0.00110475	0.00110475	0.00110475	1	all
Bacteria;Chloroflexi;Dehalococcoidia;SAR202_clade;SAR202_clade;SAR202_clade;uncultured_gamma	0	4.27E-04	2.23E-04	5.02E-04	6.03E-04	1.00E-04	4	all
Bacteria;Chloroflexi;Dehalococcoidia;SAR202_clade;SAR202_clade;SAR202_clade;uncultured_Thermomicrobium	0	1.00E-04	0	1.00E-04	1.00E-04	1.00E-04	2	all
Bacteria;Chloroflexi;Dehalococcoidia;Sh765B-AG-111;Sh765B-AG-111;Sh765B-AG-111;uncultured_bacterium	0	3.01E-04	NA	3.01E-04	3.01E-04	3.01E-04	1	all
Bacteria;Chloroflexi;Dehalococcoidia;Sh765B-TzT-20;Sh765B-TzT-20;Sh765B-TzT-20;uncultured_bacterium	0	9.04E-04	0.001136257	9.04E-04	0.001707342	1.00E-04	2	all
Bacteria;Chloroflexi;Dehalococcoidia;SPG12-343-353-B75;SPG12-343-353-B75;SPG12-343-353-B75;uncultured_bacterium	0	3.01E-04	2.84E-04	3.01E-04	5.02E-04	1.00E-04	2	all
Bacteria;Chloroflexi;Dehalococcoidia;vadinBA26;vadinBA26;vadinBA26;uncultured_bacterium	0	1.51E-04	7.10E-05	1.51E-04	2.01E-04	1.00E-04	2	all
Bacteria;Chloroflexi;JG30-KF-CM66;JG30-KF-CM66;JG30-KF-CM66;JG30-KF-CM66;__	0	3.01E-04	0	3.01E-04	3.01E-04	3.01E-04	2	all
Bacteria;Chloroflexi;JG30-KF-CM66;JG30-KF-CM66;JG30-KF-CM66;JG30-KF-CM66;uncultured_bacterium	0	0.001862554	0.004108477	3.01E-04	0.013457869	1.00E-04	11	all
Bacteria;Chloroflexi;JG30-KF-CM66;JG30-KF-CM66;JG30-KF-CM66;JG30-KF-CM66;uncultured_Chloroflexi	0	1.00E-04	NA	1.00E-04	1.00E-04	1.00E-04	1	all
Bacteria;Chloroflexi;KD4-96;KD4-96;KD4-96;KD4-96;__	0	5.52E-04	2.13E-04	5.52E-04	7.03E-04	4.02E-04	2	all
Bacteria;Chloroflexi;KD4-96;KD4-96;KD4-96;KD4-96;uncultured_bacterium	0	0.001556694	0.001643118	0.00110475	0.003916842	1.00E-04	4	all
Bacteria;Chloroflexi;KD4-96;KD4-96;KD4-96;KD4-96;uncultured_Chloroflexi	0	1.51E-04	7.10E-05	1.51E-04	2.01E-04	1.00E-04	2	all
Bacteria;Chloroflexi;KD4-96;KD4-96;KD4-96;KD4-96;uncultured_Gram-positive	0	0.007984333	0.019115087	1.51E-04	0.047002109	1.00E-04	6	all
Bacteria;Chloroflexi;OLB14;OLB14;OLB14;OLB14;uncultured_Chloroflexi	0	1.00E-04	NA	1.00E-04	1.00E-04	1.00E-04	1	all
Bacteria;Chloroflexi;TK10;TK10;TK10;TK10;uncultured_bacterium	2	0.002820461	0.002773499	0.002611228	0.008938435	2.01E-04	12	all
Bacteria;Chloroflexi;TK10;TK10;TK10;TK10;uncultured_Dehalococcoidia	0	1.51E-04	7.10E-05	1.51E-04	2.01E-04	1.00E-04	2	all
Bacteria;Chrysiogenetota;Chrysiogenetes;Chrysiogenales;Chrysiogenaceae;Desulfurispirillum;__	25	5.52E-04	0.000282283	4.02E-04	0.001004319	3.01E-04	6	all
Bacteria;CK-2C2-2;CK-2C2-2;CK-2C2-2;CK-2C2-2;CK-2C2-2;Candidatus_Cloacimonetes	0	1.00E-04	NA	1.00E-04	1.00E-04	1.00E-04	1	all
Bacteria;CK-2C2-2;CK-2C2-2;CK-2C2-2;CK-2C2-2;CK-2C2-2;uncultured_bacterium	0	1.00E-04	NA	1.00E-04	1.00E-04	1.00E-04	1	all
Bacteria;Cloacimonadota;Cloacimonadia;Cloacimonadales;GZKB75;GZKB75;__	0	3.01E-04	NA	3.01E-04	3.01E-04	3.01E-04	1	all
Bacteria;Cloacimonadota;Cloacimonadia;Cloacimonadales;MSBL8;MSBL8;uncultured_bacterium	0	1.51E-04	7.10E-05	1.51E-04	2.01E-04	1.00E-04	2	all
Bacteria;Cloacimonadota;Cloacimonadia;Cloacimonadales;MSBL8;MSBL8;uncultured_organism	0	1.51E-04	7.10E-05	1.51E-04	2.01E-04	1.00E-04	2	all
Bacteria;Cloacimonadota;Cloacimonadia;Cloacimonadales;SHA-4;SHA-4;uncultured_bacterium	0	1.00E-04	NA	1.00E-04	1.00E-04	1.00E-04	1	all
Bacteria;Cyanobacteria;Cyanobacteriia;__;__;__;__	0	4.24E-04	4.10E-04	2.01E-04	0.00110475	1.00E-04	9	all
Bacteria;Cyanobacteria;Cyanobacteriia;Cyanobacteriales;__;__;__	0	1.76E-04	9.62E-05	1.51E-04	3.01E-04	1.00E-04	4	all
Bacteria;Cyanobacteria;Cyanobacteriia;Cyanobacteriales;Chroococcidiopsaceae;Chroococcidiopsis_PCC_7203;__	0	4.02E-04	NA	4.02E-04	4.02E-04	4.02E-04	1	all
Bacteria;Cyanobacteria;Cyanobacteriia;Cyanobacteriales;Chroococcidiopsaceae;Chroococcidiopsis_PCC_7203;uncultured_Chroococcidiopsis	0	4.02E-04	NA	4.02E-04	4.02E-04	4.02E-04	1	all
Bacteria;Cyanobacteria;Cyanobacteriia;Cyanobacteriales;Chroococcidiopsaceae;Gloeocapsa_PCC-7428;__	0	0.001406046	NA	0.001406046	0.001406046	0.001406046	1	all
Bacteria;Cyanobacteria;Cyanobacteriia;Cyanobacteriales;Chroococcidiopsaceae;Myxosarcina_SAG_30.84;Cyanosarcina_sp.	0	2.01E-04	NA	2.01E-04	2.01E-04	2.01E-04	1	all
Bacteria;Cyanobacteria;Cyanobacteriia;Cyanobacteriales;Chroococcidiopsaceae;uncultured;uncultured_cyanobacterium	0	9.79E-04	9.03E-04	8.03E-04	0.002109069	2.01E-04	4	all
Bacteria;Cyanobacteria;Cyanobacteriia;Cyanobacteriales;Cyanobacteriaceae;__;__	0	4.02E-04	NA	4.02E-04	4.02E-04	4.02E-04	1	all
Bacteria;Cyanobacteria;Cyanobacteriia;Cyanobacteriales;Cyanobacteriaceae;Geitlerinema_LD9;uncultured_Antarctic	0	7.70E-04	4.95E-04	0.001004319	0.00110475	2.01E-04	3	all
Bacteria;Cyanobacteria;Cyanobacteriia;Cyanobacteriales;Desertifilaceae;Roseofilum_AO1-A;__	15	9.37E-04	0.001329853	4.52E-04	0.004820729	1.00E-04	12	all
Bacteria;Cyanobacteria;Cyanobacteriia;Cyanobacteriales;Geitlerinemaceae;Geitlerinema_PCC-7105;__	0	3.52E-04	7.10E-05	3.52E-04	4.02E-04	3.01E-04	2	all
Bacteria;Cyanobacteria;Cyanobacteriia;Cyanobacteriales;Geitlerinemaceae;Geitlerinema_PCC-7105;uncultured_cyanobacterium	0	5.52E-04	4.97E-04	5.52E-04	9.04E-04	2.01E-04	2	all
Bacteria;Cyanobacteria;Cyanobacteriia;Cyanobacteriales;Gloeocapsaceae;Gleocapsa;Limnococcus_limneticus	0	0.001255398	6.39E-04	0.001255398	0.001707342	8.03E-04	2	all
Bacteria;Cyanobacteria;Cyanobacteriia;Cyanobacteriales;Gloeocapsaceae;Gleocapsa;uncultured_Limnococcus	0	3.01E-04	NA	3.01E-04	3.01E-04	3.01E-04	1	all
Bacteria;Cyanobacteria;Cyanobacteriia;Cyanobacteriales;Microcystaceae;__;__	0	2.01E-04	NA	2.01E-04	2.01E-04	2.01E-04	1	all
Bacteria;Cyanobacteria;Cyanobacteriia;Cyanobacteriales;Microcystaceae;Gloeothece_PCC-6501;__	0	1.00E-04	NA	1.00E-04	1.00E-04	1.00E-04	1	all
Bacteria;Cyanobacteria;Cyanobacteriia;Cyanobacteriales;Microcystaceae;Merismopedia_0BB39S01;Merismopedia_glauca	0	4.02E-04	NA	4.02E-04	4.02E-04	4.02E-04	1	all
Bacteria;Cyanobacteria;Cyanobacteriia;Cyanobacteriales;Microcystaceae;Synechocystis_BDHKU-20401;uncultured_cyanobacterium	0	2.01E-04	NA	2.01E-04	2.01E-04	2.01E-04	1	all
Bacteria;Cyanobacteria;Cyanobacteriia;Cyanobacteriales;Microcystaceae;Synechocystis_CCALA_700;__	0	0.001272137	8.54E-04	0.00160691	0.001908205	3.01E-04	3	all
Bacteria;Cyanobacteria;Cyanobacteriia;Cyanobacteriales;Nostocaceae;Nostoc_PCC-73102;__	0	0.02812092	NA	0.02812092	0.02812092	0.02812092	1	all
Bacteria;Cyanobacteria;Cyanobacteriia;Cyanobacteriales;Nostocaceae;uncultured;uncultured_cyanobacterium	0	0.001807773	0.001757988	0.001456262	0.005122025	2.01E-04	6	all
Bacteria;Cyanobacteria;Cyanobacteriia;Cyanobacteriales;Paraspirulinaceae;Spirulina_PCC-6313;uncultured_bacterium	0	3.01E-04	1.00E-04	3.01E-04	4.02E-04	2.01E-04	3	all
[truncated: 2,744 more rows]
