# Supplementary material for: Microbial biogeography of the eastern Yucatán carbonate aquifer
Source: Appl Environ Microbiol. 2023 Nov 2;89(11):e01682-23. doi: 10.1128/aem.01682-23 (PMC10701671; doi:10.1128/aem.01682-23)
Supplement: Table S8 — List of taxa node ASV cluster membership for each cave system. Saved as an Excel table with each tab corresponding to one region. [file aem.01682-23-s0010.xlsx]

## Sheet: Marine and Coastal Sac Actun
taxon_	edge_btwn_cluster	mean_rel_abun	sd_rel_abun	median_rel_abun	max_rel_abun	min_rel_abun	n_obs	sub_comm
Bacteria;__;__;__;__;__;__	1_R1	0.0113388	0.00693251	0.0127046	0.0210907	0.00100432	20	region1
Bacteria;Campilobacterota;Campylobacteria;Campylobacterales;Arcobacteraceae;uncultured;__	1_R1	0.0559405	0.0511351	0.038616	0.148037	0.00170734	20	region1
Bacteria;Bacteroidota;Bacteroidia;Flavobacteriales;NS9_marine_group;NS9_marine_group;__	2_R1	0.0195189	0.0126784	0.0163202	0.0391684	0.00150648	20	region1
Bacteria;Gammaproteobacteria;Gammaproteobacteria;__;__;__;__	7_R1	0.00596565	0.00410103	0.00456965	0.0143618	0.000602591	20	region1
Bacteria;Alphaproteobacteria;Alphaproteobacteria;Rhodobacterales;Rhodobacteraceae;HIMB11;__	0_R1	0.10428	0.0880221	0.0942051	0.227277	0.000803455	19	region1
Bacteria;Bacteroidota;Bacteroidia;Flavobacteriales;Cryomorphaceae;uncultured;__	0_R1	0.109862	0.0977065	0.0834589	0.277795	0.00291252	19	region1
Bacteria;Gammaproteobacteria;Gammaproteobacteria;Oceanospirillales;Litoricolaceae;Litoricola;Litoricola_marina	0_R1	0.0424298	0.0472156	0.0141609	0.150146	0.000401727	19	region1
Archaea;Nanoarchaeota;Nanoarchaeia;Woesearchaeales;Woesearchaeales;Woesearchaeales;__	1_R1	0.00428685	0.00410763	0.00331425	0.0133574	0.000200864	19	region1
Archaea;Nanoarchaeota;Nanoarchaeia;Woesearchaeales;Woesearchaeales;Woesearchaeales;uncultured_euryarchaeote	1_R1	0.00248437	0.00229163	0.0022095	0.00733153	0.000100432	19	region1
Bacteria;Alphaproteobacteria;Alphaproteobacteria;__;__;__;__	4_R1	0.00378998	0.00352432	0.00261123	0.0134579	0.000903887	19	region1
Bacteria;Campilobacterota;Campylobacteria;Campylobacterales;Sulfurovaceae;Sulfurovum;__	4_R1	0.00198221	0.00219929	0.000903887	0.00733153	0.000100432	19	region1
Bacteria;Alphaproteobacteria;Alphaproteobacteria;Rhodobacterales;Rhodobacteraceae;__;__	5_R1	0.0384073	0.0441939	0.0201868	0.150447	0.00311339	19	region1
Bacteria;Alphaproteobacteria;Alphaproteobacteria;Puniceispirillales;SAR116_clade;SAR116_clade;__	0_R1	0.0285561	0.0290666	0.0138596	0.099528	0.000100432	18	region1
Bacteria;Alphaproteobacteria;Alphaproteobacteria;SAR11_clade;Clade_III;Clade_III;__	0_R1	0.00137257	0.00104429	0.00145626	0.00371598	0.000100432	18	region1
Bacteria;Bacteroidota;Bacteroidia;Flavobacteriales;Flavobacteriaceae;NS5_marine_group;uncultured_Flavobacteriaceae	0_R1	0.0308716	0.0201055	0.0340464	0.066988	0.000401727	18	region1
Bacteria;Bdellovibrionota;Bdellovibrionia;Bacteriovoracales;Bacteriovoracaceae;Peredibacter;uncultured_bacterium	0_R1	0.000435205	0.000290263	0.000401727	0.00130561	0.000100432	18	region1
Bacteria;Gammaproteobacteria;Gammaproteobacteria;Oceanospirillales;Nitrincolaceae;Marinobacterium;uncultured_bacterium	0_R1	0.00547354	0.00549108	0.00306317	0.0186803	0.000301296	18	region1
Archaea;Nanoarchaeota;Nanoarchaeia;Woesearchaeales;Woesearchaeales;Woesearchaeales;uncultured_archaeon	1_R1	0.00285115	0.00329552	0.00210907	0.0115497	0.000100432	18	region1
Bacteria;Gammaproteobacteria;Gammaproteobacteria;Burkholderiales;Comamonadaceae;__;__	1_R1	0.0488099	0.0567502	0.00974189	0.142513	0.000100432	18	region1
Bacteria;Alphaproteobacteria;Alphaproteobacteria;Sphingomonadales;Sphingomonadaceae;__;__	6_R1	0.0030018	0.00423371	0.00135583	0.017676	0.000200864	18	region1
Bacteria;Gammaproteobacteria;Gammaproteobacteria;Vibrionales;Vibrionaceae;Vibrio;__	14_R1	0.0230714	0.0444532	0.00738174	0.160088	0.000200864	18	region1
Bacteria;Alphaproteobacteria;Alphaproteobacteria;Micavibrionales;Micavibrionaceae;uncultured;uncultured_bacterium	0_R1	0.000856625	0.000975739	0.000301296	0.00301296	0.000100432	17	region1
Bacteria;Alphaproteobacteria;Alphaproteobacteria;Puniceispirillales;SAR116_clade;SAR116_clade;uncultured_Oceanibaculum	0_R1	0.0197792	0.0206118	0.0110475	0.0780356	0.000502159	17	region1
Bacteria;Bacteroidota;Bacteroidia;__;__;__;__	0_R1	0.00112247	0.0013767	0.000602591	0.00461987	0.000100432	17	region1
Bacteria;Bacteroidota;Bacteroidia;Flavobacteriales;Flavobacteriaceae;NS5_marine_group;__	0_R1	0.00564191	0.0033327	0.00592548	0.0131566	0.000100432	17	region1
Bacteria;Bacteroidota;Bacteroidia;Flavobacteriales;Flavobacteriaceae;uncultured;__	0_R1	0.00226267	0.00205736	0.00180777	0.00622678	0.000100432	17	region1
Bacteria;Bdellovibrionota;Bdellovibrionia;Bacteriovoracales;Bacteriovoracaceae;Peredibacter;__	0_R1	0.00124654	0.000896927	0.000803455	0.00321382	0.000100432	17	region1
Bacteria;Campilobacterota;Campylobacteria;Campylobacterales;Sulfurimonadaceae;Sulfurimonas;__	0_R1	0.00211498	0.00196821	0.00120518	0.00612634	0.000401727	17	region1
Bacteria;Gammaproteobacteria;Gammaproteobacteria;Alteromonadales;Alteromonadaceae;__;__	0_R1	0.00314293	0.00261889	0.00311339	0.00923973	0.000100432	17	region1
Bacteria;Patescibacteria;Gracilibacteria;JGI_0000069-P22;JGI_0000069-P22;JGI_0000069-P22;uncultured_bacterium	0_R1	0.00125244	0.000969257	0.000903887	0.00291252	0.000100432	17	region1
Bacteria;Bacteroidota;Bacteroidia;Flavobacteriales;Cryomorphaceae;uncultured;uncultured_bacterium	1_R1	0.00655761	0.00724562	0.00210907	0.0182786	0.000100432	17	region1
Bacteria;Campilobacterota;Campylobacteria;Campylobacterales;Arcobacteraceae;__;__	1_R1	0.00341468	0.00301923	0.00210907	0.00984232	0.000301296	17	region1
Bacteria;Gammaproteobacteria;Gammaproteobacteria;Cellvibrionales;Spongiibacteraceae;Spongiibacter;__	2_R1	0.00381641	0.00494059	0.00190821	0.0177764	0.000301296	17	region1
Archaea;Crenarchaeota;Nitrososphaeria;Nitrosopumilales;Nitrosopumilaceae;Candidatus_Nitrosopumilus;__	0_R1	0.00465125	0.0042497	0.00281209	0.0133574	0.000301296	16	region1
Bacteria;Alphaproteobacteria;Alphaproteobacteria;Parvibaculales;PS1_clade;PS1_clade;uncultured_Alphaproteobacteria	0_R1	0.00303179	0.00358308	0.00150648	0.0119514	0.000100432	16	region1
Bacteria;Cyanobacteria;Cyanobacteriia;Synechococcales;Cyanobiaceae;Synechococcus_CC9902;__	0_R1	0.0073378	0.00564346	0.00637742	0.0158682	0.000100432	16	region1
Bacteria;Myxococcota;Polyangia;Polyangiales;Sandaracinaceae;uncultured;__	0_R1	0.00140605	0.00228167	0.000351511	0.00843628	0.000100432	16	region1
Bacteria;Gammaproteobacteria;Gammaproteobacteria;Ectothiorhodospirales;Ectothiorhodospiraceae;uncultured;__	1_R1	0.0354211	0.0464884	0.00381641	0.118409	0.000100432	16	region1
Bacteria;Planctomycetota;OM190;OM190;OM190;OM190;uncultured_bacterium	1_R1	0.000822286	0.000655217	0.000703023	0.00241036	0.000100432	16	region1
Bacteria;SAR324_clade(Marine_group_B);SAR324_clade(Marine_group_B);SAR324_clade(Marine_group_B);SAR324_clade(Marine_group_B);SAR324_clade(Marine_group_B);uncultured_bacterium	21_R1	0.0011173	0.00082074	0.000954103	0.00281209	0.000100432	16	region1
Unassigned;__;__;__;__;__;__	27_R1	0.000370342	0.000323299	0.00025108	0.00120518	0.000100432	16	region1
Bacteria;Gammaproteobacteria;Gammaproteobacteria;Thiomicrospirales;Thioglobaceae;SUP05_cluster;__	39_R1	0.00648413	0.00982803	0.00246058	0.0333434	0.000401727	16	region1
Bacteria;Alphaproteobacteria;Alphaproteobacteria;SAR11_clade;Clade_I;Clade_Ia;__	0_R1	0.00275183	0.00194478	0.00271166	0.00632721	0.000401727	15	region1
Bacteria;Bacteroidota;Bacteroidia;Flavobacteriales;Cryomorphaceae;uncultured;uncultured_Flavobacteriia	0_R1	0.0261324	0.0278285	0.0165713	0.0923973	0.000200864	15	region1
Bacteria;Bacteroidota;Bacteroidia;Sphingobacteriales;NS11-12_marine_group;NS11-12_marine_group;uncultured_marine	0_R1	0.00348164	0.00557835	0.00100432	0.0189816	0.000100432	15	region1
Bacteria;Bdellovibrionota;Bdellovibrionia;Bacteriovoracales;Bacteriovoracaceae;__;__	0_R1	0.00111814	0.000980996	0.000803455	0.00311339	0.000100432	15	region1
Bacteria;Bdellovibrionota;Oligoflexia;Oligoflexales;uncultured;uncultured;__	0_R1	0.000615982	0.000308074	0.000602591	0.00110475	0.000100432	15	region1
Bacteria;Bdellovibrionota;Oligoflexia;Oligoflexales;uncultured;uncultured;uncultured_bacterium	0_R1	0.0010311	0.000728654	0.000803455	0.0025108	0.000100432	15	region1
Bacteria;Gammaproteobacteria;Gammaproteobacteria;Cellvibrionales;Halieaceae;OM60(NOR5)_clade;uncultured_Haliea	0_R1	0.00611295	0.00706895	0.00301296	0.0247062	0.000100432	15	region1
Bacteria;Gammaproteobacteria;Gammaproteobacteria;Steroidobacterales;Woeseiaceae;Woeseia;__	0_R1	0.00171404	0.00233983	0.000803455	0.00813498	0.000200864	15	region1
Bacteria;Patescibacteria;Parcubacteria;__;__;__;__	0_R1	0.00066285	0.000510413	0.000502159	0.00180777	0.000100432	15	region1
Bacteria;Campilobacterota;Campylobacteria;Campylobacterales;Arcobacteraceae;uncultured;uncultured_bacterium	1_R1	0.00482742	0.00361464	0.00482073	0.01396	0.000100432	15	region1
Bacteria;Dependentiae;Babeliae;Babeliales;Babeliales;Babeliales;uncultured_bacterium	1_R1	0.00105788	0.000762854	0.00120518	0.00261123	0.000100432	15	region1
Bacteria;Verrucomicrobiota;Omnitrophia;Omnitrophales;Omnitrophaceae;Candidatus_Omnitrophus;uncultured_bacterium	1_R1	0.00451274	0.00396991	0.00522246	0.0126544	0.000100432	15	region1
Bacteria;Planctomycetota;OM190;OM190;OM190;OM190;__	4_R1	0.000435205	0.000332373	0.000301296	0.00100432	0.000100432	15	region1
Bacteria;Gammaproteobacteria;Gammaproteobacteria;Pseudomonadales;Moraxellaceae;Acinetobacter;__	11_R1	0.0346892	0.0775909	0.00823541	0.305313	0.00200864	15	region1
Bacteria;Gammaproteobacteria;Gammaproteobacteria;Pseudomonadales;Moraxellaceae;Acinetobacter;Acinetobacter_venetianus	12_R1	0.00249741	0.00306179	0.00130561	0.00954103	0.000301296	15	region1
Bacteria;Gammaproteobacteria;Gammaproteobacteria;Oceanospirillales;Nitrincolaceae;Marinobacterium;marine_metagenome	30_R1	0.0139132	0.018458	0.00632721	0.0624686	0.000301296	15	region1
Archaea;Nanoarchaeota;Nanoarchaeia;Woesearchaeales;SCGC_AAA011-D5;SCGC_AAA011-D5;__	0_R1	0.000380206	0.000420927	0.00025108	0.00160691	0.000100432	14	region1
Bacteria;Alphaproteobacteria;Alphaproteobacteria;Rhodospirillales;Magnetospiraceae;uncultured;uncultured_bacterium	0_R1	0.00116931	0.00182427	0.000401727	0.00672893	0.000100432	14	region1
Bacteria;Alphaproteobacteria;Alphaproteobacteria;SAR11_clade;Clade_II;Clade_II;__	0_R1	0.00268297	0.00236599	0.00180777	0.00713066	0.000200864	14	region1
Bacteria;Bacteroidota;Bacteroidia;Chitinophagales;Saprospiraceae;uncultured;__	0_R1	0.00402445	0.00776299	0.000703023	0.0221954	0.000100432	14	region1
Bacteria;Bacteroidota;Bacteroidia;Flavobacteriales;Flavobacteriaceae;__;__	0_R1	0.00108323	0.0013749	0.000401727	0.0047203	0.000100432	14	region1
Bacteria;Bdellovibrionota;Bdellovibrionia;Bdellovibrionales;Bdellovibrionaceae;Bdellovibrio;uncultured_bacterium	0_R1	0.000846497	0.000843696	0.000552375	0.00291252	0.000100432	14	region1
Bacteria;Bdellovibrionota;Bdellovibrionia;Bdellovibrionales;Bdellovibrionaceae;OM27_clade;uncultured_marine	0_R1	0.00147061	0.00179684	0.000803455	0.00642764	0.000100432	14	region1
Bacteria;Gammaproteobacteria;Gammaproteobacteria;Alteromonadales;Pseudoalteromonadaceae;Pseudoalteromonas;__	0_R1	0.00120518	0.00116458	0.000853671	0.00391684	0.000100432	14	region1
Bacteria;Gammaproteobacteria;Gammaproteobacteria;Oceanospirillales;Litoricolaceae;Litoricola;uncultured_bacterium	0_R1	0.00233145	0.00155896	0.00215928	0.00622678	0.000301296	14	region1
Bacteria;Planctomycetota;Planctomycetes;Pirellulales;Pirellulaceae;Rhodopirellula;__	0_R1	0.000652807	0.000548322	0.000351511	0.00160691	0.000100432	14	region1
Bacteria;Verrucomicrobiota;Chlamydiae;Chlamydiales;__;__;__	0_R1	0.000494986	0.000533569	0.00025108	0.00160691	0.000100432	14	region1
Archaea;Nanoarchaeota;Nanoarchaeia;Woesearchaeales;Woesearchaeales;Woesearchaeales;uncultured_bacterium	1_R1	0.000631286	0.000495829	0.000552375	0.00140605	0.000100432	14	region1
Bacteria;Bdellovibrionota;Bdellovibrionia;Bdellovibrionales;Bdellovibrionaceae;OM27_clade;__	1_R1	0.00116214	0.00118749	0.000552375	0.00421814	0.000100432	14	region1
Bacteria;Verrucomicrobiota;Omnitrophia;Omnitrophales;Omnitrophaceae;Candidatus_Omnitrophus;__	1_R1	0.00205168	0.00255102	0.00105453	0.00803455	0.000100432	14	region1
Bacteria;Bacteroidota;Bacteroidia;Flavobacteriales;NS9_marine_group;NS9_marine_group;uncultured_bacterium	3_R1	0.00205885	0.00284658	0.00105453	0.00954103	0.000200864	14	region1
Bacteria;SAR324_clade(Marine_group_B);SAR324_clade(Marine_group_B);SAR324_clade(Marine_group_B);SAR324_clade(Marine_group_B);SAR324_clade(Marine_group_B);__	20_R1	0.000824976	0.000709262	0.000552375	0.00200864	0.000100432	14	region1
Bacteria;Gammaproteobacteria;Gammaproteobacteria;Cellvibrionales;Spongiibacteraceae;BD1-7_clade;uncultured_gamma	29_R1	0.000631286	0.000561851	0.000351511	0.00170734	0.000100432	14	region1
Bacteria;Gammaproteobacteria;Gammaproteobacteria;Oceanospirillales;Marinomonadaceae;Marinomonas;__	34_R1	0.00187234	0.00292902	0.000602591	0.0091393	0.000100432	14	region1
Bacteria;Campilobacterota;Campylobacteria;Campylobacterales;Sulfurospirillaceae;Sulfurospirillum;uncultured_bacterium	36_R1	0.000925408	0.00140338	0.000351511	0.00482073	0.000100432	14	region1
Bacteria;Actinobacteriota;Acidimicrobiia;Actinomarinales;Actinomarinaceae;Candidatus_Actinomarina;__	0_R1	0.000903887	0.000820023	0.000602591	0.00261123	0.000100432	13	region1
Bacteria;Actinobacteriota;Acidimicrobiia;Actinomarinales;uncultured;uncultured;__	0_R1	0.00197001	0.00338565	0.000401727	0.00974189	0.000100432	13	region1
Bacteria;Alphaproteobacteria;Alphaproteobacteria;Rickettsiales;Rickettsiaceae;uncultured;uncultured_bacterium	0_R1	0.000556238	0.000403013	0.000401727	0.00140605	0.000100432	13	region1
Bacteria;Bacteroidota;Bacteroidia;Flavobacteriales;Crocinitomicaceae;Crocinitomix;__	0_R1	0.00029357	0.000226293	0.000200864	0.000803455	0.000100432	13	region1
Bacteria;Bacteroidota;Bacteroidia;Flavobacteriales;Flavobacteriaceae;Tenacibaculum;__	0_R1	0.000772553	0.000601732	0.000502159	0.00210907	0.000100432	13	region1
Bacteria;Gammaproteobacteria;Gammaproteobacteria;Alteromonadales;Shewanellaceae;Shewanella;__	0_R1	0.000973416	0.0009487	0.000602591	0.00341468	0.000100432	13	region1
Bacteria;Gammaproteobacteria;Gammaproteobacteria;Burkholderiales;Hydrogenophilaceae;uncultured;__	0_R1	0.00516065	0.00458856	0.00321382	0.0121523	0.000100432	13	region1
Bacteria;NB1-j;NB1-j;NB1-j;NB1-j;NB1-j;__	0_R1	0.000424904	0.00022885	0.000502159	0.000803455	0.000100432	13	region1
Bacteria;Myxococcota;Myxococcia;Myxococcales;Myxococcaceae;P3OB-42;uncultured_bacterium	1_R1	0.00128244	0.00150991	0.00100432	0.00552375	0.000100432	13	region1
Bacteria;Nitrospirota;Nitrospiria;Nitrospirales;Nitrospiraceae;Nitrospira;__	1_R1	0.00114338	0.00142949	0.000602591	0.00431857	0.000100432	13	region1
Bacteria;Patescibacteria;Gracilibacteria;JGI_0000069-P22;JGI_0000069-P22;JGI_0000069-P22;__	5_R1	0.000602591	0.000452872	0.000803455	0.00120518	0.000100432	13	region1
Bacteria;Gammaproteobacteria;Gammaproteobacteria;Coxiellales;Coxiellaceae;Coxiella;__	9_R1	0.000703023	0.000454725	0.000703023	0.00140605	0.000100432	13	region1
Bacteria;Bdellovibrionota;Bdellovibrionia;Bdellovibrionales;Bdellovibrionaceae;OM27_clade;uncultured_bacterium	19_R1	0.000919338	0.000971862	0.000602591	0.00331425	0.000100432	13	region1
Archaea;__;__;__;__;__;__	0_R1	0.000627699	0.000522956	0.000552375	0.00190821	0.000100432	12	region1
Archaea;Nanoarchaeota;Nanoarchaeia;Woesearchaeales;GW2011_GWC1_47_15;GW2011_GWC1_47_15;uncultured_archaeon	0_R1	0.00119681	0.00138068	0.000753239	0.00421814	0.000100432	12	region1
Archaea;Nanoarchaeota;Nanoarchaeia;Woesearchaeales;SCGC_AAA011-D5;SCGC_AAA011-D5;uncultured_euryarchaeote	0_R1	0.000376619	0.00026442	0.000301296	0.000903887	0.000100432	12	region1
Archaea;Nanoarchaeota;Nanoarchaeia;Woesearchaeales;Woesearchaeales;Woesearchaeales;uncultured_crenarchaeote	0_R1	0.000518898	0.00050094	0.000301296	0.00170734	0.000100432	12	region1
Bacteria;Alphaproteobacteria;Alphaproteobacteria;Caulobacterales;Hyphomonadaceae;__;__	0_R1	0.00111312	0.00147695	0.000301296	0.00431857	0.000100432	12	region1
Bacteria;Alphaproteobacteria;Alphaproteobacteria;Rhizobiales;Stappiaceae;Labrenzia;__	0_R1	0.00110475	0.00102778	0.000753239	0.00261123	0.000100432	12	region1
Bacteria;Bacteroidota;Bacteroidia;Chitinophagales;Saprospiraceae;__;__	0_R1	0.00480399	0.00947335	0.000903887	0.0259114	0.000200864	12	region1
Bacteria;Bacteroidota;Bacteroidia;Cytophagales;Cyclobacteriaceae;uncultured;uncultured_bacterium	0_R1	0.000502159	0.000607139	0.000200864	0.00180777	0.000100432	12	region1
Bacteria;Bacteroidota;Bacteroidia;Flavobacteriales;__;__;__	0_R1	0.000577483	0.000459489	0.000401727	0.00150648	0.000100432	12	region1
Bacteria;Campilobacterota;Campylobacteria;Campylobacterales;Arcobacteraceae;Halarcobacter;__	0_R1	0.0024271	0.00329186	0.000853671	0.00954103	0.000100432	12	region1
Bacteria;Gammaproteobacteria;Gammaproteobacteria;Cellvibrionales;Halieaceae;__;__	0_R1	0.00129724	0.00196594	0.000351511	0.00632721	0.000100432	12	region1
Bacteria;Gammaproteobacteria;Gammaproteobacteria;Cellvibrionales;Halieaceae;OM60(NOR5)_clade;__	0_R1	0.000761608	0.000940633	0.000351511	0.00291252	0.000100432	12	region1
Bacteria;Gammaproteobacteria;Gammaproteobacteria;Cellvibrionales;Microbulbiferaceae;Microbulbifer;__	0_R1	0.000585852	0.000432151	0.000602591	0.00160691	0.000100432	12	region1
Bacteria;Gammaproteobacteria;Gammaproteobacteria;Thiotrichales;Thiotrichaceae;Thiothrix;__	0_R1	0.00183288	0.00148232	0.00185799	0.00451943	0.000100432	12	region1
Bacteria;Myxococcota;Polyangia;Polyangiales;BIrii41;BIrii41;__	0_R1	0.000443574	0.000384128	0.00025108	0.00110475	0.000100432	12	region1
Bacteria;Patescibacteria;Gracilibacteria;Gracilibacteria;Gracilibacteria;Gracilibacteria;uncultured_bacterium	0_R1	0.000636068	0.000680264	0.000351511	0.00241036	0.000100432	12	region1
Bacteria;Planctomycetota;__;__;__;__;__	0_R1	0.000544006	0.000422766	0.000552375	0.00110475	0.000100432	12	region1
Bacteria;Bacteroidota;Bacteroidia;Flavobacteriales;NS9_marine_group;NS9_marine_group;uncultured_marine	1_R1	0.00167386	0.00136389	0.00175756	0.004419	0.000100432	12	region1
Bacteria;Gammaproteobacteria;Gammaproteobacteria;Ectothiorhodospirales;Ectothiorhodospiraceae;uncultured;uncultured_gamma	1_R1	0.00496301	0.00580099	0.00215928	0.0173747	0.000200864	12	region1
Bacteria;Planctomycetota;Planctomycetes;Planctomycetales;Gimesiaceae;uncultured;uncultured_planctomycete	1_R1	0.00748217	0.00857529	0.00517224	0.0248067	0.000100432	12	region1
Bacteria;Verrucomicrobiota;Omnitrophia;Omnitrophales;Omnitrophaceae;Candidatus_Omnitrophus;Omnitrophica_bacterium	1_R1	0.00285394	0.00182215	0.00281209	0.00592548	0.000100432	12	region1
Bacteria;Verrucomicrobiota;Omnitrophia;Omnitrophales;Omnitrophales;Omnitrophales;uncultured_bacterium	1_R1	0.00262797	0.00165017	0.00286231	0.00492116	0.000100432	12	region1
Archaea;Nanoarchaeota;Nanoarchaeia;Woesearchaeales;SCGC_AAA011-D5;SCGC_AAA011-D5;uncultured_archaeon	15_R1	0.000485421	0.000442633	0.000301296	0.00150648	0.000100432	12	region1
Bacteria;Desulfobacterota;Desulfuromonadia;PB19;PB19;PB19;uncultured_bacterium	24_R1	0.000384989	0.00029926	0.000401727	0.00120518	0.000100432	12	region1
Archaea;Thermoplasmatota;Thermoplasmata;Marine_Group_II;Marine_Group_II;Marine_Group_II;uncultured_archaeon	0_R1	0.00169821	0.00247986	0.00120518	0.008838	0.000100432	11	region1
Bacteria;Alphaproteobacteria;Alphaproteobacteria;Parvibaculales;PS1_clade;PS1_clade;__	0_R1	0.000483899	0.000401271	0.000301296	0.00140605	0.000100432	11	region1
Bacteria;Alphaproteobacteria;Alphaproteobacteria;SAR11_clade;Clade_I;Clade_Ib;__	0_R1	0.000967798	0.000671126	0.000903887	0.00210907	0.000200864	11	region1
Bacteria;Bacteroidota;Bacteroidia;Chitinophagales;Saprospiraceae;uncultured;uncultured_bacterium	0_R1	0.00320469	0.00583931	0.000401727	0.0157678	0.000200864	11	region1
Bacteria;Bacteroidota;Bacteroidia;Chitinophagales;uncultured;uncultured;__	0_R1	0.000438248	0.000609701	0.000200864	0.00170734	0.000100432	11	region1
Bacteria;Bacteroidota;Bacteroidia;Chitinophagales;uncultured;uncultured;uncultured_bacterium	0_R1	0.000392597	0.000465585	0.000200864	0.00140605	0.000100432	11	region1
Bacteria;Bacteroidota;Bacteroidia;Cytophagales;Cyclobacteriaceae;__;__	0_R1	0.000319556	0.000290448	0.000200864	0.000903887	0.000100432	11	region1
Bacteria;Bacteroidota;Bacteroidia;Flavobacteriales;Crocinitomicaceae;Fluviicola;__	0_R1	0.000283035	0.000199949	0.000200864	0.000703023	0.000100432	11	region1
Bacteria;Bdellovibrionota;Bdellovibrionia;Bacteriovoracales;Bacteriovoracaceae;uncultured;__	0_R1	0.000346946	0.000295767	0.000200864	0.00100432	0.000100432	11	region1
Bacteria;Bdellovibrionota;Bdellovibrionia;Bdellovibrionales;Bdellovibrionaceae;Bdellovibrio;__	0_R1	0.000438248	0.000157346	0.000502159	0.000602591	0.000100432	11	region1
Bacteria;Chloroflexi;Dehalococcoidia;SAR202_clade;SAR202_clade;SAR202_clade;uncultured_bacterium	0_R1	0.000703023	0.00057343	0.000602591	0.00180777	0.000100432	11	region1
Bacteria;Firmicutes;__;__;__;__;__	0_R1	0.000730414	0.000985145	0.000200864	0.00341468	0.000100432	11	region1
Bacteria;Firmicutes;Bacilli;Staphylococcales;Staphylococcaceae;Staphylococcus;__	0_R1	0.000401727	0.000462423	0.000200864	0.00160691	0.000100432	11	region1
Bacteria;Gammaproteobacteria;Gammaproteobacteria;Cellvibrionales;Cellvibrionaceae;__;__	0_R1	0.000849106	0.00091096	0.000301296	0.00241036	0.000100432	11	region1
Bacteria;Gammaproteobacteria;Gammaproteobacteria;Cellvibrionales;Cellvibrionaceae;Cellvibrionaceae;uncultured_bacterium	0_R1	0.000876496	0.000704586	0.000602591	0.0025108	0.000301296	11	region1
Bacteria;Gammaproteobacteria;Gammaproteobacteria;Cellvibrionales;Cellvibrionaceae;uncultured;uncultured_bacterium	0_R1	0.000328686	0.000185682	0.000301296	0.000602591	0.000100432	11	region1
Bacteria;Gammaproteobacteria;Gammaproteobacteria;Oceanospirillales;Endozoicomonadaceae;Endozoicomonas;__	0_R1	0.00053868	0.000302207	0.000401727	0.00100432	0.000100432	11	region1
Bacteria;Gammaproteobacteria;Gammaproteobacteria;Oceanospirillales;Nitrincolaceae;Marinobacterium;__	0_R1	0.000748674	0.000754729	0.000502159	0.00261123	0.000100432	11	region1
Bacteria;Gammaproteobacteria;Gammaproteobacteria;Oceanospirillales;Pseudohongiellaceae;Pseudohongiella;__	0_R1	0.00054781	0.000436304	0.000301296	0.00140605	0.000100432	11	region1
Bacteria;Gammaproteobacteria;Gammaproteobacteria;SAR86_clade;SAR86_clade;SAR86_clade;__	0_R1	0.000766934	0.000611353	0.000803455	0.00190821	0.000100432	11	region1
Bacteria;Patescibacteria;ABY1;Candidatus_Magasanikbacteria;Candidatus_Magasanikbacteria;Candidatus_Magasanikbacteria;uncultured_bacterium	0_R1	0.000164343	0.000103135	0.000100432	0.000401727	0.000100432	11	region1
Bacteria;Patescibacteria;Parcubacteria;Candidatus_Kaiserbacteria;Candidatus_Kaiserbacteria;Candidatus_Kaiserbacteria;uncultured_bacterium	0_R1	0.000283035	0.000189591	0.000200864	0.000602591	0.000100432	11	region1
Bacteria;Patescibacteria;Parcubacteria;Candidatus_Kaiserbacteria;Candidatus_Kaiserbacteria;Candidatus_Kaiserbacteria;uncultured_organism	0_R1	0.000712153	0.000621469	0.000401727	0.00160691	0.000100432	11	region1
Bacteria;Planctomycetota;Planctomycetes;Pirellulales;Pirellulaceae;__;__	0_R1	0.00110475	0.00130407	0.000602591	0.00451943	0.000100432	11	region1
Bacteria;Verrucomicrobiota;Verrucomicrobiae;Arctic97B-4_marine_group;Arctic97B-4_marine_group;Arctic97B-4_marine_group;metagenome	0_R1	0.00152474	0.00241989	0.000703023	0.00863714	0.000200864	11	region1
Archaea;Nanoarchaeota;Nanoarchaeia;Woesearchaeales;__;__;__	1_R1	0.000766934	0.000626026	0.000703023	0.00180777	0.000100432	11	region1
Archaea;Thermoplasmatota;Thermoplasmata;Marine_Group_II;Marine_Group_II;Marine_Group_II;__	1_R1	0.00696632	0.00620556	0.00552375	0.0167721	0.000200864	11	region1
Bacteria;Campilobacterota;Campylobacteria;Campylobacterales;Sulfurimonadaceae;Sulfurimonas;uncultured_bacterium	1_R1	0.00753239	0.00675273	0.00853671	0.0175756	0.000200864	11	region1
Bacteria;Gammaproteobacteria;Gammaproteobacteria;Coxiellales;Coxiellaceae;Coxiella;uncultured_bacterium	5_R1	0.000374337	0.00022942	0.000401727	0.000803455	0.000100432	11	region1
Archaea;Thermoplasmatota;Thermoplasmata;Marine_Group_II;Marine_Group_II;Marine_Group_II;marine_metagenome	0_R1	0.00632721	0.0108123	0.00361555	0.0363563	0.000200864	10	region1
Bacteria;Actinobacteriota;Acidimicrobiia;Microtrichales;Microtrichaceae;Sva0996_marine_group;__	0_R1	0.000723109	0.00110607	0.00025108	0.00351511	0.000100432	10	region1
Bacteria;Alphaproteobacteria;Alphaproteobacteria;Micavibrionales;Micavibrionaceae;uncultured;__	0_R1	0.000461987	0.000407819	0.000351511	0.00130561	0.000100432	10	region1
Bacteria;Alphaproteobacteria;Alphaproteobacteria;Micavibrionales;uncultured;uncultured;uncultured_bacterium	0_R1	0.000451943	0.000490302	0.000200864	0.00160691	0.000100432	10	region1
Bacteria;Alphaproteobacteria;Alphaproteobacteria;Rhodospirillales;AEGEAN-169_marine_group;AEGEAN-169_marine_group;metagenome	0_R1	0.000682937	0.000625945	0.000451943	0.00150648	0.000100432	10	region1
Bacteria;Alphaproteobacteria;Alphaproteobacteria;Rhodospirillales;Terasakiellaceae;Terasakiella;uncultured_bacterium	0_R1	0.000341468	0.000338766	0.000200864	0.00100432	0.000100432	10	region1
Bacteria;Alphaproteobacteria;Alphaproteobacteria;Rickettsiales;SM2D12;SM2D12;__	0_R1	0.000431857	0.00036381	0.000301296	0.00120518	0.000100432	10	region1
Bacteria;Alphaproteobacteria;Alphaproteobacteria;Rickettsiales;SM2D12;SM2D12;uncultured_bacterium	0_R1	0.000401727	0.000200864	0.000451943	0.000602591	0.000100432	10	region1
Bacteria;Bacteroidota;Bacteroidia;Bacteroidales;Bacteroidetes_BD2-2;Bacteroidetes_BD2-2;__	0_R1	0.000321382	0.000210668	0.000301296	0.000803455	0.000100432	10	region1
Bacteria;Bacteroidota;Bacteroidia;Chitinophagales;uncultured;uncultured;uncultured_Bacteroidetes	0_R1	0.000723109	0.00101188	0.00025108	0.00281209	0.000100432	10	region1
Bacteria;Bacteroidota;Bacteroidia;Cytophagales;Cyclobacteriaceae;uncultured;__	0_R1	0.000492116	0.000388827	0.000351511	0.00130561	0.000100432	10	region1
Bacteria;Bacteroidota;Bacteroidia;Sphingobacteriales;NS11-12_marine_group;NS11-12_marine_group;__	0_R1	0.000723109	0.000811505	0.000301296	0.00241036	0.000100432	10	region1
Bacteria;Bdellovibrionota;Oligoflexia;0319-6G20;0319-6G20;0319-6G20;uncultured_marine	0_R1	0.000301296	0.000206368	0.00025108	0.000602591	0.000100432	10	region1
Bacteria;Campilobacterota;Campylobacteria;Campylobacterales;__;__;__	0_R1	0.000261123	0.000242335	0.000100432	0.000703023	0.000100432	10	region1
Bacteria;Campilobacterota;Campylobacteria;Campylobacterales;Arcobacteraceae;uncultured;uncultured_organism	0_R1	0.000753239	0.000321974	0.000703023	0.00130561	0.000401727	10	region1
Bacteria;Cyanobacteria;Cyanobacteriia;Synechococcales;Cyanobiaceae;Prochlorococcus_MIT9313;__	0_R1	0.00204881	0.00173837	0.00185799	0.00461987	0.000301296	10	region1
Bacteria;Cyanobacteria;Vampirivibrionia;Caenarcaniphilales;Caenarcaniphilales;Caenarcaniphilales;uncultured_bacterium	0_R1	0.00108466	0.00100633	0.000602591	0.00351511	0.000301296	10	region1
Bacteria;Desulfobacterota;Desulfobulbia;Desulfobulbales;Desulfobulbaceae;__;__	0_R1	0.000200864	9.46881e-05	0.000200864	0.000401727	0.000100432	10	region1
Bacteria;Desulfobacterota;Desulfovibrionia;Desulfovibrionales;Desulfovibrionaceae;Desulfovibrio;Desulfovibrio_sulfodismutans	0_R1	0.000200864	9.46881e-05	0.000200864	0.000301296	0.000100432	10	region1
Bacteria;Firmicutes;Clostridia;Lachnospirales;Lachnospiraceae;__;__	0_R1	0.000542332	0.000466765	0.000401727	0.00160691	0.000200864	10	region1
Bacteria;Gammaproteobacteria;Gammaproteobacteria;Alteromonadales;Alteromonadaceae;Alteromonas;__	0_R1	0.00900874	0.0104631	0.00261123	0.0270162	0.000100432	10	region1
Bacteria;Gammaproteobacteria;Gammaproteobacteria;Oceanospirillales;Endozoicomonadaceae;Kistimonas;__	0_R1	0.000743196	0.000988799	0.000301296	0.00301296	0.000100432	10	region1
Bacteria;Gammaproteobacteria;Gammaproteobacteria;Vibrionales;Vibrionaceae;Photobacterium;__	0_R1	0.000572462	0.000503385	0.000301296	0.00130561	0.000100432	10	region1
Bacteria;Myxococcota;Polyangia;Polyangiales;Sandaracinaceae;uncultured;uncultured_bacterium	0_R1	0.000301296	0.000177145	0.000301296	0.000502159	0.000100432	10	region1
Bacteria;Planctomycetota;BD7-11;BD7-11;BD7-11;BD7-11;uncultured_bacterium	0_R1	0.000622678	0.00059661	0.000451943	0.00160691	0.000100432	10	region1
Bacteria;Planctomycetota;Pla4_lineage;Pla4_lineage;Pla4_lineage;Pla4_lineage;uncultured_bacterium	0_R1	0.000833584	0.000809084	0.000602591	0.00291252	0.000100432	10	region1
Bacteria;Planctomycetota;Planctomycetes;Pirellulales;Pirellulaceae;Rhodopirellula;marine_metagenome	0_R1	0.00116501	0.00247016	0.00025108	0.00813498	0.000100432	10	region1
Bacteria;Verrucomicrobiota;Verrucomicrobiae;Pedosphaerales;Pedosphaeraceae;__;__	0_R1	0.000903887	0.00101542	0.000552375	0.00351511	0.000200864	10	region1
Bacteria;Verrucomicrobiota;Verrucomicrobiae;Verrucomicrobiales;Rubritaleaceae;Haloferula;__	0_R1	0.0004419	0.000382287	0.00025108	0.00110475	0.000100432	10	region1
Bacteria;Bdellovibrionota;Oligoflexia;0319-6G20;0319-6G20;0319-6G20;__	1_R1	0.000703023	0.000518628	0.000652807	0.00170734	0.000100432	10	region1
Bacteria;Dependentiae;Babeliae;Babeliales;__;__;__	1_R1	0.00114492	0.0011819	0.000652807	0.00311339	0.000100432	10	region1
Bacteria;Gammaproteobacteria;Gammaproteobacteria;Pseudomonadales;Pseudomonadaceae;Pseudomonas;__	1_R1	0.000411771	0.000342877	0.000301296	0.00110475	0.000100432	10	region1
Bacteria;Margulisbacteria;Margulisbacteria;Margulisbacteria;Margulisbacteria;Margulisbacteria;uncultured_bacterium	1_R1	0.000341468	0.000232902	0.000301296	0.000803455	0.000100432	10	region1
Bacteria;Marinimicrobia_(SAR406_clade);Marinimicrobia_(SAR406_clade);Marinimicrobia_(SAR406_clade);Marinimicrobia_(SAR406_clade);Marinimicrobia_(SAR406_clade);__	1_R1	0.00436879	0.00382646	0.0053731	0.00954103	0.000200864	10	region1
Bacteria;Patescibacteria;Gracilibacteria;Candidatus_Peribacteria;Candidatus_Peribacteria;Candidatus_Peribacteria;uncultured_bacterium	1_R1	0.000984232	0.000670883	0.00110475	0.00230993	0.000100432	10	region1
Archaea;Nanoarchaeota;Nanoarchaeia;Woesearchaeales;SCGC_AAA286-E23;SCGC_AAA286-E23;__	0_R1	0.000189705	0.000137012	0.000100432	0.000502159	0.000100432	9	region1
Archaea;Nanoarchaeota;Nanoarchaeia;Woesearchaeales;SCGC_AAA286-E23;SCGC_AAA286-E23;uncultured_archaeon	0_R1	0.000435205	0.000404854	0.000301296	0.00130561	0.000100432	9	region1
Bacteria;Alphaproteobacteria;Alphaproteobacteria;Holosporales;Holosporaceae;uncultured;uncultured_Alphaproteobacteria	0_R1	0.00130561	0.00207046	0.000301296	0.00542332	0.000100432	9	region1
Bacteria;Alphaproteobacteria;Alphaproteobacteria;Puniceispirillales;SAR116_clade;SAR116_clade;marine_metagenome	0_R1	0.000435205	0.000275044	0.000401727	0.00100432	0.000100432	9	region1
Bacteria;Alphaproteobacteria;Alphaproteobacteria;Rhizobiales;Stappiaceae;Stappiaceae;uncultured_bacterium	0_R1	0.00110475	0.00146058	0.000401727	0.00391684	0.000100432	9	region1
Bacteria;Alphaproteobacteria;Alphaproteobacteria;Rhodospirillales;Thalassospiraceae;Thalassospira;__	0_R1	0.000725341	0.00065815	0.000502159	0.00190821	0.000100432	9	region1
Bacteria;Alphaproteobacteria;Alphaproteobacteria;Rhodospirillales;uncultured;uncultured;uncultured_bacterium	0_R1	0.000357091	0.00030591	0.000301296	0.00110475	0.000100432	9	region1
Bacteria;Alphaproteobacteria;Alphaproteobacteria;Sphingomonadales;Sphingomonadaceae;Altererythrobacter;__	0_R1	0.00107127	0.00131811	0.000301296	0.00331425	0.000100432	9	region1
Bacteria;Bacteroidota;Bacteroidia;Bacteroidales;__;__;__	0_R1	0.000301296	0.000256052	0.000200864	0.000903887	0.000100432	9	region1
Bacteria;Bacteroidota;Bacteroidia;Bacteroidetes_VC2.1_Bac22;Bacteroidetes_VC2.1_Bac22;Bacteroidetes_VC2.1_Bac22;uncultured_bacterium	0_R1	0.00153996	0.00129981	0.000803455	0.00371598	0.000200864	9	region1
Bacteria;Bacteroidota;Bacteroidia;Cytophagales;Amoebophilaceae;uncultured;uncultured_bacterium	0_R1	0.000301296	0.000187891	0.000301296	0.000703023	0.000100432	9	region1
Bacteria;Bacteroidota;Bacteroidia;Flavobacteriales;Flavobacteriaceae;Actibacter;__	0_R1	0.00247732	0.00373426	0.000803455	0.00934016	0.000200864	9	region1
Bacteria;Bacteroidota;Bacteroidia;Flavobacteriales;Flavobacteriaceae;NS4_marine_group;__	0_R1	0.000424046	0.000304533	0.000301296	0.00100432	0.000100432	9	region1
Bacteria;Campilobacterota;Campylobacteria;Campylobacterales;Sulfurimonadaceae;Sulfurimonas;uncultured_Campylobacterales	0_R1	0.00174082	0.00135769	0.00230993	0.00351511	0.000100432	9	region1
Bacteria;Chloroflexi;Anaerolineae;Ardenticatenales;uncultured;uncultured;uncultured_bacterium	0_R1	0.000256659	0.000133909	0.000200864	0.000502159	0.000100432	9	region1
Bacteria;Chloroflexi;Dehalococcoidia;SAR202_clade;SAR202_clade;SAR202_clade;__	0_R1	0.000836932	0.000621137	0.000602591	0.00190821	0.000200864	9	region1
Bacteria;Desulfobacterota;Desulfobulbia;Desulfobulbales;Desulfobulbaceae;Desulfobulbus;__	0_R1	0.000524477	0.00035429	0.000502159	0.00110475	0.000100432	9	region1
Bacteria;Desulfobacterota;Desulfobulbia;Desulfobulbales;Desulfocapsaceae;__;__	0_R1	0.00135025	0.00178469	0.000401727	0.00461987	0.000100432	9	region1
Bacteria;Desulfobacterota;Desulfobulbia;Desulfobulbales;Desulfocapsaceae;uncultured;uncultured_delta	0_R1	0.00121634	0.00123968	0.000502159	0.00341468	0.000100432	9	region1
Bacteria;Firmicutes;Clostridia;Lachnospirales;__;__;__	0_R1	0.000167386	8.69765e-05	0.000100432	0.000301296	0.000100432	9	region1
Bacteria;Firmicutes;Clostridia;Peptostreptococcales-Tissierellales;Fusibacteraceae;Fusibacter;__	0_R1	0.000200864	0.000123003	0.000200864	0.000401727	0.000100432	9	region1
Bacteria;Firmicutes;Clostridia;Peptostreptococcales-Tissierellales;Fusibacteraceae;Fusibacter;uncultured_bacterium	0_R1	0.000357091	0.000355475	0.000200864	0.00120518	0.000100432	9	region1
Bacteria;Fusobacteriota;Fusobacteriia;Fusobacteriales;Fusobacteriaceae;Propionigenium;uncultured_bacterium	0_R1	0.000457523	0.000314045	0.000401727	0.00100432	0.000100432	9	region1
Bacteria;Gammaproteobacteria;Gammaproteobacteria;Cellvibrionales;Spongiibacteraceae;BD1-7_clade;__	0_R1	0.000546796	0.000376154	0.000703023	0.00110475	0.000100432	9	region1
Bacteria;Gammaproteobacteria;Gammaproteobacteria;KI89A_clade;KI89A_clade;KI89A_clade;__	0_R1	0.000714182	0.000718008	0.000401727	0.00200864	0.000100432	9	region1
Bacteria;Gammaproteobacteria;Gammaproteobacteria;Oceanospirillales;Halomonadaceae;Halomonas;__	0_R1	0.000569114	0.000600495	0.000502159	0.00190821	0.000100432	9	region1
Bacteria;Gammaproteobacteria;Gammaproteobacteria;Thiomicrospirales;Thiomicrospiraceae;Thiomicrorhabdus;uncultured_gamma	0_R1	0.000624909	0.000646554	0.000301296	0.00200864	0.000100432	9	region1
Bacteria;Gammaproteobacteria;Gammaproteobacteria;Thiotrichales;Thiotrichaceae;Thiothrix;uncultured_gamma	0_R1	0.00205327	0.00231708	0.00130561	0.00713066	0.000100432	9	region1
Bacteria;Gammaproteobacteria;Gammaproteobacteria;UBA10353_marine_group;UBA10353_marine_group;UBA10353_marine_group;uncultured_bacterium	0_R1	0.000591432	0.000560182	0.000301296	0.00170734	0.000200864	9	region1
Bacteria;Gammaproteobacteria;Gammaproteobacteria;uncultured;uncultured;uncultured;uncultured_bacterium	0_R1	0.000234341	0.000181056	0.000100432	0.000502159	0.000100432	9	region1
Bacteria;Gammaproteobacteria;Gammaproteobacteria;uncultured;uncultured;uncultured;uncultured_gamma	0_R1	0.000557955	0.0004052	0.000602591	0.00140605	0.000100432	9	region1
Bacteria;Myxococcota;Polyangia;Haliangiales;Haliangiaceae;Haliangium;__	0_R1	0.000412887	0.000253302	0.000401727	0.000903887	0.000100432	9	region1
Bacteria;NB1-j;NB1-j;NB1-j;NB1-j;NB1-j;uncultured_bacterium	0_R1	0.000278977	0.000234341	0.000200864	0.000803455	0.000100432	9	region1
Bacteria;Patescibacteria;ABY1;Candidatus_Uhrbacteria;Candidatus_Uhrbacteria;Candidatus_Uhrbacteria;uncultured_bacterium	0_R1	0.000290136	0.000203634	0.000301296	0.000703023	0.000100432	9	region1
Bacteria;Patescibacteria;Gracilibacteria;Candidatus_Peregrinibacteria;Candidatus_Peregrinibacteria;Candidatus_Peregrinibacteria;uncultured_bacterium	0_R1	0.000256659	0.000159676	0.000200864	0.000502159	0.000100432	9	region1
Bacteria;Patescibacteria;Gracilibacteria;Gracilibacteria;Gracilibacteria;Gracilibacteria;__	0_R1	0.000993159	0.00144797	0.000401727	0.00391684	0.000100432	9	region1
Bacteria;Patescibacteria;Parcubacteria;Candidatus_Kaiserbacteria;Candidatus_Kaiserbacteria;Candidatus_Kaiserbacteria;__	0_R1	0.000178546	0.000140046	0.000100432	0.000502159	0.000100432	9	region1
Bacteria;Planctomycetota;Planctomycetes;Pirellulales;Pirellulaceae;Blastopirellula;__	0_R1	0.000379409	0.000336026	0.000301296	0.00100432	0.000100432	9	region1
Bacteria;Planctomycetota;Planctomycetes;Pirellulales;Pirellulaceae;Bythopirellula;uncultured_bacterium	0_R1	0.000524477	0.000730772	0.000200864	0.00230993	0.000100432	9	region1
Bacteria;Planctomycetota;Planctomycetes;Planctomycetales;uncultured;uncultured;uncultured_bacterium	0_R1	0.0007365	0.00049457	0.000703023	0.00140605	0.000100432	9	region1
Bacteria;Planctomycetota;vadinHA49;vadinHA49;vadinHA49;vadinHA49;__	0_R1	0.00036825	0.00025108	0.000200864	0.000903887	0.000200864	9	region1
Bacteria;Verrucomicrobiota;Kiritimatiellae;WCHB1-41;WCHB1-41;WCHB1-41;__	0_R1	0.000256659	0.000181828	0.000200864	0.000602591	0.000100432	9	region1
Bacteria;Verrucomicrobiota;Omnitrophia;Omnitrophales;Omnitrophales;Omnitrophales;__	0_R1	0.000569114	0.000724224	0.000401727	0.00241036	0.000100432	9	region1
Archaea;Crenarchaeota;Nitrososphaeria;Nitrosopumilales;Nitrosopumilaceae;Candidatus_Nitrosopumilus;uncultured_archaeon	1_R1	0.000881569	0.000960396	0.000301296	0.0025108	0.000100432	9	region1
Archaea;Crenarchaeota;Nitrososphaeria;Nitrosopumilales;Nitrosopumilaceae;Nitrosopumilaceae;__	1_R1	0.0027563	0.00243799	0.0025108	0.00733153	0.000401727	9	region1
Bacteria;Actinobacteriota;Actinobacteria;Micrococcales;Microbacteriaceae;Candidatus_Planktoluna;uncultured_bacterium	1_R1	0.00236573	0.00137807	0.0025108	0.00401727	0.000200864	9	region1
Bacteria;Bacteroidota;Bacteroidia;Flavobacteriales;NS9_marine_group;NS9_marine_group;uncultured_Bacteroidetes	1_R1	0.00129446	0.00101982	0.00110475	0.00291252	0.000100432	9	region1
Bacteria;Gammaproteobacteria;Gammaproteobacteria;Burkholderiales;Comamonadaceae;Hydrogenophaga;__	1_R1	0.00150648	0.00124633	0.00120518	0.00371598	0.000100432	9	region1
Bacteria;Planctomycetota;Planctomycetes;Gemmatales;Gemmataceae;uncultured;uncultured_bacterium	1_R1	0.000658387	0.000423458	0.000703023	0.00150648	0.000100432	9	region1
Bacteria;Verrucomicrobiota;Omnitrophia;Omnitrophales;__;__;__	1_R1	0.000903887	0.000965923	0.000703023	0.00291252	0.000100432	9	region1
Bacteria;Verrucomicrobiota;Omnitrophia;Omnitrophales;Omnitrophaceae;Candidatus_Omnitrophus;uncultured_Firmicutes	1_R1	0.00268934	0.00124002	0.00230993	0.00552375	0.00150648	9	region1
Bacteria;Gammaproteobacteria;Gammaproteobacteria;Oceanospirillales;Nitrincolaceae;Marinobacterium;bacterium_WHC3-3	2_R1	0.00715298	0.0044098	0.00813498	0.0138596	0.000100432	9	region1
Bacteria;Gammaproteobacteria;Gammaproteobacteria;Pseudomonadales;Pseudomonadaceae;Pseudomonas;Pseudomonas_pachastrellae	13_R1	0.00114939	0.00094762	0.00100432	0.00301296	0.000100432	9	region1
Bacteria;Alphaproteobacteria;Alphaproteobacteria;Rickettsiales;Rickettsiaceae;Candidatus_Megaira;__	32_R1	0.000334773	0.000158797	0.000301296	0.000602591	0.000100432	9	region1
Archaea;Aenigmarchaeota;Aenigmarchaeia;Aenigmarchaeales;Aenigmarchaeales;Aenigmarchaeales;uncultured_archaeon	0_R1	0.000577483	0.000482402	0.000502159	0.00130561	0.000100432	8	region1
Archaea;Aenigmarchaeota;Deep_Sea_Euryarchaeotic_Group(DSEG);Deep_Sea_Euryarchaeotic_Group(DSEG);Deep_Sea_Euryarchaeotic_Group(DSEG);Deep_Sea_Euryarchaeotic_Group(DSEG);uncultured_archaeon	0_R1	0.000364065	0.000312736	0.000200864	0.000803455	0.000100432	8	region1
Archaea;Crenarchaeota;Nitrososphaeria;Nitrosopumilales;Nitrosopumilaceae;Nitrosopumilaceae;uncultured_archaeon	0_R1	0.000577483	0.000411473	0.000552375	0.00140605	0.000200864	8	region1
Archaea;Thermoplasmatota;Thermoplasmata;Marine_Group_II;Marine_Group_II;Marine_Group_II;uncultured_marine	0_R1	0.00217184	0.00358229	0.000954103	0.0108466	0.000200864	8	region1
Bacteria;Acidobacteriota;Holophagae;Acanthopleuribacterales;Acanthopleuribacteraceae;Acanthopleuribacter;uncultured_bacterium	0_R1	0.000288742	0.000337126	0.000200864	0.00110475	0.000100432	8	region1
Bacteria;Acidobacteriota;Vicinamibacteria;Subgroup_9;Subgroup_9;Subgroup_9;uncultured_bacterium	0_R1	0.000351511	0.000221341	0.00025108	0.000703023	0.000100432	8	region1
Bacteria;Alphaproteobacteria;Alphaproteobacteria;Caulobacterales;Hyphomonadaceae;Hyphomonas;__	0_R1	0.000451943	0.000335251	0.000351511	0.00110475	0.000100432	8	region1
Bacteria;Alphaproteobacteria;Alphaproteobacteria;Kiloniellales;Kiloniellaceae;uncultured;__	0_R1	0.00146882	0.00220946	0.000351511	0.00542332	0.000100432	8	region1
Bacteria;Alphaproteobacteria;Alphaproteobacteria;Micavibrionales;Micavibrionaceae;uncultured;uncultured_organism	0_R1	0.000477051	0.000549433	0.000351511	0.00180777	0.000100432	8	region1
Bacteria;Alphaproteobacteria;Alphaproteobacteria;Puniceispirillales;SAR116_clade;SAR116_clade;uncultured_Alphaproteobacteria	0_R1	0.000439389	0.00026265	0.000401727	0.000903887	0.000100432	8	region1
Bacteria;Alphaproteobacteria;Alphaproteobacteria;Rhizobiales;__;__;__	0_R1	0.000364065	0.00031731	0.000200864	0.00100432	0.000100432	8	region1
Bacteria;Alphaproteobacteria;Alphaproteobacteria;Rhodobacterales;Rhodobacteraceae;Thioclava;__	0_R1	0.01976	0.0171627	0.0201366	0.0422818	0.000401727	8	region1
Bacteria;Bacteroidota;Bacteroidia;Chitinophagales;__;__;__	0_R1	0.000527267	0.000261619	0.000552375	0.000803455	0.000100432	8	region1
Bacteria;Bacteroidota;Bacteroidia;Flavobacteriales;Cryomorphaceae;__;__	0_R1	0.000602591	0.000371927	0.000602591	0.00120518	0.000100432	8	region1
Bacteria;Bacteroidota;Bacteroidia;Flavobacteriales;Cryomorphaceae;uncultured;uncultured_Flavobacteriales	0_R1	0.000175756	0.000103957	0.000150648	0.000401727	0.000100432	8	region1
Bacteria;Bacteroidota;Bacteroidia;Flavobacteriales;Flavobacteriaceae;uncultured;uncultured_prokaryote	0_R1	0.0108843	0.00907926	0.00813498	0.0264136	0.000903887	8	region1
Bacteria;Bacteroidota;Bacteroidia;Sphingobacteriales;Lentimicrobiaceae;Lentimicrobiaceae;__	0_R1	0.000288742	0.000259892	0.000200864	0.000903887	0.000100432	8	region1
Bacteria;Bdellovibrionota;Bdellovibrionia;Bacteriovoracales;Bacteriovoracaceae;Peredibacter;uncultured_delta	0_R1	0.000276188	0.000238573	0.000200864	0.000803455	0.000100432	8	region1
Bacteria;Desulfobacterota;Desulfobacteria;Desulfobacterales;Desulfosarcinaceae;__;__	0_R1	0.000364065	0.000347647	0.000301296	0.00120518	0.000100432	8	region1
Bacteria;Elusimicrobiota;Elusimicrobia;Lineage_IV;Lineage_IV;Lineage_IV;uncultured_bacterium	0_R1	0.000451943	0.000464909	0.000401727	0.00150648	0.000100432	8	region1
Bacteria;Elusimicrobiota;Lineage_IIb;Lineage_IIb;Lineage_IIb;Lineage_IIb;uncultured_bacterium	0_R1	0.000514713	0.000361863	0.000502159	0.00120518	0.000100432	8	region1
Bacteria;Elusimicrobiota;Lineage_IIc;Lineage_IIc;Lineage_IIc;Lineage_IIc;uncultured_bacterium	0_R1	0.000502159	0.000379597	0.000401727	0.00130561	0.000100432	8	region1
Bacteria;Firmicutes;Bacilli;Izemoplasmatales;Izemoplasmataceae;Izemoplasmataceae;__	0_R1	0.0011173	0.00108093	0.000753239	0.00351511	0.000200864	8	region1
Bacteria;Firmicutes;Bacilli;Mycoplasmatales;Mycoplasmataceae;Candidatus_Bacilloplasma;__	0_R1	0.000552375	0.000347906	0.000552375	0.00120518	0.000100432	8	region1
Bacteria;Firmicutes;Clostridia;Peptostreptococcales-Tissierellales;Peptostreptococcaceae;Romboutsia;__	0_R1	0.000426835	0.000386183	0.00025108	0.00120518	0.000100432	8	region1
Bacteria;Gammaproteobacteria;Gammaproteobacteria;Alteromonadales;Alteromonadaceae;Aestuariibacter;__	0_R1	0.000451943	0.000233999	0.000351511	0.000903887	0.000200864	8	region1
Bacteria;Gammaproteobacteria;Gammaproteobacteria;Burkholderiales;Rhodocyclaceae;Sulfuritalea;__	0_R1	0.00227227	0.00186963	0.00160691	0.00522246	0.000401727	8	region1
Bacteria;Gammaproteobacteria;Gammaproteobacteria;Cellvibrionales;Cellvibrionaceae;Agaribacterium;uncultured_bacterium	0_R1	0.000401727	0.000278945	0.000351511	0.000903887	0.000100432	8	region1
Bacteria;Gammaproteobacteria;Gammaproteobacteria;Cellvibrionales;Spongiibacteraceae;BD1-7_clade;uncultured_bacterium	0_R1	0.000401727	0.000352024	0.00025108	0.00100432	0.000100432	8	region1
Bacteria;Gammaproteobacteria;Gammaproteobacteria;Cellvibrionales;Spongiibacteraceae;Spongiibacteraceae;uncultured_bacterium	0_R1	0.000338958	0.00026265	0.00025108	0.000703023	0.000100432	8	region1
Bacteria;Gammaproteobacteria;Gammaproteobacteria;Chromatiales;Sedimenticolaceae;Sedimenticola;__	0_R1	0.00025108	0.000161049	0.000200864	0.000502159	0.000100432	8	region1
Bacteria;Gammaproteobacteria;Gammaproteobacteria;Diplorickettsiales;Diplorickettsiaceae;uncultured;uncultured_bacterium	0_R1	0.000338958	0.000214313	0.000301296	0.000703023	0.000100432	8	region1
Bacteria;Gammaproteobacteria;Gammaproteobacteria;Francisellales;Francisellaceae;Francisella;__	0_R1	0.000338958	0.000479969	0.000150648	0.00150648	0.000100432	8	region1
Bacteria;Gammaproteobacteria;Gammaproteobacteria;Oceanospirillales;__;__;__	0_R1	0.00031385	0.000136206	0.00025108	0.000502159	0.000200864	8	region1
Bacteria;Gammaproteobacteria;Gammaproteobacteria;SAR86_clade;SAR86_clade;SAR86_clade;uncultured_bacterium	0_R1	0.00031385	0.000210924	0.000301296	0.000602591	0.000100432	8	region1
Bacteria;Methylomirabilota;Methylomirabilia;Rokubacteriales;Rokubacteriales;Rokubacteriales;uncultured_bacterium	0_R1	0.000602591	0.000330925	0.000552375	0.00110475	0.000200864	8	region1
Bacteria;Myxococcota;Polyangia;Blfdi19;Blfdi19;Blfdi19;uncultured_bacterium	0_R1	0.000389173	0.000203978	0.000351511	0.000703023	0.000100432	8	region1
Bacteria;Myxococcota;Polyangia;UASB-TL25;UASB-TL25;UASB-TL25;__	0_R1	0.000351511	0.000120039	0.000351511	0.000502159	0.000200864	8	region1
Bacteria;Patescibacteria;ABY1;Candidatus_Kerfeldbacteria;Candidatus_Kerfeldbacteria;Candidatus_Kerfeldbacteria;uncultured_bacterium	0_R1	0.000351511	0.000289092	0.00025108	0.000803455	0.000100432	8	region1
Bacteria;Patescibacteria;Gracilibacteria;Gracilibacteria;Gracilibacteria;Gracilibacteria;marine_metagenome	0_R1	0.000928995	0.000841558	0.000703023	0.0022095	0.000100432	8	region1
Bacteria;Planctomycetota;Pla3_lineage;Pla3_lineage;Pla3_lineage;Pla3_lineage;uncultured_bacterium	0_R1	0.000376619	0.000287843	0.000351511	0.000803455	0.000100432	8	region1
Bacteria;Planctomycetota;Planctomycetes;Pirellulales;Pirellulaceae;Blastopirellula;uncultured_bacterium	0_R1	0.000753239	0.00104785	0.00025108	0.00281209	0.000100432	8	region1
Bacteria;Planctomycetota;Planctomycetes;Pirellulales;Pirellulaceae;Pir4_lineage;__	0_R1	0.000414281	0.000584228	0.000150648	0.00180777	0.000100432	8	region1
Bacteria;Planctomycetota;Planctomycetes;Pirellulales;Pirellulaceae;uncultured;__	0_R1	0.000288742	0.000210924	0.00025108	0.000602591	0.000100432	8	region1
Bacteria;Planctomycetota;Planctomycetes;Planctomycetales;uncultured;uncultured;__	0_R1	0.00261123	0.00202507	0.0025108	0.00502159	0.000100432	8	region1
Bacteria;Verrucomicrobiota;Kiritimatiellae;Kiritimatiellales;Kiritimatiellaceae;R76-B128;__	0_R1	0.000238526	0.000119286	0.000301296	0.000401727	0.000100432	8	region1
Bacteria;Verrucomicrobiota;Verrucomicrobiae;Verrucomicrobiales;DEV007;DEV007;__	0_R1	0.00130561	0.00189494	0.000401727	0.004419	0.000100432	8	region1
Bacteria;Verrucomicrobiota;Verrucomicrobiae;Verrucomicrobiales;Rubritaleaceae;Rubritalea;uncultured_bacterium	0_R1	0.00184544	0.00298264	0.000301296	0.00733153	0.000100432	8	region1
Archaea;Crenarchaeota;Nitrososphaeria;Nitrosopumilales;Nitrosopumilaceae;Nitrosarchaeum;uncultured_archaeon	1_R1	0.00467008	0.00352514	0.00461987	0.010244	0.000200864	8	region1
Bacteria;Alphaproteobacteria;Alphaproteobacteria;Sphingomonadales;Sphingomonadaceae;Novosphingobium;__	1_R1	0.00243547	0.00223076	0.00165713	0.00592548	0.000200864	8	region1
Bacteria;Bacteroidota;Bacteroidia;Chitinophagales;Chitinophagaceae;Sediminibacterium;__	1_R1	0.00130561	0.000826441	0.00130561	0.00271166	0.000200864	8	region1
Bacteria;Gammaproteobacteria;Gammaproteobacteria;Burkholderiales;Methylophilaceae;uncultured;__	1_R1	0.000539821	0.000339256	0.000401727	0.00100432	0.000200864	8	region1
Bacteria;Planctomycetota;Phycisphaerae;Phycisphaerales;Phycisphaeraceae;CL500-3;uncultured_bacterium	1_R1	0.00124284	0.000821084	0.00145626	0.00210907	0.000100432	8	region1
Bacteria;Verrucomicrobiota;Chlamydiae;Chlamydiales;Simkaniaceae;uncultured;__	1_R1	0.000477051	0.000311871	0.000451943	0.000903887	0.000100432	8	region1
Bacteria;Gammaproteobacteria;Gammaproteobacteria;Oceanospirillales;P13-46;P13-46;uncultured_bacterium	2_R1	0.000765793	0.000503413	0.000954103	0.00140605	0.000100432	8	region1
Bacteria;Myxococcota;Myxococcia;Myxococcales;Myxococcaceae;P3OB-42;__	2_R1	0.000288742	0.000136206	0.00025108	0.000502159	0.000100432	8	region1
Bacteria;Campilobacterota;Campylobacteria;Campylobacterales;Sulfurospirillaceae;Sulfurospirillum;__	31_R1	0.000301296	0.000278945	0.000200864	0.000903887	0.000100432	8	region1
Bacteria;Alphaproteobacteria;Alphaproteobacteria;Rhodobacterales;Rhodobacteraceae;Paracoccus;__	37_R1	0.0469519	0.131705	0.000451943	0.372903	0.000100432	8	region1
Bacteria;Planctomycetota;Planctomycetes;Planctomycetales;__;__;__	40_R1	0.000175756	0.000149447	0.000100432	0.000502159	0.000100432	8	region1
Archaea;Nanoarchaeota;Nanoarchaeia;Woesearchaeales;SCGC_AAA011-D5;SCGC_AAA011-D5;Candidatus_Diapherotrites	0_R1	0.000358685	0.000433361	0.000200864	0.00130561	0.000100432	7	region1
Bacteria;Actinobacteriota;Acidimicrobiia;Actinomarinales;uncultured;uncultured;uncultured_Actinomycetales	0_R1	0.000875192	0.00079655	0.000903887	0.0025108	0.000200864	7	region1
Bacteria;Actinobacteriota;Actinobacteria;Frankiales;Sporichthyaceae;hgcI_clade;uncultured_bacterium	0_R1	0.00077476	0.000396311	0.000602591	0.00130561	0.000301296	7	region1
Bacteria;Alphaproteobacteria;Alphaproteobacteria;Caulobacterales;Caulobacteraceae;Brevundimonas;__	0_R1	0.00266862	0.00614275	0.000200864	0.0165713	0.000100432	7	region1
Bacteria;Alphaproteobacteria;Alphaproteobacteria;Defluviicoccales;uncultured;uncultured;uncultured_bacterium	0_R1	0.000487812	0.000483148	0.000200864	0.00140605	0.000100432	7	region1
Bacteria;Alphaproteobacteria;Alphaproteobacteria;Micavibrionales;uncultured;uncultured;__	0_R1	0.000473464	0.000444307	0.000200864	0.00120518	0.000100432	7	region1
Bacteria;Alphaproteobacteria;Alphaproteobacteria;Puniceispirillales;SAR116_clade;SAR116_clade;alpha_proteobacterium	0_R1	0.000229559	0.00011175	0.000200864	0.000401727	0.000100432	7	region1
Bacteria;Alphaproteobacteria;Alphaproteobacteria;Rhizobiales;Methyloligellaceae;uncultured;__	0_R1	0.000416075	0.000447001	0.000301296	0.00130561	0.000100432	7	region1
Bacteria;Alphaproteobacteria;Alphaproteobacteria;Rhodospirillales;uncultured;uncultured;__	0_R1	0.000186516	0.000147017	0.000100432	0.000502159	0.000100432	7	region1
Bacteria;Alphaproteobacteria;Alphaproteobacteria;Rickettsiales;Rickettsiaceae;uncultured;metagenome	0_R1	0.000616939	0.000443224	0.000401727	0.00140605	0.000200864	7	region1
Bacteria;Alphaproteobacteria;Alphaproteobacteria;Rickettsiales;SM2D12;SM2D12;uncultured_organism	0_R1	0.000315643	0.000255583	0.000200864	0.000803455	0.000100432	7	region1
Bacteria;Alphaproteobacteria;Alphaproteobacteria;SAR11_clade;Clade_III;Clade_III;alpha_proteobacterium	0_R1	0.000502159	0.000322843	0.000502159	0.000903887	0.000100432	7	region1
Bacteria;Alphaproteobacteria;Alphaproteobacteria;SAR11_clade;Clade_IV;Clade_IV;uncultured_bacterium	0_R1	0.000430422	0.000282368	0.000401727	0.000803455	0.000100432	7	region1
Bacteria;Bacteroidota;Bacteroidia;Bacteroidales;Prolixibacteraceae;Draconibacterium;uncultured_bacterium	0_R1	0.000516507	0.000542173	0.000401727	0.00150648	0.000100432	7	region1
Bacteria;Bacteroidota;Bacteroidia;Bacteroidales;Prolixibacteraceae;Roseimarinus;uncultured_bacterium	0_R1	0.000286948	0.000255583	0.000200864	0.000703023	0.000100432	7	region1
Bacteria;Bacteroidota;Bacteroidia;Cytophagales;Spirosomaceae;Pseudarcicella;uncultured_bacterium	0_R1	0.00149213	0.000984759	0.00100432	0.00301296	0.000301296	7	region1
Bacteria;Bacteroidota;Bacteroidia;Flavobacteriales;Crocinitomicaceae;Fluviicola;uncultured_Flexibacter	0_R1	0.0019369	0.00142353	0.00150648	0.0047203	0.000200864	7	region1
Bacteria;Bacteroidota;Bacteroidia;Flavobacteriales;Cryomorphaceae;Vicingus;__	0_R1	0.000229559	0.000125898	0.000301296	0.000401727	0.000100432	7	region1
Bacteria;Bacteroidota;Bacteroidia;Flavobacteriales;Cryomorphaceae;Vicingus;uncultured_bacterium	0_R1	0.000344338	0.000322099	0.000200864	0.00100432	0.000100432	7	region1
Bacteria;Bacteroidota;Bacteroidia;Flavobacteriales;Flavobacteriaceae;Formosa;__	0_R1	0.000344338	0.000199665	0.000301296	0.000703023	0.000100432	7	region1
Bacteria;Bacteroidota;Bacteroidia;Flavobacteriales;Flavobacteriaceae;Ulvibacter;Aureitalea_sp.	0_R1	0.000416075	0.000373217	0.000401727	0.00120518	0.000100432	7	region1
Bacteria;Bacteroidota;Bacteroidia;Flavobacteriales;NS9_marine_group;NS9_marine_group;marine_metagenome	0_R1	0.000344338	0.000207914	0.000301296	0.000703023	0.000100432	7	region1
Bacteria;Bdellovibrionota;Bdellovibrionia;Bacteriovoracales;Bacteriovoracaceae;Halobacteriovorax;Bacteriovorax_sp.	0_R1	0.000215211	6.93046e-05	0.000200864	0.000301296	0.000100432	7	region1
Bacteria;Bdellovibrionota;Bdellovibrionia;Bacteriovoracales;Bacteriovoracaceae;Peredibacter;uncultured_Bacteriovorax	0_R1	0.000559549	0.000258386	0.000602591	0.000903887	0.000301296	7	region1
Bacteria;Bdellovibrionota;Bdellovibrionia;Bdellovibrionales;Bdellovibrionaceae;Bdellovibrio;uncultured_organism	0_R1	0.000200864	0.000100432	0.000200864	0.000301296	0.000100432	7	region1
Bacteria;Bdellovibrionota;Oligoflexia;0319-6G20;0319-6G20;0319-6G20;uncultured_bacterium	0_R1	0.000473464	0.000365413	0.000401727	0.00120518	0.000100432	7	region1
Bacteria;Bdellovibrionota;Oligoflexia;Oligoflexales;Oligoflexales;Pseudobacteriovorax;uncultured_delta	0_R1	0.000272601	0.00017117	0.000301296	0.000502159	0.000100432	7	region1
Bacteria;Campilobacterota;Campylobacteria;Campylobacterales;Arcobacteraceae;Arcobacter;__	0_R1	0.000932582	0.000687828	0.000703023	0.00190821	0.000301296	7	region1
Bacteria;Campilobacterota;Campylobacteria;Campylobacterales;Arcobacteraceae;Malaciobacter;__	0_R1	0.00150648	0.00179658	0.000502159	0.004419	0.000100432	7	region1
Bacteria;Campilobacterota;Campylobacteria;Campylobacterales;Arcobacteraceae;Pseudarcobacter;__	0_R1	0.00238167	0.00169322	0.00271166	0.0047203	0.000502159	7	region1
Bacteria;Campilobacterota;Campylobacteria;Campylobacterales;Incertae_Sedis;Thiofractor;__	0_R1	0.000502159	0.000422133	0.000301296	0.00120518	0.000200864	7	region1
Bacteria;Campilobacterota;Campylobacteria;Campylobacterales;Sulfurimonadaceae;Sulfuricurvum;uncultured_Epsilonproteobacteria	0_R1	0.00154952	0.000988896	0.00150648	0.00281209	0.000100432	7	region1
Bacteria;Chloroflexi;Anaerolineae;Anaerolineales;Anaerolineaceae;uncultured;__	0_R1	0.000703023	0.000543942	0.000602591	0.00150648	0.000100432	7	region1
Bacteria;Cyanobacteria;Vampirivibrionia;Gastranaerophilales;Gastranaerophilales;Gastranaerophilales;uncultured_organism	0_R1	0.000200864	0.000129657	0.000100432	0.000401727	0.000100432	7	region1
Bacteria;Cyanobacteria;Vampirivibrionia;Vampirovibrionales;Vampirovibrionales;Vampirovibrionales;uncultured_bacterium	0_R1	0.000200864	0.000153412	0.000100432	0.000502159	0.000100432	7	region1
Bacteria;Deinococcota;Deinococci;Deinococcales;Trueperaceae;Truepera;uncultured_bacterium	0_R1	0.00032999	0.000237058	0.000301296	0.000703023	0.000100432	7	region1
Bacteria;Desulfobacterota;Desulfobacteria;Desulfobacterales;Desulfosarcinaceae;uncultured;__	0_R1	0.000401727	0.000192312	0.000401727	0.000602591	0.000100432	7	region1
Bacteria;Desulfobacterota;Desulfovibrionia;Desulfovibrionales;Desulfoplanaceae;Desulfoplanes;__	0_R1	0.000631286	0.000440507	0.000401727	0.00140605	0.000301296	7	region1
Bacteria;Desulfobacterota;Desulfovibrionia;Desulfovibrionales;Desulfovibrionaceae;Desulfovibrio;__	0_R1	0.000344338	0.00036607	0.000200864	0.00110475	0.000100432	7	region1
Bacteria;Desulfobacterota;Desulfuromonadia;Bradymonadales;Bradymonadales;Bradymonadales;__	0_R1	0.000200864	0.000115969	0.000200864	0.000401727	0.000100432	7	region1
Bacteria;Desulfobacterota;Desulfuromonadia;Bradymonadales;Bradymonadales;Bradymonadales;uncultured_delta	0_R1	0.000401727	0.000410011	0.000200864	0.00120518	0.000100432	7	region1
Bacteria;Entotheonellaeota;Entotheonellia;Entotheonellales;Entotheonellaceae;Entotheonellaceae;uncultured_bacterium	0_R1	0.00149213	0.00172442	0.000703023	0.0047203	0.000100432	7	region1
Bacteria;Firmicutes;Bacilli;Bacillales;Bacillaceae;Halobacillus;__	0_R1	0.00038738	0.000220253	0.000502159	0.000703023	0.000100432	7	region1
Bacteria;Firmicutes;Bacilli;Exiguobacterales;Exiguobacteraceae;Exiguobacterium;__	0_R1	0.000272601	0.000138609	0.000200864	0.000502159	0.000100432	7	region1
Bacteria;Firmicutes;Clostridia;Clostridia_vadinBB60_group;Clostridia_vadinBB60_group;Clostridia_vadinBB60_group;uncultured_bacterium	0_R1	0.00032999	0.000214732	0.000200864	0.000703023	0.000100432	7	region1
Bacteria;Fusobacteriota;Fusobacteriia;Fusobacteriales;Fusobacteriaceae;Cetobacterium;uncultured_bacterium	0_R1	0.000416075	0.000280662	0.000401727	0.000903887	0.000100432	7	region1
Bacteria;Gammaproteobacteria;Gammaproteobacteria;Alteromonadales;Marinobacteraceae;Marinobacter;__	0_R1	0.000703023	0.000537725	0.000602591	0.00170734	0.000100432	7	region1
Bacteria;Gammaproteobacteria;Gammaproteobacteria;Arenicellales;Arenicellaceae;HTCC5015;uncultured_bacterium	0_R1	0.000172169	7.59193e-05	0.000200864	0.000301296	0.000100432	7	region1
Bacteria;Gammaproteobacteria;Gammaproteobacteria;Burkholderiales;Comamonadaceae;Comamonas;__	0_R1	0.004419	0.00245322	0.004419	0.00713066	0.000602591	7	region1
Bacteria;Gammaproteobacteria;Gammaproteobacteria;Burkholderiales;Rhodocyclaceae;__;__	0_R1	0.00202298	0.00221059	0.00130561	0.00542332	0.000200864	7	region1
Bacteria;Gammaproteobacteria;Gammaproteobacteria;Cellvibrionales;Cellvibrionaceae;uncultured;__	0_R1	0.00071737	0.000490057	0.000502159	0.00140605	0.000301296	7	region1
Bacteria;Gammaproteobacteria;Gammaproteobacteria;Chromatiales;Chromatiaceae;Candidatus_Thiobios;uncultured_bacterium	0_R1	0.00032999	0.000276351	0.000301296	0.000803455	0.000100432	7	region1
Bacteria;Gammaproteobacteria;Gammaproteobacteria;Ectothiorhodospirales;Ectothiorhodospiraceae;uncultured;uncultured_marine	0_R1	0.000373033	0.000299697	0.000301296	0.000803455	0.000100432	7	region1
Bacteria;Gammaproteobacteria;Gammaproteobacteria;EPR3968-O8a-Bc78;EPR3968-O8a-Bc78;EPR3968-O8a-Bc78;uncultured_bacterium	0_R1	0.000344338	0.000223501	0.000301296	0.000703023	0.000100432	7	region1
Bacteria;Gammaproteobacteria;Gammaproteobacteria;Granulosicoccales;Granulosicoccaceae;Granulosicoccus;uncultured_bacterium	0_R1	0.000459117	0.000113879	0.000401727	0.000602591	0.000301296	7	region1
Bacteria;Gammaproteobacteria;Gammaproteobacteria;JTB23;JTB23;JTB23;__	0_R1	0.000401727	0.000259314	0.000401727	0.000803455	0.000100432	7	region1
Bacteria;Gammaproteobacteria;Gammaproteobacteria;Methylococcales;Methylomonadaceae;Methylomonas;__	0_R1	0.00153517	0.00149271	0.00110475	0.00461987	0.000100432	7	region1
Bacteria;Gammaproteobacteria;Gammaproteobacteria;Nitrosococcales;Nitrosococcaceae;AqS1;uncultured_bacterium	0_R1	0.000186516	0.000107366	0.000100432	0.000301296	0.000100432	7	region1
Bacteria;Gammaproteobacteria;Gammaproteobacteria;Oceanospirillales;Alcanivoracaceae1;Alcanivorax;uncultured_bacterium	0_R1	0.000674328	0.000546145	0.000401727	0.00140605	0.000200864	7	region1
Bacteria;Gammaproteobacteria;Gammaproteobacteria;Oceanospirillales;Saccharospirillaceae;Reinekea;Reinekea_aestuarii	0_R1	0.00162126	0.00155418	0.00100432	0.0047203	0.000502159	7	region1
Bacteria;Gammaproteobacteria;Gammaproteobacteria;Thiotrichales;Thiotrichaceae;__;__	0_R1	0.000358685	0.00019106	0.000301296	0.000703023	0.000200864	7	region1
Bacteria;Gemmatimonadota;BD2-11_terrestrial_group;BD2-11_terrestrial_group;BD2-11_terrestrial_group;BD2-11_terrestrial_group;__	0_R1	0.000516507	0.000415827	0.000401727	0.00140605	0.000100432	7	region1
Bacteria;Gemmatimonadota;BD2-11_terrestrial_group;BD2-11_terrestrial_group;BD2-11_terrestrial_group;BD2-11_terrestrial_group;uncultured_bacterium	0_R1	0.000401727	0.000347906	0.000301296	0.00110475	0.000100432	7	region1
Bacteria;Gemmatimonadota;Gemmatimonadetes;Gemmatimonadales;Gemmatimonadaceae;uncultured;uncultured_actinobacterium	0_R1	0.000430422	0.000477146	0.000200864	0.00140605	0.000100432	7	region1
Bacteria;Latescibacterota;Latescibacterota;Latescibacterota;Latescibacterota;Latescibacterota;__	0_R1	0.00032999	0.000222423	0.000200864	0.000803455	0.000200864	7	region1
Bacteria;Myxococcota;bacteriap25;bacteriap25;bacteriap25;bacteriap25;uncultured_bacterium	0_R1	0.000459117	0.000405298	0.000301296	0.00120518	0.000100432	7	region1
Bacteria;Myxococcota;Polyangia;Haliangiales;Haliangiaceae;Haliangium;uncultured_bacterium	0_R1	0.000215211	0.000147017	0.000200864	0.000502159	0.000100432	7	region1
Bacteria;Patescibacteria;Parcubacteria;Candidatus_Campbellbacteria;Candidatus_Campbellbacteria;Candidatus_Campbellbacteria;uncultured_bacterium	0_R1	0.000559549	0.000690616	0.000200864	0.00170734	0.000100432	7	region1
Bacteria;Planctomycetota;BD7-11;BD7-11;BD7-11;BD7-11;uncultured_marine	0_R1	0.000301296	0.000216958	0.000200864	0.000602591	0.000100432	7	region1
Bacteria;Planctomycetota;OM190;OM190;OM190;OM190;uncultured_planctomycete	0_R1	0.000286948	0.000368685	0.000100432	0.00110475	0.000100432	7	region1
Bacteria;Planctomycetota;Planctomycetes;Pirellulales;Pirellulaceae;Pirellula;__	0_R1	0.000344338	0.000277218	0.000200864	0.000703023	0.000100432	7	region1
Bacteria;Planctomycetota;Planctomycetes;Pirellulales;Pirellulaceae;Rubripirellula;__	0_R1	0.000645633	0.000716892	0.000301296	0.00200864	0.000100432	7	region1
Bacteria;Planctomycetota;Planctomycetes;Planctomycetales;Rubinisphaeraceae;Planctomicrobium;uncultured_bacterium	0_R1	0.00038738	0.000262078	0.000301296	0.000803455	0.000100432	7	region1
Bacteria;Planctomycetota;vadinHA49;vadinHA49;vadinHA49;vadinHA49;uncultured_bacterium	0_R1	0.000416075	0.000335251	0.000401727	0.00100432	0.000100432	7	region1
Bacteria;Planctomycetota;vadinHA49;vadinHA49;vadinHA49;vadinHA49;uncultured_organism	0_R1	0.000172169	0.000150249	0.000100432	0.000502159	0.000100432	7	region1
Bacteria;Verrucomicrobiota;Chlamydiae;Chlamydiales;Chlamydiaceae;uncultured;uncultured_organism	0_R1	0.000200864	0.000115969	0.000200864	0.000401727	0.000100432	7	region1
Bacteria;Verrucomicrobiota;Chlamydiae;Chlamydiales;Parachlamydiaceae;Neochlamydia;metagenome	0_R1	0.000961276	0.000867554	0.000703023	0.00230993	0.000100432	7	region1
Bacteria;Verrucomicrobiota;Kiritimatiellae;WCHB1-41;WCHB1-41;WCHB1-41;uncultured_organism	0_R1	0.000258253	0.000223501	0.000200864	0.000703023	0.000100432	7	region1
Bacteria;Verrucomicrobiota;Lentisphaeria;Lentisphaerales;Lentisphaeraceae;Lentisphaera;uncultured_bacterium	0_R1	0.000659981	0.000773297	0.000502159	0.00230993	0.000100432	7	region1
Bacteria;Verrucomicrobiota;Omnitrophia;Omnitrophales;koll11;koll11;uncultured_bacterium	0_R1	0.000616939	0.000390819	0.000502159	0.00130561	0.000200864	7	region1
Bacteria;Verrucomicrobiota;Omnitrophia;Omnitrophales;Omnitrophaceae;Candidatus_Omnitrophus;Candidatus_Omnitrophus	0_R1	0.000401727	0.000322843	0.000301296	0.00110475	0.000200864	7	region1
Bacteria;Verrucomicrobiota;Verrucomicrobiae;Pedosphaerales;Pedosphaeraceae;Pedosphaeraceae;__	0_R1	0.00044477	0.000409425	0.000200864	0.00120518	0.000100432	7	region1
Bacteria;Verrucomicrobiota;Verrucomicrobiae;Verrucomicrobiales;DEV007;DEV007;uncultured_bacterium	0_R1	0.000903887	0.00123956	0.000200864	0.00271166	0.000100432	7	region1
Bacteria;Verrucomicrobiota;Verrucomicrobiae;Verrucomicrobiales;Rubritaleaceae;Haloferula;uncultured_bacterium	0_R1	0.000645633	0.000678336	0.000301296	0.00200864	0.000100432	7	region1
Bacteria;Verrucomicrobiota;Verrucomicrobiae;Verrucomicrobiales;Rubritaleaceae;Luteolibacter;__	0_R1	0.00258253	0.00187776	0.0022095	0.00642764	0.000401727	7	region1
Bacteria;Verrucomicrobiota;Verrucomicrobiae;Verrucomicrobiales;Verrucomicrobiaceae;uncultured;uncultured_Verrucomicrobia	0_R1	0.000875192	0.000504545	0.000602591	0.00170734	0.000401727	7	region1
Bacteria;Marinimicrobia_(SAR406_clade);Marinimicrobia_(SAR406_clade);Marinimicrobia_(SAR406_clade);Marinimicrobia_(SAR406_clade);Marinimicrobia_(SAR406_clade);metagenome	1_R1	0.001363	0.00128466	0.000703023	0.00371598	0.000301296	7	region1
Bacteria;Myxococcota;bacteriap25;bacteriap25;bacteriap25;bacteriap25;__	1_R1	0.00153517	0.00100049	0.00190821	0.00261123	0.000200864	7	region1
Bacteria;Patescibacteria;ABY1;__;__;__;__	1_R1	0.000186516	9.03621e-05	0.000200864	0.000301296	0.000100432	7	region1
Bacteria;Patescibacteria;Parcubacteria;Candidatus_Ryanbacteria;Candidatus_Ryanbacteria;Candidatus_Ryanbacteria;Candidatus_Ryanbacteria	1_R1	0.00032999	0.000244047	0.000200864	0.000703023	0.000100432	7	region1
Bacteria;Planctomycetota;OM190;OM190;OM190;OM190;hydrothermal_vent	1_R1	0.00187951	0.00144579	0.00140605	0.00401727	0.000100432	7	region1
Bacteria;Verrucomicrobiota;Chlamydiae;Chlamydiales;Chlamydiaceae;uncultured;metagenome	1_R1	0.000401727	0.000216958	0.000301296	0.000803455	0.000200864	7	region1
Bacteria;Verrucomicrobiota;Verrucomicrobiae;Arctic97B-4_marine_group;Arctic97B-4_marine_group;Arctic97B-4_marine_group;__	1_R1	0.00232428	0.00126829	0.00190821	0.00512202	0.00140605	7	region1
Bacteria;Verrucomicrobiota;Verrucomicrobiae;Pedosphaerales;Pedosphaeraceae;SH3-11;uncultured_verrucomicrobium	1_R1	0.00152083	0.000750284	0.00170734	0.0022095	0.000100432	7	region1
Bacteria;Alphaproteobacteria;Alphaproteobacteria;Defluviicoccales;uncultured;uncultured;__	16_R1	0.000186516	0.000147017	0.000100432	0.000502159	0.000100432	7	region1
Bacteria;Gammaproteobacteria;Gammaproteobacteria;Thiomicrospirales;Thioglobaceae;SUP05_cluster;uncultured_bacterium	17_R1	0.0099571	0.0156249	0.00100432	0.0359546	0.000301296	7	region1
Bacteria;Actinobacteriota;Actinobacteria;Corynebacteriales;Corynebacteriaceae;Corynebacterium;__	18_R1	0.00209472	0.00440507	0.000301296	0.0120518	0.000100432	7	region1
Bacteria;Planctomycetota;OM190;OM190;OM190;OM190;uncultured_Planctomyces	22_R1	0.000301296	0.000284064	0.000200864	0.000903887	0.000100432	7	region1
Bacteria;Desulfobacterota;Desulfuromonadia;PB19;PB19;PB19;__	23_R1	0.000243906	0.000127791	0.000200864	0.000502159	0.000100432	7	region1
Bacteria;Bdellovibrionota;Bdellovibrionia;Bdellovibrionales;Bdellovibrionaceae;OM27_clade;uncultured_delta	28_R1	0.000286948	0.000235023	0.000200864	0.000703023	0.000100432	7	region1
Archaea;Crenarchaeota;Nitrososphaeria;Nitrosopumilales;Nitrosopumilaceae;__;__	0_R1	0.00137257	0.000954191	0.00150648	0.00230993	0.000100432	6	region1
Archaea;Crenarchaeota;Nitrososphaeria;Nitrosopumilales;Nitrosopumilaceae;Cenarchaeum;__	0_R1	0.000418466	0.000194917	0.000351511	0.000703023	0.000200864	6	region1
Archaea;Nanoarchaeota;Nanoarchaeia;Woesearchaeales;GW2011_GWC1_47_15;GW2011_GWC1_47_15;__	0_R1	0.000502159	0.000396674	0.000351511	0.00120518	0.000100432	6	region1
Archaea;Nanoarchaeota;Nanoarchaeia;Woesearchaeales;SCGC_AAA286-E23;SCGC_AAA286-E23;Euryarchaeota_archaeon	0_R1	0.000301296	0.000168055	0.000351511	0.000502159	0.000100432	6	region1
Bacteria;Acidobacteriota;Subgroup_22;Subgroup_22;Subgroup_22;Subgroup_22;__	0_R1	0.000200864	0.000110018	0.000200864	0.000401727	0.000100432	6	region1
Bacteria;Acidobacteriota;Subgroup_22;Subgroup_22;Subgroup_22;Subgroup_22;uncultured_bacterium	0_R1	0.000384989	0.000232661	0.000351511	0.000703023	0.000100432	6	region1
Bacteria;Acidobacteriota;Thermoanaerobaculia;Thermoanaerobaculales;Thermoanaerobaculaceae;Subgroup_10;__	0_R1	0.000435205	0.000581002	0.00025108	0.00160691	0.000100432	6	region1
Bacteria;Acidobacteriota;Thermoanaerobaculia;Thermoanaerobaculales;Thermoanaerobaculaceae;Subgroup_10;uncultured_bacterium	0_R1	0.000318034	0.000232661	0.000200864	0.000703023	0.000100432	6	region1
Bacteria;Actinobacteriota;Acidimicrobiia;Actinomarinales;uncultured;uncultured;uncultured_bacterium	0_R1	0.000920625	0.000505828	0.00105453	0.00150648	0.000100432	6	region1
Bacteria;Actinobacteriota;Acidimicrobiia;Microtrichales;Ilumatobacteraceae;Ilumatobacter;__	0_R1	0.000719762	0.000771214	0.000301296	0.00180777	0.000100432	6	region1
Bacteria;Actinobacteriota;Actinobacteria;Corynebacteriales;Mycobacteriaceae;Mycobacterium;__	0_R1	0.000150648	5.50088e-05	0.000150648	0.000200864	0.000100432	6	region1
Bacteria;Alphaproteobacteria;Alphaproteobacteria;Kiloniellales;Kiloniellaceae;uncultured;uncultured_Rhodospirillaceae	0_R1	0.000401727	0.000210668	0.000351511	0.000803455	0.000200864	6	region1
Bacteria;Alphaproteobacteria;Alphaproteobacteria;Micavibrionales;Micavibrionaceae;uncultured;unidentified_marine	0_R1	0.000468682	0.000340087	0.000301296	0.00110475	0.000200864	6	region1
Bacteria;Alphaproteobacteria;Alphaproteobacteria;Parvibaculales;PS1_clade;PS1_clade;uncultured_bacterium	0_R1	0.000870409	0.00111595	0.000200864	0.00230993	0.000100432	6	region1
Bacteria;Alphaproteobacteria;Alphaproteobacteria;Rhizobiales;Methyloligellaceae;Methyloceanibacter;uncultured_bacterium	0_R1	0.000853671	0.000766842	0.000753239	0.00190821	0.000100432	6	region1
Bacteria;Alphaproteobacteria;Alphaproteobacteria;Rhizobiales;Rhizobiaceae;__;__	0_R1	0.000435205	0.00028876	0.000351511	0.00100432	0.000200864	6	region1
Bacteria;Alphaproteobacteria;Alphaproteobacteria;Rhodobacterales;Rhodobacteraceae;Rhodobacteraceae;uncultured_Octadecabacter	0_R1	0.000502159	0.000311177	0.000502159	0.000903887	0.000100432	6	region1
Bacteria;Alphaproteobacteria;Alphaproteobacteria;Rhodobacterales;Rhodobacteraceae;Youngimonas;__	0_R1	0.00321382	0.00206802	0.00271166	0.0069298	0.000903887	6	region1
Bacteria;Alphaproteobacteria;Alphaproteobacteria;Rhodospirillales;AEGEAN-169_marine_group;AEGEAN-169_marine_group;__	0_R1	0.000468682	0.000384625	0.000301296	0.00100432	0.000100432	6	region1
Bacteria;Alphaproteobacteria;Alphaproteobacteria;Rhodospirillales;AEGEAN-169_marine_group;AEGEAN-169_marine_group;unidentified_marine	0_R1	0.000234341	0.000175875	0.000150648	0.000502159	0.000100432	6	region1
Bacteria;Alphaproteobacteria;Alphaproteobacteria;Rhodospirillales;Rhodospirillaceae;Haematospirillum;uncultured_bacterium	0_R1	0.000267818	0.000197488	0.000200864	0.000602591	0.000100432	6	region1
Bacteria;Alphaproteobacteria;Alphaproteobacteria;Rhodospirillales;uncultured;uncultured;marine_metagenome	0_R1	0.000267818	0.000121629	0.00025108	0.000401727	0.000100432	6	region1
Bacteria;Alphaproteobacteria;Alphaproteobacteria;Rhodospirillales;uncultured;uncultured;uncultured_Sphingomonas	0_R1	0.000418466	0.000272588	0.000351511	0.000903887	0.000100432	6	region1
Bacteria;Alphaproteobacteria;Alphaproteobacteria;Rickettsiales;Rickettsiaceae;__;__	0_R1	0.000937364	0.000587905	0.00110475	0.00150648	0.000200864	6	region1
Bacteria;Alphaproteobacteria;Alphaproteobacteria;Sphingomonadales;Sphingomonadaceae;Erythrobacter;__	0_R1	0.000954103	0.000820228	0.000602591	0.0025108	0.000401727	6	region1
Bacteria;Alphaproteobacteria;Alphaproteobacteria;Sphingomonadales;Sphingomonadaceae;Sphingomonas;__	0_R1	0.000150648	5.50088e-05	0.000150648	0.000200864	0.000100432	6	region1
Bacteria;Alphaproteobacteria;Alphaproteobacteria;uncultured;uncultured;uncultured;__	0_R1	0.000284557	0.000147832	0.00025108	0.000502159	0.000100432	6	region1
Bacteria;Armatimonadota;Armatimonadia;Armatimonadales;Armatimonadaceae;Armatimonas;uncultured_bacterium	0_R1	0.000318034	0.000147832	0.000351511	0.000502159	0.000100432	6	region1
Bacteria;Bacteroidota;Bacteroidia;Bacteroidales;Bacteroidaceae;Bacteroides;__	0_R1	0.000184125	0.00013349	0.000100432	0.000401727	0.000100432	6	region1
Bacteria;Bacteroidota;Bacteroidia;Bacteroidales;Bacteroidetes_BD2-2;Bacteroidetes_BD2-2;uncultured_Bacteroidetes	0_R1	0.000267818	0.000197488	0.000200864	0.000502159	0.000100432	6	region1
Bacteria;Bacteroidota;Bacteroidia;Bacteroidales;Marinifilaceae;uncultured;uncultured_bacterium	0_R1	0.000284557	0.0001609	0.000301296	0.000502159	0.000100432	6	region1
Bacteria;Bacteroidota;Bacteroidia;Chitinophagales;Saprospiraceae;Lewinella;__	0_R1	0.000769978	0.000930644	0.000301296	0.00230993	0.000100432	6	region1
Bacteria;Bacteroidota;Bacteroidia;Chitinophagales;Saprospiraceae;Lewinella;uncultured_bacterium	0_R1	0.00107127	0.000960512	0.000803455	0.00261123	0.000100432	6	region1
Bacteria;Bacteroidota;Bacteroidia;Chitinophagales;Saprospiraceae;Lewinella;uncultured_Bacteroidetes	0_R1	0.00143952	0.00150402	0.000703023	0.00381641	0.000100432	6	region1
Bacteria;Bacteroidota;Bacteroidia;Chitinophagales;Saprospiraceae;Phaeodactylibacter;uncultured_bacterium	0_R1	0.000284557	0.000232661	0.000200864	0.000703023	0.000100432	6	region1
Bacteria;Bacteroidota;Bacteroidia;Chitinophagales;Saprospiraceae;Rubidimonas;uncultured_Bacteroidetes	0_R1	0.000485421	0.000320229	0.000502159	0.000803455	0.000100432	6	region1
Bacteria;Bacteroidota;Bacteroidia;Chitinophagales;Saprospiraceae;uncultured;uncultured_Bacteroidetes	0_R1	0.00252754	0.00320213	0.000602591	0.00723109	0.000301296	6	region1
Bacteria;Bacteroidota;Bacteroidia;Chitinophagales;Saprospiraceae;uncultured;uncultured_marine	0_R1	0.000836932	0.000717696	0.000853671	0.00200864	0.000100432	6	region1
Bacteria;Bacteroidota;Bacteroidia;Cytophagales;__;__;__	0_R1	0.00025108	0.000187891	0.000200864	0.000602591	0.000100432	6	region1
Bacteria;Bacteroidota;Bacteroidia;Cytophagales;Cyclobacteriaceae;Fabibacter;__	0_R1	0.000769978	0.00068608	0.000502159	0.00180777	0.000200864	6	region1
Bacteria;Bacteroidota;Bacteroidia;Flavobacteriales;Crocinitomicaceae;Crocinitomix;uncultured_bacterium	0_R1	0.000318034	0.00021462	0.000301296	0.000602591	0.000100432	6	region1
Bacteria;Bacteroidota;Bacteroidia;Flavobacteriales;Crocinitomicaceae;Salinirepens;uncultured_Bacteroidetes	0_R1	0.000301296	0.000190556	0.000301296	0.000602591	0.000100432	6	region1
Bacteria;Bacteroidota;Bacteroidia;Flavobacteriales;Cryomorphaceae;NS10_marine_group;uncultured_bacterium	0_R1	0.000267818	0.000137216	0.000301296	0.000401727	0.000100432	6	region1
Bacteria;Bacteroidota;Bacteroidia;Flavobacteriales;Flavobacteriaceae;Aureitalea;Aureitalea_marina	0_R1	0.00100432	0.000992194	0.000552375	0.00230993	0.000100432	6	region1
Bacteria;Bacteroidota;Bacteroidia;Flavobacteriales;Flavobacteriaceae;Flavobacterium;__	0_R1	0.000535637	0.000691936	0.000301296	0.00190821	0.000100432	6	region1
Bacteria;Bacteroidota;Bacteroidia;Flavobacteriales;Flavobacteriaceae;Polaribacter;__	0_R1	0.000769978	0.000137216	0.000753239	0.00100432	0.000602591	6	region1
Bacteria;Bacteroidota;Bacteroidia;Flavobacteriales;Flavobacteriaceae;uncultured;bacterium_DG945	0_R1	0.000301296	0.000246007	0.00025108	0.000703023	0.000100432	6	region1
Bacteria;Bacteroidota;Bacteroidia;Flavobacteriales;Schleiferiaceae;Schleiferia;uncultured_Bacteroidetes	0_R1	0.000703023	0.00083304	0.000200864	0.00200864	0.000100432	6	region1
Bacteria;Bacteroidota;Bacteroidia;Sphingobacteriales;AKYH767;AKYH767;uncultured_bacterium	0_R1	0.000284557	0.000172984	0.00025108	0.000602591	0.000100432	6	region1
Bacteria;Bacteroidota;Bacteroidia;Sphingobacteriales;NS11-12_marine_group;NS11-12_marine_group;uncultured_bacterium	0_R1	0.000318034	0.00021462	0.00025108	0.000703023	0.000100432	6	region1
Bacteria;Bacteroidota;Ignavibacteria;Ignavibacteriales;Melioribacteraceae;IheB3-7;uncultured_Chlorobi	0_R1	0.000267818	0.000197488	0.000200864	0.000602591	0.000100432	6	region1
Bacteria;Bacteroidota;Kryptonia;Kryptoniales;BSV26;BSV26;__	0_R1	0.00025108	0.000152312	0.00025108	0.000502159	0.000100432	6	region1
Bacteria;Bacteroidota;Rhodothermia;Rhodothermales;Rhodothermaceae;uncultured;uncultured_bacterium	0_R1	0.000234341	0.000151205	0.000200864	0.000401727	0.000100432	6	region1
Bacteria;Bdellovibrionota;Bdellovibrionia;Bacteriovoracales;Bacteriovoracaceae;uncultured;uncultured_bacterium	0_R1	0.000401727	0.000200864	0.000502159	0.000602591	0.000100432	6	region1
Bacteria;Bdellovibrionota;Bdellovibrionia;Bacteriovoracales;Bacteriovoracaceae;uncultured;uncultured_delta	0_R1	0.000485421	0.000437388	0.000351511	0.00130561	0.000100432	6	region1
Bacteria;Bdellovibrionota;Bdellovibrionia;Bacteriovoracales;Bacteriovoracaceae;uncultured;uncultured_marine	0_R1	0.000284557	0.000307372	0.000200864	0.000903887	0.000100432	6	region1
Bacteria;Bdellovibrionota;Bdellovibrionia;Bdellovibrionales;Bdellovibrionaceae;Bdellovibrio;marine_metagenome	0_R1	0.000234341	0.000175875	0.000150648	0.000502159	0.000100432	6	region1
Bacteria;Bdellovibrionota;Oligoflexia;Oligoflexales;Oligoflexales;Pseudobacteriovorax;__	0_R1	0.000234341	0.000103726	0.000200864	0.000401727	0.000100432	6	region1
Bacteria;Campilobacterota;Campylobacteria;Campylobacterales;Arcobacteraceae;Arcobacteraceae;uncultured_Epsilonproteobacteria	0_R1	0.000301296	0.000261894	0.00025108	0.000803455	0.000100432	6	region1
Bacteria;Campilobacterota;Campylobacteria;Campylobacterales;Arcobacteraceae;Pseudarcobacter;uncultured_bacterium	0_R1	0.00264471	0.00174378	0.00256101	0.00532289	0.000100432	6	region1
Bacteria;Campilobacterota;Campylobacteria;Campylobacterales;Arcobacteraceae;uncultured;uncultured_prokaryote	0_R1	0.00800107	0.0182743	0.000703023	0.0452948	0.000100432	6	region1
Bacteria;Campilobacterota;Campylobacteria;Campylobacterales;Sulfurospirillaceae;Sulfurospirillum;epsilon_proteobacterium	0_R1	0.000636068	0.000677202	0.000451943	0.00190821	0.000100432	6	region1
Bacteria;Chloroflexi;Anaerolineae;Ardenticatenales;uncultured;uncultured;__	0_R1	0.000200864	0.000155588	0.000150648	0.000502159	0.000100432	6	region1
Bacteria;Chloroflexi;Anaerolineae;SBR1031;SBR1031;SBR1031;uncultured_bacterium	0_R1	0.000468682	0.000394975	0.000401727	0.00120518	0.000100432	6	region1
Bacteria;Chloroflexi;Dehalococcoidia;SAR202_clade;SAR202_clade;SAR202_clade;uncultured_deep-sea	0_R1	0.000351511	0.000226807	0.000301296	0.000703023	0.000100432	6	region1
Bacteria;Cyanobacteria;Sericytochromatia;Sericytochromatia;Sericytochromatia;Sericytochromatia;__	0_R1	0.00025108	0.000165026	0.00025108	0.000401727	0.000100432	6	region1
Bacteria;Cyanobacteria;Vampirivibrionia;Obscuribacterales;Obscuribacteraceae;Obscuribacteraceae;uncultured_marine	0_R1	0.000200864	0.000110018	0.000200864	0.000301296	0.000100432	6	region1
Bacteria;Dependentiae;Babeliae;Babeliales;Vermiphilaceae;Vermiphilaceae;uncultured_bacterium	0_R1	0.000334773	0.000295663	0.000200864	0.000703023	0.000100432	6	region1
Bacteria;Desulfobacterota;Desulfobacteria;Desulfatiglandales;Desulfatiglandaceae;Desulfatiglans;__	0_R1	0.000535637	0.000581002	0.000351511	0.00170734	0.000200864	6	region1
Bacteria;Desulfobacterota;Desulfobacteria;Desulfobacterales;Desulfobacteraceae;Desulfobacter;__	0_R1	0.00061933	0.000413685	0.000652807	0.00130561	0.000100432	6	region1
Bacteria;Desulfobacterota;Desulfobacteria;Desulfobacterales;Desulfosarcinaceae;Desulfosarcina;__	0_R1	0.000401727	0.000353657	0.000301296	0.00100432	0.000100432	6	region1
Bacteria;Desulfobacterota;Desulfobacteria;Desulfobacterales;Desulfosarcinaceae;Sva0081_sediment_group;__	0_R1	0.00061933	0.000881095	0.00025108	0.00241036	0.000200864	6	region1
Bacteria;Desulfobacterota;Desulfovibrionia;Desulfovibrionales;Desulfomicrobiaceae;Desulfomicrobium;uncultured_organism	0_R1	0.00167386	0.00216492	0.000602591	0.00532289	0.000100432	6	region1
Bacteria;Desulfobacterota;Desulfovibrionia;Desulfovibrionales;Desulfovibrionaceae;Halodesulfovibrio;__	0_R1	0.00025108	0.000187891	0.000200864	0.000602591	0.000100432	6	region1
Bacteria;Desulfobacterota;Desulfuromonadia;Desulfuromonadia;Geopsychrobacteraceae;__;__	0_R1	0.000301296	0.000179658	0.00025108	0.000602591	0.000100432	6	region1
Bacteria;Fibrobacterota;Fibrobacteria;Fibrobacterales;Fibrobacteraceae;uncultured;__	0_R1	0.000200864	8.9829e-05	0.000200864	0.000301296	0.000100432	6	region1
Bacteria;Firmicutes;Bacilli;Acholeplasmatales;Acholeplasmataceae;Acholeplasma;Tenericutes_bacterium	0_R1	0.00108801	0.000633331	0.00100432	0.00230993	0.000502159	6	region1
Bacteria;Firmicutes;Bacilli;Lactobacillales;Aerococcaceae;Aerococcus;__	0_R1	0.00025108	0.000275044	0.000150648	0.000803455	0.000100432	6	region1
Bacteria;Firmicutes;Bacilli;Paenibacillales;Paenibacillaceae;Paenibacillus;__	0_R1	0.000418466	0.000320229	0.000351511	0.00100432	0.000100432	6	region1
Bacteria;Firmicutes;Bacilli;RF39;RF39;RF39;__	0_R1	0.000100432	0	0.000100432	0.000100432	0.000100432	6	region1
Bacteria;Firmicutes;Clostridia;__;__;__;__	0_R1	0.000318034	0.000241176	0.00025108	0.000703023	0.000100432	6	region1
Bacteria;Gammaproteobacteria;Gammaproteobacteria;Alteromonadales;Alteromonadales;Alteromonadales;Salsuginimonas_clara	0_R1	0.000468682	0.000373988	0.000401727	0.00120518	0.000200864	6	region1
Bacteria;Gammaproteobacteria;Gammaproteobacteria;Alteromonadales;Colwelliaceae;Colwellia;__	0_R1	0.000937364	0.000389834	0.000853671	0.00150648	0.000602591	6	region1
Bacteria;Gammaproteobacteria;Gammaproteobacteria;Alteromonadales;Pseudoalteromonadaceae;Algicola;Algicola_bacteriolytica	0_R1	0.000301296	8.9829e-05	0.000301296	0.000401727	0.000200864	6	region1
Bacteria;Gammaproteobacteria;Gammaproteobacteria;Burkholderiales;Burkholderiaceae;Limnobacter;uncultured_bacterium	0_R1	0.000552375	0.000390265	0.000502159	0.00100432	0.000100432	6	region1
Bacteria;Gammaproteobacteria;Gammaproteobacteria;Burkholderiales;Comamonadaceae;Comamonas;uncultured_beta	0_R1	0.00323056	0.00219247	0.00351511	0.00622678	0.000200864	6	region1
Bacteria;Gammaproteobacteria;Gammaproteobacteria;Burkholderiales;MWH-UniP1_aquatic_group;MWH-UniP1_aquatic_group;uncultured_bacterium	0_R1	0.000970841	0.000530169	0.00100432	0.00170734	0.000100432	6	region1
Bacteria;Gammaproteobacteria;Gammaproteobacteria;Burkholderiales;TRA3-20;TRA3-20;__	0_R1	0.000301296	0.000210668	0.00025108	0.000602591	0.000100432	6	region1
Bacteria;Gammaproteobacteria;Gammaproteobacteria;Cellvibrionales;Cellvibrionaceae;Aestuariicella;uncultured_bacterium	0_R1	0.000301296	0.00022902	0.00025108	0.000703023	0.000100432	6	region1
Bacteria;Gammaproteobacteria;Gammaproteobacteria;Cellvibrionales;Halieaceae;Halioglobus;__	0_R1	0.000451943	0.0004827	0.000301296	0.00140605	0.000100432	6	region1
Bacteria;Gammaproteobacteria;Gammaproteobacteria;Cellvibrionales;Porticoccaceae;C1-B045;__	0_R1	0.00287905	0.00177132	0.00301296	0.00512202	0.000301296	6	region1
Bacteria;Gammaproteobacteria;Gammaproteobacteria;Cellvibrionales;Spongiibacteraceae;__;__	0_R1	0.000334773	0.000175875	0.00025108	0.000602591	0.000200864	6	region1
Bacteria;Gammaproteobacteria;Gammaproteobacteria;Chromatiales;Chromatiaceae;Candidatus_Thiobios;__	0_R1	0.000451943	0.000259961	0.000502159	0.000803455	0.000100432	6	region1
Bacteria;Gammaproteobacteria;Gammaproteobacteria;Chromatiales;Sedimenticolaceae;__;__	0_R1	0.000301296	0.000220035	0.000200864	0.000703023	0.000100432	6	region1
Bacteria;Gammaproteobacteria;Gammaproteobacteria;Gammaproteobacteria_Incertae_Sedis;Unknown_Family;Marinicella;__	0_R1	0.000234341	0.000121629	0.00025108	0.000401727	0.000100432	6	region1
Bacteria;Gammaproteobacteria;Gammaproteobacteria;Gammaproteobacteria_Incertae_Sedis;Unknown_Family;uncultured;__	0_R1	0.000703023	0.00066619	0.000451943	0.00180777	0.000100432	6	region1
Bacteria;Gammaproteobacteria;Gammaproteobacteria;MBAE14;MBAE14;MBAE14;__	0_R1	0.00190821	0.00164782	0.00130561	0.00411771	0.000401727	6	region1
Bacteria;Gammaproteobacteria;Gammaproteobacteria;Methylococcales;Methylococcaceae;Methyloparacoccus;__	0_R1	0.000351511	0.000217731	0.000301296	0.000703023	0.000100432	6	region1
Bacteria;Gammaproteobacteria;Gammaproteobacteria;Nitrosococcales;Nitrosococcaceae;__;__	0_R1	0.000451943	0.000302965	0.000502159	0.000803455	0.000100432	6	region1
Bacteria;Gammaproteobacteria;Gammaproteobacteria;Oceanospirillales;Halomonadaceae;Cobetia;__	0_R1	0.00353185	0.00270862	0.00286231	0.00853671	0.000903887	6	region1
Bacteria;Gammaproteobacteria;Gammaproteobacteria;Oceanospirillales;Nitrincolaceae;__;__	0_R1	0.000384989	0.000459871	0.00025108	0.00130561	0.000100432	6	region1
Bacteria;Gammaproteobacteria;Gammaproteobacteria;Oceanospirillales;Oleiphilaceae;Oleiphilus;__	0_R1	0.000652807	0.000511118	0.000552375	0.00160691	0.000100432	6	region1
Bacteria;Gammaproteobacteria;Gammaproteobacteria;Oceanospirillales;Saccharospirillaceae;__;__	0_R1	0.000753239	0.00102961	0.000351511	0.00281209	0.000100432	6	region1
Bacteria;Gammaproteobacteria;Gammaproteobacteria;UBA10353_marine_group;UBA10353_marine_group;UBA10353_marine_group;__	0_R1	0.000435205	0.000197488	0.000502159	0.000703023	0.000200864	6	region1
Bacteria;Gammaproteobacteria;Gammaproteobacteria;Vibrionales;Vibrionaceae;Photobacterium;Photobacterium_damselae	0_R1	0.0010378	0.000604819	0.000954103	0.00210907	0.000401727	6	region1
Bacteria;Gammaproteobacteria;Gammaproteobacteria;Xanthomonadales;Rhodanobacteraceae;Rhodanobacter;__	0_R1	0.000167386	5.18628e-05	0.000200864	0.000200864	0.000100432	6	region1
Bacteria;Latescibacterota;Latescibacterota;Latescibacterota;Latescibacterota;Latescibacterota;uncultured_bacterium	0_R1	0.000267818	0.000243258	0.000150648	0.000703023	0.000100432	6	region1
Bacteria;Myxococcota;bacteriap25;bacteriap25;bacteriap25;bacteriap25;Deltaproteobacteria_bacterium	0_R1	0.00025108	8.40273e-05	0.000200864	0.000401727	0.000200864	6	region1
Bacteria;Myxococcota;Myxococcia;Myxococcales;Myxococcaceae;P3OB-42;uncultured_delta	0_R1	0.000184125	9.87438e-05	0.000150648	0.000301296	0.000100432	6	region1
Bacteria;Myxococcota;Polyangia;Polyangiales;BIrii41;BIrii41;uncultured_bacterium	0_R1	0.000636068	0.000706363	0.000401727	0.00200864	0.000100432	6	region1
Bacteria;Myxococcota;Polyangia;Polyangiales;Sandaracinaceae;uncultured;metagenome	0_R1	0.000334773	0.00026698	0.000301296	0.000803455	0.000100432	6	region1
Bacteria;Myxococcota;Polyangia;UASB-TL25;UASB-TL25;UASB-TL25;uncultured_Nannocystineae	0_R1	0.000301296	0.000396674	0.000150648	0.00110475	0.000100432	6	region1
Bacteria;Nitrospirota;Nitrospiria;Nitrospirales;Nitrospiraceae;Nitrospira;uncultured_Nitrospirae	0_R1	0.000669546	0.000482352	0.000502159	0.00130561	0.000100432	6	region1
Bacteria;Patescibacteria;Gracilibacteria;Candidatus_Peribacteria;Candidatus_Peribacteria;Candidatus_Peribacteria;__	0_R1	0.000318034	0.00021462	0.000301296	0.000602591	0.000100432	6	region1
Bacteria;Patescibacteria;Parcubacteria;Candidatus_Moranbacteria;Candidatus_Moranbacteria;Candidatus_Moranbacteria;uncultured_bacterium	0_R1	0.000468682	0.000414902	0.000401727	0.00120518	0.000100432	6	region1
Bacteria;Patescibacteria;Parcubacteria;Candidatus_Nomurabacteria;Candidatus_Nomurabacteria;Candidatus_Nomurabacteria;uncultured_bacterium	0_R1	0.000318034	0.000223823	0.000301296	0.000703023	0.000100432	6	region1
Bacteria;Patescibacteria;Parcubacteria;Candidatus_Yanofskybacteria;Candidatus_Yanofskybacteria;Candidatus_Yanofskybacteria;uncultured_bacterium	0_R1	0.000636068	0.00035744	0.000652807	0.00120518	0.000100432	6	region1
Bacteria;PAUC34f;PAUC34f;PAUC34f;PAUC34f;PAUC34f;uncultured_bacterium	0_R1	0.000535637	0.0006436	0.000351511	0.00180777	0.000100432	6	region1
Bacteria;Planctomycetota;Phycisphaerae;C86;C86;C86;uncultured_bacterium	0_R1	0.000217602	0.000194917	0.000150648	0.000602591	0.000100432	6	region1
Bacteria;Planctomycetota;Pla3_lineage;Pla3_lineage;Pla3_lineage;Pla3_lineage;__	0_R1	0.00025108	0.000138436	0.000200864	0.000502159	0.000100432	6	region1
Bacteria;Planctomycetota;Pla3_lineage;Pla3_lineage;Pla3_lineage;Pla3_lineage;uncultured_planctomycete	0_R1	0.000518898	0.000497788	0.000301296	0.00140605	0.000100432	6	region1
Bacteria;Planctomycetota;Planctomycetes;Planctomycetales;Gimesiaceae;uncultured;uncultured_myxobacterium	0_R1	0.000820193	0.000786752	0.000552375	0.00190821	0.000100432	6	region1
Bacteria;SAR324_clade(Marine_group_B);SAR324_clade(Marine_group_B);SAR324_clade(Marine_group_B);SAR324_clade(Marine_group_B);SAR324_clade(Marine_group_B);uncultured_deep-sea	0_R1	0.00262797	0.00243569	0.00170734	0.00682937	0.000401727	6	region1
Bacteria;SAR324_clade(Marine_group_B);SAR324_clade(Marine_group_B);SAR324_clade(Marine_group_B);SAR324_clade(Marine_group_B);SAR324_clade(Marine_group_B);uncultured_organism	0_R1	0.000234341	0.000103726	0.000200864	0.000401727	0.000100432	6	region1
Bacteria;Spirochaetota;Spirochaetia;Spirochaetales;Spirochaetaceae;Spirochaeta_2;Spirochaeta_perfilievii	0_R1	0.000585852	0.000472848	0.000451943	0.00130561	0.000100432	6	region1
Bacteria;Spirochaetota;Spirochaetia;Spirochaetales;Spirochaetaceae;Spirochaeta_2;uncultured_bacterium	0_R1	0.000267818	0.000226065	0.000150648	0.000602591	0.000100432	6	region1
Bacteria;Synergistota;Synergistia;Synergistales;Synergistaceae;uncultured;uncultured_organism	0_R1	0.000217602	7.56024e-05	0.000200864	0.000301296	0.000100432	6	region1
Bacteria;Verrucomicrobiota;Chlamydiae;Chlamydiales;Parachlamydiaceae;__;__	0_R1	0.000234341	0.000151205	0.000200864	0.000502159	0.000100432	6	region1
Bacteria;Verrucomicrobiota;Chlamydiae;Chlamydiales;Simkaniaceae;__;__	0_R1	0.000401727	0.000483744	0.000150648	0.00130561	0.000100432	6	region1
Bacteria;Verrucomicrobiota;Chlamydiae;Chlamydiales;Simkaniaceae;uncultured;metagenome	0_R1	0.000284557	0.000147832	0.00025108	0.000502159	0.000100432	6	region1
Bacteria;Verrucomicrobiota;Omnitrophia;Omnitrophales;Omnitrophaceae;Candidatus_Omnitrophus;Omnitrophica_WOR_2	0_R1	0.000334773	0.000295663	0.000200864	0.000903887	0.000100432	6	region1
Bacteria;Verrucomicrobiota;Omnitrophia;Omnitrophales;Omnitrophaceae;Candidatus_Omnitrophus;uncultured_organism	0_R1	0.000200864	0.000127037	0.000150648	0.000401727	0.000100432	6	region1
Bacteria;Verrucomicrobiota;Verrucomicrobiae;Pedosphaerales;Pedosphaeraceae;DEV114;uncultured_Crater	0_R1	0.00374946	0.00189033	0.00371598	0.00592548	0.000602591	6	region1
Bacteria;Verrucomicrobiota;Verrucomicrobiae;Pedosphaerales;Pedosphaeraceae;SCGC_AAA164-E04;__	0_R1	0.00102106	0.000932269	0.000753239	0.00261123	0.000200864	6	region1
Bacteria;Actinobacteriota;Acidimicrobiia;Microtrichales;Ilumatobacteraceae;CL500-29_marine_group;__	1_R1	0.000418466	0.000223823	0.000502159	0.000703023	0.000100432	6	region1
Bacteria;Alphaproteobacteria;Alphaproteobacteria;Rhodospirillales;Magnetospiraceae;uncultured;__	1_R1	0.000451943	0.000405476	0.000301296	0.00120518	0.000100432	6	region1
Bacteria;Alphaproteobacteria;Alphaproteobacteria;uncultured;uncultured;uncultured;uncultured_marine	1_R1	0.000318034	0.0001609	0.000301296	0.000502159	0.000100432	6	region1
Bacteria;Bacteroidota;Bacteroidia;Cytophagales;Spirosomaceae;Pseudarcicella;__	1_R1	0.00105453	0.000697983	0.00105453	0.00200864	0.000100432	6	region1
Bacteria;Bdellovibrionota;Oligoflexia;053A03-B-DI-P58;053A03-B-DI-P58;053A03-B-DI-P58;uncultured_delta	1_R1	0.000686284	0.000361648	0.000753239	0.00110475	0.000100432	6	region1
Bacteria;Gammaproteobacteria;Gammaproteobacteria;Burkholderiales;Methylophilaceae;Methylotenera;__	1_R1	0.000602591	0.000632003	0.000301296	0.00170734	0.000100432	6	region1
Bacteria;Gammaproteobacteria;Gammaproteobacteria;Oceanospirillales;Halomonadaceae;HdN1;gamma_proteobacterium	1_R1	0.000569114	0.000137216	0.000602591	0.000703023	0.000401727	6	region1
Bacteria;Gammaproteobacteria;Gammaproteobacteria;Legionellales;Legionellaceae;Legionella;__	10_R1	0.000284557	0.000241176	0.000200864	0.000703023	0.000100432	6	region1
Bacteria;Verrucomicrobiota;Verrucomicrobiae;Pedosphaerales;Pedosphaeraceae;SCGC_AAA164-E04;uncultured_bacterium	25_R1	0.000435205	0.000186994	0.000502159	0.000602591	0.000200864	6	region1
Bacteria;Gammaproteobacteria;Gammaproteobacteria;Pseudomonadales;Moraxellaceae;Enhydrobacter;__	38_R1	0.00443574	0.00916155	0.000803455	0.0230993	0.000200864	6	region1
Bacteria;Acidobacteriota;Subgroup_26;Subgroup_26;Subgroup_26;Subgroup_26;uncultured_bacterium	0_R1	0.000261123	0.000152312	0.000301296	0.000401727	0.000100432	5	region1
Bacteria;Acidobacteriota;Vicinamibacteria;Vicinamibacterales;Vicinamibacteraceae;Vicinamibacteraceae;__	0_R1	0.000381641	0.000312793	0.000301296	0.000903887	0.000100432	5	region1
Bacteria;Actinobacteriota;Acidimicrobiia;Microtrichales;Microtrichaceae;uncultured;uncultured_Acidimicrobiales	0_R1	0.000763282	0.000694361	0.000301296	0.00170734	0.000200864	5	region1
Bacteria;Actinobacteriota;Acidimicrobiia;Microtrichales;Microtrichaceae;uncultured;uncultured_bacterium	0_R1	0.00066285	0.000314401	0.000602591	0.00100432	0.000200864	5	region1
Bacteria;Actinobacteriota;Actinobacteria;Frankiales;Sporichthyaceae;hgcI_clade;__	0_R1	0.000682937	0.000287593	0.000703023	0.00100432	0.000301296	5	region1
Bacteria;Actinobacteriota;Actinobacteria;Micrococcales;Microbacteriaceae;Rhodoluna;__	0_R1	0.000461987	0.000252082	0.000502159	0.000803455	0.000100432	5	region1
Bacteria;Actinobacteriota;Thermoleophilia;Gaiellales;uncultured;uncultured;uncultured_bacterium	0_R1	0.000180777	8.40273e-05	0.000200864	0.000301296	0.000100432	5	region1
Bacteria;Alphaproteobacteria;Alphaproteobacteria;AT-s3-44;AT-s3-44;AT-s3-44;uncultured_bacterium	0_R1	0.000903887	0.000901093	0.000401727	0.00230993	0.000200864	5	region1
Bacteria;Alphaproteobacteria;Alphaproteobacteria;Caulobacterales;Caulobacteraceae;Phenylobacterium;__	0_R1	0.000241036	5.50088e-05	0.000200864	0.000301296	0.000200864	5	region1
Bacteria;Alphaproteobacteria;Alphaproteobacteria;Caulobacterales;Hyphomonadaceae;Algimonas;uncultured_bacterium	0_R1	0.000381641	0.000165026	0.000301296	0.000602591	0.000200864	5	region1
Bacteria;Alphaproteobacteria;Alphaproteobacteria;Caulobacterales;Hyphomonadaceae;uncultured;__	0_R1	0.000522246	0.000193185	0.000602591	0.000703023	0.000200864	5	region1
Bacteria;Alphaproteobacteria;Alphaproteobacteria;Caulobacterales;Parvularculaceae;__;__	0_R1	0.000261123	0.00020826	0.000200864	0.000602591	0.000100432	5	region1
Bacteria;Alphaproteobacteria;Alphaproteobacteria;Kiloniellales;Kiloniellaceae;uncultured;uncultured_deep-sea	0_R1	0.000482073	0.000312793	0.000401727	0.00100432	0.000200864	5	region1
Bacteria;Alphaproteobacteria;Alphaproteobacteria;Kordiimonadales;uncultured;uncultured;uncultured_bacterium	0_R1	0.00112484	0.000518952	0.000803455	0.00190821	0.000703023	5	region1
Bacteria;Alphaproteobacteria;Alphaproteobacteria;Paracaedibacterales;Paracaedibacteraceae;uncultured;__	0_R1	0.000602591	0.000265718	0.000703023	0.000903887	0.000200864	5	region1
Bacteria;Alphaproteobacteria;Alphaproteobacteria;Rhizobiales;Devosiaceae;Devosia;__	0_R1	0.000261123	0.000220035	0.000100432	0.000502159	0.000100432	5	region1
Bacteria;Alphaproteobacteria;Alphaproteobacteria;Rhizobiales;Hyphomicrobiaceae;Filomicrobium;uncultured_bacterium	0_R1	0.000642764	0.000592463	0.000502159	0.00140605	0.000100432	5	region1
Bacteria;Alphaproteobacteria;Alphaproteobacteria;Rhizobiales;Rhizobiaceae;Cohaesibacter;__	0_R1	0.000482073	0.000287593	0.000502159	0.000803455	0.000100432	5	region1
Bacteria;Alphaproteobacteria;Alphaproteobacteria;Rhizobiales;Rhizobiaceae;Cohaesibacter;Cohaesibacter_sp.	0_R1	0.00022095	0.000110018	0.000301296	0.000301296	0.000100432	5	region1
Bacteria;Alphaproteobacteria;Alphaproteobacteria;Rhizobiales;Rhizobiaceae;uncultured;__	0_R1	0.00110475	0.000793984	0.000703023	0.00210907	0.000401727	5	region1
Bacteria;Alphaproteobacteria;Alphaproteobacteria;Rhizobiales;Stappiaceae;Stappiaceae;uncultured_Alphaproteobacteria	0_R1	0.00228985	0.00257368	0.000903887	0.00582505	0.000100432	5	region1
Bacteria;Alphaproteobacteria;Alphaproteobacteria;Rhodobacterales;Rhodobacteraceae;Ruegeria;__	0_R1	0.0022095	0.00214581	0.00100432	0.00522246	0.000301296	5	region1
Bacteria;Alphaproteobacteria;Alphaproteobacteria;Rhodospirillales;Magnetospiraceae;__;__	0_R1	0.000703023	0.00057255	0.000502159	0.00170734	0.000301296	5	region1
Bacteria;Alphaproteobacteria;Alphaproteobacteria;Rhodospirillales;Rhodospirillaceae;Candidatus_Riegeria;uncultured_bacterium	0_R1	0.000180777	0.000130947	0.000100432	0.000401727	0.000100432	5	region1
Bacteria;Alphaproteobacteria;Alphaproteobacteria;Rickettsiales;__;__;__	0_R1	0.000200864	0.000173953	0.000100432	0.000502159	0.000100432	5	region1
Bacteria;Alphaproteobacteria;Alphaproteobacteria;Rickettsiales;Rickettsiaceae;Candidatus_Megaira;uncultured_bacterium	0_R1	0.000421814	0.000296231	0.000301296	0.000903887	0.000200864	5	region1
Bacteria;Alphaproteobacteria;Alphaproteobacteria;Rickettsiales;S25-593;S25-593;__	0_R1	0.000200864	0.000173953	0.000100432	0.000502159	0.000100432	5	region1
Bacteria;Alphaproteobacteria;Alphaproteobacteria;Rickettsiales;SM2D12;SM2D12;metagenome	0_R1	0.000301296	0.000292807	0.000200864	0.000803455	0.000100432	5	region1
Bacteria;Alphaproteobacteria;Alphaproteobacteria;Zavarziniales;uncultured;uncultured;uncultured_bacterium	0_R1	0.000281209	0.000205824	0.000200864	0.000502159	0.000100432	5	region1
Bacteria;Bacteroidota;Bacteroidia;Bacteroidales;Marinilabiliaceae;Labilibacter;uncultured_bacterium	0_R1	0.000321382	0.000193185	0.000301296	0.000602591	0.000100432	5	region1
Bacteria;Bacteroidota;Bacteroidia;Bacteroidales;Muribaculaceae;Muribaculaceae;uncultured_bacterium	0_R1	0.000200864	0.000123003	0.000200864	0.000401727	0.000100432	5	region1
Bacteria;Bacteroidota;Bacteroidia;Bacteroidales;Paludibacteraceae;Paludibacter;uncultured_Paludibacter	0_R1	0.000642764	0.000583888	0.000502159	0.00160691	0.000100432	5	region1
Bacteria;Bacteroidota;Bacteroidia;Bacteroidales;Prolixibacteraceae;uncultured;uncultured_bacterium	0_R1	0.0004419	0.00011451	0.000401727	0.000602591	0.000301296	5	region1
Bacteria;Bacteroidota;Bacteroidia;Chitinophagales;Saprospiraceae;Rubidimonas;uncultured_bacterium	0_R1	0.000562418	0.000220035	0.000502159	0.000903887	0.000301296	5	region1
Bacteria;Bacteroidota;Bacteroidia;Cytophagales;Amoebophilaceae;uncultured;uncultured_Flexibacteraceae	0_R1	0.000200864	0.000100432	0.000200864	0.000301296	0.000100432	5	region1
Bacteria;Bacteroidota;Bacteroidia;Flavobacteriales;Cryomorphaceae;Phaeocystidibacter;uncultured_marine	0_R1	0.0008838	0.000742788	0.000703023	0.00180777	0.000200864	5	region1
Bacteria;Bacteroidota;Bacteroidia;Flavobacteriales;Cryomorphaceae;uncultured;uncultured_Bacteroidetes	0_R1	0.000562418	0.000386369	0.000502159	0.00100432	0.000100432	5	region1
Bacteria;Bacteroidota;Bacteroidia;Flavobacteriales;Flavobacteriaceae;Algitalea;uncultured_bacterium	0_R1	0.000682937	0.000278687	0.000803455	0.000903887	0.000200864	5	region1
Bacteria;Bacteroidota;Bacteroidia;Flavobacteriales;Flavobacteriaceae;Maribacter;Cytophaga_sp.	0_R1	0.000281209	0.000110018	0.000301296	0.000401727	0.000100432	5	region1
Bacteria;Bacteroidota;Bacteroidia;Flavobacteriales;Flavobacteriaceae;Mesoflavibacter;__	0_R1	0.000562418	0.000429632	0.000803455	0.00100432	0.000100432	5	region1
Bacteria;Bacteroidota;Bacteroidia;Flavobacteriales;Flavobacteriaceae;Mesonia;__	0_R1	0.000502159	0.000382433	0.000401727	0.00110475	0.000100432	5	region1
Bacteria;Bacteroidota;Bacteroidia;Flavobacteriales;Flavobacteriaceae;NS2b_marine_group;__	0_R1	0.00022095	4.49145e-05	0.000200864	0.000301296	0.000200864	5	region1
Bacteria;Bacteroidota;Bacteroidia;Flavobacteriales;Flavobacteriaceae;NS3a_marine_group;marine_metagenome	0_R1	0.000361555	0.000322322	0.000200864	0.000903887	0.000100432	5	region1
Bacteria;Bacteroidota;Bacteroidia;Flavobacteriales;Flavobacteriaceae;Winogradskyella;__	0_R1	0.000743196	0.000441215	0.000903887	0.00130561	0.000200864	5	region1
Bacteria;Bacteroidota;Bacteroidia;Flavobacteriales;NS7_marine_group;NS7_marine_group;uncultured_bacterium	0_R1	0.000421814	0.000278687	0.000502159	0.000803455	0.000100432	5	region1
Bacteria;Bacteroidota;Bacteroidia;Sphingobacteriales;__;__;__	0_R1	0.000381641	0.00034353	0.000200864	0.000803455	0.000100432	5	region1
Bacteria;Bacteroidota;Bacteroidia;Sphingobacteriales;NS11-12_marine_group;NS11-12_marine_group;uncultured_Bacteroidetes	0_R1	0.000321382	0.000179658	0.000301296	0.000502159	0.000100432	5	region1
Bacteria;Bacteroidota;Rhodothermia;Balneolales;Balneolaceae;uncultured;__	0_R1	0.000241036	0.000168055	0.000200864	0.000502159	0.000100432	5	region1
Bacteria;Bacteroidota;Rhodothermia;Rhodothermales;Rhodothermaceae;uncultured;__	0_R1	0.000461987	0.000484785	0.000301296	0.00130561	0.000100432	5	region1
Bacteria;Bacteroidota;Rhodothermia;Rhodothermales;Rhodothermaceae;uncultured;uncultured_marine	0_R1	0.000321382	0.000217731	0.000200864	0.000602591	0.000100432	5	region1
Bacteria;Bdellovibrionota;Oligoflexia;0319-6G20;0319-6G20;0319-6G20;uncultured_organism	0_R1	0.000261123	0.000182444	0.000200864	0.000502159	0.000100432	5	region1
Bacteria;Bdellovibrionota;Oligoflexia;Oligoflexales;uncultured;uncultured;metagenome	0_R1	0.000321382	0.000296231	0.000200864	0.000803455	0.000100432	5	region1
Bacteria;Bdellovibrionota;Oligoflexia;Oligoflexales;uncultured;uncultured;uncultured_proteobacterium	0_R1	0.000401727	0.000309552	0.000401727	0.000903887	0.000100432	5	region1
Bacteria;Campilobacterota;Campylobacteria;Campylobacterales;Arcobacteraceae;Halarcobacter;uncultured_bacterium	0_R1	0.000281209	0.000110018	0.000200864	0.000401727	0.000200864	5	region1
Bacteria;Campilobacterota;Campylobacteria;Campylobacterales;Sulfurovaceae;Sulfurovum;bacterium_2BP-7	0_R1	0.00112484	0.000509141	0.00120518	0.00170734	0.000602591	5	region1
Bacteria;Chloroflexi;Anaerolineae;Ardenticatenales;Ardenticatenaceae;uncultured;uncultured_bacterium	0_R1	0.000682937	0.000462423	0.000602591	0.00140605	0.000200864	5	region1
Bacteria;Chrysiogenetota;Chrysiogenetes;Chrysiogenales;Chrysiogenaceae;Desulfurispirillum;__	0_R1	0.000582505	0.000304625	0.000401727	0.00100432	0.000301296	5	region1
Bacteria;Cyanobacteria;Cyanobacteriia;Synechococcales;Synechococcales_Incertae_Sedis;Schizothrix_LEGE_07164;Schizothrix_aff.	0_R1	0.000200864	0.000142032	0.000100432	0.000401727	0.000100432	5	region1
Bacteria;Desulfobacterota;Desulfobulbia;Desulfobulbales;Desulfocapsaceae;uncultured;__	0_R1	0.000682937	0.000397943	0.000502159	0.00120518	0.000301296	5	region1
Bacteria;Desulfobacterota;Desulfuromonadia;Bradymonadales;Bradymonadales;Bradymonadales;uncultured_bacterium	0_R1	0.000261123	0.000306276	0.000100432	0.000803455	0.000100432	5	region1
Bacteria;Elusimicrobiota;Elusimicrobia;MVP-88;MVP-88;MVP-88;uncultured_bacterium	0_R1	0.000261123	8.9829e-05	0.000200864	0.000401727	0.000200864	5	region1
Bacteria;Elusimicrobiota;Lineage_IIc;Lineage_IIc;Lineage_IIc;Lineage_IIc;__	0_R1	0.000602591	0.000849228	0.000200864	0.00210907	0.000100432	5	region1
Bacteria;Firmicutes;Bacilli;Izemoplasmatales;Izemoplasmataceae;Izimaplasma;uncultured_bacterium	0_R1	0.000160691	8.9829e-05	0.000100432	0.000301296	0.000100432	5	region1
Bacteria;Firmicutes;Bacilli;Mycoplasmatales;Mycoplasmataceae;Candidatus_Bacilloplasma;uncultured_bacterium	0_R1	0.00066285	0.00056188	0.000703023	0.00150648	0.000100432	5	region1
Bacteria;Firmicutes;Bacilli;Mycoplasmatales;Mycoplasmataceae;Candidatus_Bacilloplasma;uncultured_Firmicutes	0_R1	0.000341468	0.000337606	0.000100432	0.000803455	0.000100432	5	region1
Bacteria;Firmicutes;Clostridia;Clostridiales;Clostridiaceae;uncultured;uncultured_bacterium	0_R1	0.000361555	0.000241872	0.000301296	0.000703023	0.000100432	5	region1
Bacteria;Firmicutes;Clostridia;Oscillospirales;Ruminococcaceae;Ruminococcus;__	0_R1	0.000281209	0.000193185	0.000200864	0.000602591	0.000100432	5	region1
Bacteria;Firmicutes;Clostridia;Peptostreptococcales-Tissierellales;__;__;__	0_R1	0.000241036	0.000134743	0.000301296	0.000401727	0.000100432	5	region1
Bacteria;Fusobacteriota;Fusobacteriia;Fusobacteriales;Leptotrichiaceae;Hypnocyclicus;uncultured_Fusobacteria	0_R1	0.000140605	5.50088e-05	0.000100432	0.000200864	0.000100432	5	region1
Bacteria;Fusobacteriota;Fusobacteriia;Fusobacteriales;Leptotrichiaceae;uncultured;__	0_R1	0.000140605	5.50088e-05	0.000100432	0.000200864	0.000100432	5	region1
Bacteria;Gammaproteobacteria;Gammaproteobacteria;Alteromonadales;Colwelliaceae;Thalassotalea;uncultured_bacterium	0_R1	0.00022095	0.000165026	0.000200864	0.000502159	0.000100432	5	region1
Bacteria;Gammaproteobacteria;Gammaproteobacteria;Burkholderiales;Burkholderiaceae;Limnobacter;__	0_R1	0.000321382	0.000278687	0.000200864	0.000803455	0.000100432	5	region1
Bacteria;Gammaproteobacteria;Gammaproteobacteria;Burkholderiales;Comamonadaceae;RS62_marine_group;__	0_R1	0.000682937	0.000595858	0.000401727	0.00170734	0.000301296	5	region1
Bacteria;Gammaproteobacteria;Gammaproteobacteria;Burkholderiales;Methylophilaceae;OM43_clade;__	0_R1	0.000482073	0.000336109	0.000401727	0.00100432	0.000200864	5	region1
Bacteria;Gammaproteobacteria;Gammaproteobacteria;Burkholderiales;Nitrosomonadaceae;__;__	0_R1	0.000281209	0.000130947	0.000200864	0.000502159	0.000200864	5	region1
Bacteria;Gammaproteobacteria;Gammaproteobacteria;Burkholderiales;Rhodocyclaceae;Thauera;__	0_R1	0.000622678	0.000397943	0.000602591	0.00110475	0.000100432	5	region1
Bacteria;Gammaproteobacteria;Gammaproteobacteria;Cellvibrionales;Porticoccaceae;Porticoccus;uncultured_bacterium	0_R1	0.00186803	0.00110384	0.00190821	0.00331425	0.000301296	5	region1
Bacteria;Gammaproteobacteria;Gammaproteobacteria;Chromatiales;Chromatiaceae;Candidatus_Thiobios;uncultured_gamma	0_R1	0.000281209	0.000148965	0.000301296	0.000502159	0.000100432	5	region1
Bacteria;Gammaproteobacteria;Gammaproteobacteria;EC3;EC3;EC3;uncultured_bacterium	0_R1	0.000361555	0.000322322	0.000200864	0.000903887	0.000100432	5	region1
Bacteria;Gammaproteobacteria;Gammaproteobacteria;EPR3968-O8a-Bc78;EPR3968-O8a-Bc78;EPR3968-O8a-Bc78;__	0_R1	0.000321382	0.000269487	0.000200864	0.000703023	0.000100432	5	region1
Bacteria;Gammaproteobacteria;Gammaproteobacteria;EPR3968-O8a-Bc78;EPR3968-O8a-Bc78;EPR3968-O8a-Bc78;uncultured_gamma	0_R1	0.000482073	0.000148965	0.000502159	0.000703023	0.000301296	5	region1
Bacteria;Gammaproteobacteria;Gammaproteobacteria;Francisellales;Francisellaceae;[Caedibacter]_taeniospiralis_group;Caedibacter_taeniospiralis	0_R1	0.000261123	0.00011451	0.000301296	0.000401727	0.000100432	5	region1
Bacteria;Gammaproteobacteria;Gammaproteobacteria;Francisellales;Francisellaceae;Francisella;uncultured_bacterium	0_R1	0.000281209	0.000250073	0.000100432	0.000602591	0.000100432	5	region1
Bacteria;Gammaproteobacteria;Gammaproteobacteria;Gammaproteobacteria_Incertae_Sedis;Unknown_Family;Unknown_Family;uncultured_bacterium	0_R1	0.000140605	5.50088e-05	0.000100432	0.000200864	0.000100432	5	region1
Bacteria;Gammaproteobacteria;Gammaproteobacteria;Granulosicoccales;Granulosicoccaceae;Granulosicoccus;uncultured_gamma	0_R1	0.000522246	0.000504164	0.000301296	0.00120518	0.000100432	5	region1
Bacteria;Gammaproteobacteria;Gammaproteobacteria;HOC36;HOC36;HOC36;uncultured_bacterium	0_R1	0.000321382	0.000296231	0.000200864	0.000803455	0.000100432	5	region1
Bacteria;Gammaproteobacteria;Gammaproteobacteria;MBAE14;MBAE14;MBAE14;uncultured_bacterium	0_R1	0.0011851	0.000612552	0.00150648	0.00150648	0.000100432	5	region1
Bacteria;Gammaproteobacteria;Gammaproteobacteria;Methylococcales;Methylomonadaceae;IheB2-23;uncultured_bacterium	0_R1	0.00116501	0.000733221	0.00100432	0.00190821	0.000100432	5	region1
Bacteria;Gammaproteobacteria;Gammaproteobacteria;Oceanospirillales;Alcanivoracaceae;Ketobacter;__	0_R1	0.00100432	0.000881286	0.00110475	0.00190821	0.000100432	5	region1
Bacteria;Gammaproteobacteria;Gammaproteobacteria;Oceanospirillales;Alcanivoracaceae;Ketobacter;uncultured_bacterium	0_R1	0.00022095	8.40273e-05	0.000200864	0.000301296	0.000100432	5	region1
Bacteria;Gammaproteobacteria;Gammaproteobacteria;Oceanospirillales;Kangiellaceae;Aliikangiella;Aliikangiella_marina	0_R1	0.000200864	0.000100432	0.000200864	0.000301296	0.000100432	5	region1
Bacteria;Gammaproteobacteria;Gammaproteobacteria;Oceanospirillales;Nitrincolaceae;uncultured;uncultured_bacterium	0_R1	0.0004419	0.000657042	0.000100432	0.00160691	0.000100432	5	region1
Bacteria;Gammaproteobacteria;Gammaproteobacteria;Oceanospirillales;Saccharospirillaceae;Reinekea;__	0_R1	0.0004419	0.00020826	0.000401727	0.000703023	0.000200864	5	region1
Bacteria;Gammaproteobacteria;Gammaproteobacteria;OM182_clade;OM182_clade;OM182_clade;__	0_R1	0.000401727	0.000340581	0.000200864	0.000903887	0.000100432	5	region1
Bacteria;Gammaproteobacteria;Gammaproteobacteria;SAR86_clade;SAR86_clade;SAR86_clade;marine_metagenome	0_R1	0.000140605	8.9829e-05	0.000100432	0.000301296	0.000100432	5	region1
Bacteria;Gammaproteobacteria;Gammaproteobacteria;Thiomicrospirales;Thiomicrospiraceae;uncultured;uncultured_bacterium	0_R1	0.000341468	0.00020826	0.000301296	0.000602591	0.000100432	5	region1
Bacteria;Gammaproteobacteria;Gammaproteobacteria;Thiotrichales;Thiotrichaceae;Cocleimonas;__	0_R1	0.000682937	0.000782467	0.000200864	0.00180777	0.000100432	5	region1
Bacteria;Gammaproteobacteria;Gammaproteobacteria;Thiotrichales;Thiotrichaceae;Leucothrix;uncultured_bacterium	0_R1	0.00170734	0.00117338	0.00120518	0.00301296	0.000502159	5	region1
Bacteria;Gammaproteobacteria;Gammaproteobacteria;Thiotrichales;Thiotrichaceae;uncultured;uncultured_sediment	0_R1	0.000160691	0.000134743	0.000100432	0.000401727	0.000100432	5	region1
Bacteria;Gammaproteobacteria;Gammaproteobacteria;Vibrionales;Vibrionaceae;__;__	0_R1	0.00235011	0.00299752	0.000301296	0.00592548	0.000100432	5	region1
Bacteria;Gammaproteobacteria;Gammaproteobacteria;Vibrionales;Vibrionaceae;Enterovibrio;__	0_R1	0.0004419	0.000337606	0.000301296	0.00100432	0.000200864	5	region1
Bacteria;Gemmatimonadota;Gemmatimonadetes;Gemmatimonadales;Gemmatimonadaceae;uncultured;__	0_R1	0.000401727	0.000265718	0.000301296	0.000803455	0.000100432	5	region1
Bacteria;Marinimicrobia_(SAR406_clade);Marinimicrobia_(SAR406_clade);Marinimicrobia_(SAR406_clade);Marinimicrobia_(SAR406_clade);Marinimicrobia_(SAR406_clade);marine_metagenome	0_R1	0.000281209	0.000165026	0.000200864	0.000502159	0.000100432	5	region1
Bacteria;Myxococcota;bacteriap25;bacteriap25;bacteriap25;bacteriap25;uncultured_Syntrophobacterales	0_R1	0.000421814	0.000350793	0.000401727	0.00100432	0.000100432	5	region1
Bacteria;Myxococcota;Polyangia;Nannocystales;Nannocystaceae;Nannocystaceae;uncultured_bacterium	0_R1	0.000241036	0.000168055	0.000200864	0.000502159	0.000100432	5	region1
Bacteria;NB1-j;NB1-j;NB1-j;NB1-j;NB1-j;unidentified_bacterium	0_R1	0.000482073	0.000205824	0.000401727	0.000703023	0.000301296	5	region1
Bacteria;Nitrospirota;Nitrospiria;Nitrospirales;Nitrospiraceae;Nitrospira;unidentified_bacterium	0_R1	0.000200864	0.000173953	0.000100432	0.000502159	0.000100432	5	region1
Bacteria;Patescibacteria;ABY1;Candidatus_Falkowbacteria;Candidatus_Falkowbacteria;Candidatus_Falkowbacteria;uncultured_bacterium	0_R1	0.000100432	0	0.000100432	0.000100432	0.000100432	5	region1
Bacteria;Patescibacteria;Gracilibacteria;__;__;__;__	0_R1	0.000261123	0.000152312	0.000200864	0.000502159	0.000100432	5	region1
Bacteria;Patescibacteria;Gracilibacteria;Absconditabacteriales_(SR1);Absconditabacteriales_(SR1);Absconditabacteriales_(SR1);__	0_R1	0.000863714	0.000874392	0.000301296	0.00200864	0.000200864	5	region1
Bacteria;Patescibacteria;Gracilibacteria;Absconditabacteriales_(SR1);Absconditabacteriales_(SR1);Absconditabacteriales_(SR1);uncultured_bacterium	0_R1	0.000562418	0.000337606	0.000703023	0.000903887	0.000200864	5	region1
Bacteria;Patescibacteria;Gracilibacteria;Candidatus_Peribacteria;Candidatus_Peribacteria;Candidatus_Peribacteria;Candidatus_Peribacteria	0_R1	0.000361555	0.000280491	0.000301296	0.000703023	0.000100432	5	region1
Bacteria;Patescibacteria;Microgenomatia;Candidatus_Chisholmbacteria;Candidatus_Chisholmbacteria;Candidatus_Chisholmbacteria;uncultured_bacterium	0_R1	0.000200864	0.000142032	0.000100432	0.000401727	0.000100432	5	region1
Bacteria;Patescibacteria;Microgenomatia;Candidatus_Woesebacteria;Candidatus_Woesebacteria;Candidatus_Woesebacteria;uncultured_bacterium	0_R1	0.000160691	8.9829e-05	0.000100432	0.000301296	0.000100432	5	region1
Bacteria;Planctomycetota;OM190;OM190;OM190;OM190;marine_metagenome	0_R1	0.000200864	7.1016e-05	0.000200864	0.000301296	0.000100432	5	region1
Bacteria;Planctomycetota;OM190;OM190;OM190;OM190;uncultured_Planctomycetaceae	0_R1	0.000160691	5.50088e-05	0.000200864	0.000200864	0.000100432	5	region1
Bacteria;Planctomycetota;Phycisphaerae;CCM11a;CCM11a;CCM11a;uncultured_bacterium	0_R1	0.000321382	0.000165026	0.000401727	0.000502159	0.000100432	5	region1
Bacteria;Planctomycetota;Phycisphaerae;Phycisphaerales;Phycisphaeraceae;uncultured;uncultured_bacterium	0_R1	0.000261123	0.000195778	0.000200864	0.000602591	0.000100432	5	region1
Bacteria;Planctomycetota;Planctomycetes;Pirellulales;Pirellulaceae;Rhodopirellula;uncultured_planctomycete	0_R1	0.000582505	0.000278687	0.000703023	0.000903887	0.000200864	5	region1
Bacteria;Planctomycetota;Planctomycetes;Pirellulales;Pirellulaceae;Rubripirellula;uncultured_bacterium	0_R1	0.000622678	0.000604263	0.000301296	0.00160691	0.000200864	5	region1
Bacteria;Planctomycetota;Planctomycetes;Planctomycetales;Gimesiaceae;uncultured;__	0_R1	0.000682937	0.000434302	0.000703023	0.00120518	0.000200864	5	region1
Bacteria;Planctomycetota;vadinHA49;vadinHA49;vadinHA49;vadinHA49;uncultured_Planctomycetales	0_R1	0.000903887	0.00102174	0.000301296	0.0022095	0.000100432	5	region1
Bacteria;Spirochaetota;Spirochaetia;Spirochaetales;Spirochaetaceae;Spirochaeta_2;__	0_R1	0.000281209	0.000205824	0.000301296	0.000602591	0.000100432	5	region1
Bacteria;Verrucomicrobiota;Chlamydiae;Chlamydiales;Simkaniaceae;Simkania;Simkania_negevensis	0_R1	0.000241036	0.000168055	0.000200864	0.000502159	0.000100432	5	region1
Bacteria;Verrucomicrobiota;Lentisphaeria;SS1-B-02-17;SS1-B-02-17;SS1-B-02-17;uncultured_Lentisphaerae	0_R1	0.000160691	5.50088e-05	0.000200864	0.000200864	0.000100432	5	region1
Bacteria;Verrucomicrobiota;Verrucomicrobiae;Opitutales;Puniceicoccaceae;__;__	0_R1	0.000261123	0.000134743	0.000200864	0.000401727	0.000100432	5	region1
Bacteria;Verrucomicrobiota;Verrucomicrobiae;Pedosphaerales;Pedosphaeraceae;DEV114;uncultured_bacterium	0_R1	0.000461987	0.000241872	0.000401727	0.000803455	0.000200864	5	region1
Bacteria;Alphaproteobacteria;Alphaproteobacteria;Rhodospirillales;Magnetospiraceae;uncultured;uncultured_Alphaproteobacteria	1_R1	0.000682937	0.000287593	0.000703023	0.00110475	0.000301296	5	region1
Bacteria;Bacteroidota;Bacteroidia;Flavobacteriales;Flavobacteriaceae;Aureimarina;__	1_R1	0.00178769	0.000722132	0.00170734	0.00301296	0.00120518	5	region1
Bacteria;Marinimicrobia_(SAR406_clade);Marinimicrobia_(SAR406_clade);Marinimicrobia_(SAR406_clade);Marinimicrobia_(SAR406_clade);Marinimicrobia_(SAR406_clade);uncultured_delta	1_R1	0.00194838	0.00221816	0.000602591	0.00451943	0.000200864	5	region1
Bacteria;Marinimicrobia_(SAR406_clade);Marinimicrobia_(SAR406_clade);Marinimicrobia_(SAR406_clade);Marinimicrobia_(SAR406_clade);Marinimicrobia_(SAR406_clade);uncultured_marine	1_R1	0.000482073	0.000742788	0.000200864	0.00180777	0.000100432	5	region1
Bacteria;Gammaproteobacteria;Gammaproteobacteria;Alteromonadales;Alteromonadaceae;Rheinheimera;__	8_R1	0.000723109	0.000732533	0.000401727	0.00200864	0.000200864	5	region1
Bacteria;Gammaproteobacteria;Gammaproteobacteria;KI89A_clade;KI89A_clade;KI89A_clade;uncultured_bacterium	26_R1	0.000381641	0.000304625	0.000200864	0.000803455	0.000100432	5	region1
Archaea;Crenarchaeota;Nitrososphaeria;Nitrososphaerales;Nitrososphaeraceae;Nitrososphaeraceae;__	0_R1	0.00025108	5.79844e-05	0.00025108	0.000301296	0.000200864	4	region1
Archaea;Nanoarchaeota;Nanoarchaeia;Woesearchaeales;GW2011_GWC1_47_15;GW2011_GWC1_47_15;Candidatus_Pacearchaeota	0_R1	0.000677915	0.00102215	0.000200864	0.0022095	0.000100432	4	region1
Archaea;Thermoplasmatota;Thermoplasmata;uncultured;uncultured;uncultured;uncultured_archaeon	0_R1	0.000276188	0.00017152	0.00025108	0.000502159	0.000100432	4	region1
Bacteria;Acidobacteriota;Subgroup_21;Subgroup_21;Subgroup_21;Subgroup_21;uncultured_bacterium	0_R1	0.000401727	0.000537725	0.000150648	0.00120518	0.000100432	4	region1
Bacteria;Acidobacteriota;Thermoanaerobaculia;Thermoanaerobaculales;Thermoanaerobaculaceae;Subgroup_23;__	0_R1	0.000552375	0.000616382	0.000351511	0.00140605	0.000100432	4	region1
Bacteria;Actinobacteriota;__;__;__;__;__	0_R1	0.000100432	0	0.000100432	0.000100432	0.000100432	4	region1
Bacteria;Actinobacteriota;Acidimicrobiia;Microtrichales;Microtrichaceae;__;__	0_R1	0.00246058	0.00259119	0.0022095	0.00522246	0.000200864	4	region1
Bacteria;Actinobacteriota;Acidimicrobiia;Microtrichales;Microtrichaceae;Sva0996_marine_group;uncultured_organism	0_R1	0.000477051	0.00049457	0.000301296	0.00120518	0.000100432	4	region1
Bacteria;Actinobacteriota;Acidimicrobiia;Microtrichales;Microtrichaceae;uncultured;__	0_R1	0.000677915	0.000396462	0.000803455	0.00100432	0.000100432	4	region1
Bacteria;Actinobacteriota;Acidimicrobiia;Microtrichales;Microtrichaceae;uncultured;uncultured_marine	0_R1	0.000376619	0.000222693	0.000401727	0.000602591	0.000100432	4	region1
Bacteria;Actinobacteriota;Acidimicrobiia;Microtrichales;uncultured;uncultured;__	0_R1	0.000200864	0.000142032	0.000150648	0.000401727	0.000100432	4	region1
Bacteria;Actinobacteriota;Actinobacteria;Micrococcales;Microbacteriaceae;Rhodoluna;uncultured_bacterium	0_R1	0.000778347	0.000501322	0.000753239	0.00130561	0.000301296	4	region1
Bacteria;Actinobacteriota;Thermoleophilia;Gaiellales;Gaiellaceae;Gaiella;uncultured_bacterium	0_R1	0.00025108	0.000129657	0.00025108	0.000401727	0.000100432	4	region1
Bacteria;Actinobacteriota;Thermoleophilia;Gaiellales;uncultured;uncultured;__	0_R1	0.000276188	9.61562e-05	0.00025108	0.000401727	0.000200864	4	region1
Bacteria;Alphaproteobacteria;Alphaproteobacteria;Caulobacterales;Hyphomonadaceae;Hellea;uncultured_Alphaproteobacteria	0_R1	0.00140605	0.00137705	0.00120518	0.00311339	0.000100432	4	region1
Bacteria;Alphaproteobacteria;Alphaproteobacteria;Caulobacterales;Hyphomonadaceae;Hirschia;Hirschia_maritima	0_R1	0.00190821	0.00208744	0.00190821	0.00371598	0.000100432	4	region1
Bacteria;Alphaproteobacteria;Alphaproteobacteria;Caulobacterales;Hyphomonadaceae;Hyphobacterium;mucus_bacterium	0_R1	0.000150648	5.79844e-05	0.000150648	0.000200864	0.000100432	4	region1
Bacteria;Alphaproteobacteria;Alphaproteobacteria;Caulobacterales;Parvularculaceae;Amphiplicatus;uncultured_bacterium	0_R1	0.000301296	0.000216958	0.00025108	0.000602591	0.000100432	4	region1
Bacteria;Alphaproteobacteria;Alphaproteobacteria;Caulobacterales;Parvularculaceae;Parvularcula;__	0_R1	0.000150648	5.79844e-05	0.000150648	0.000200864	0.000100432	4	region1
Bacteria;Alphaproteobacteria;Alphaproteobacteria;Holosporales;Holosporaceae;uncultured;__	0_R1	0.000200864	0.000142032	0.000150648	0.000401727	0.000100432	4	region1
Bacteria;Alphaproteobacteria;Alphaproteobacteria;Kiloniellales;Kiloniellaceae;uncultured;Candidatus_Nitrosoarchaeum	0_R1	0.000376619	0.000150648	0.000401727	0.000502159	0.000200864	4	region1
Bacteria;Alphaproteobacteria;Alphaproteobacteria;Kiloniellales;Kiloniellaceae;uncultured;uncultured_Pelagibius	0_R1	0.000477051	0.000207046	0.000502159	0.000703023	0.000200864	4	region1
Bacteria;Alphaproteobacteria;Alphaproteobacteria;Kordiimonadales;Kordiimonadaceae;Kordiimonas;uncultured_bacterium	0_R1	0.000276188	0.000150648	0.000200864	0.000502159	0.000200864	4	region1
Bacteria;Alphaproteobacteria;Alphaproteobacteria;Micavibrionales;__;__;__	0_R1	0.000276188	0.00017152	0.00025108	0.000502159	0.000100432	4	region1
Bacteria;Alphaproteobacteria;Alphaproteobacteria;Micavibrionales;uncultured;uncultured;uncultured_organism	0_R1	0.000652807	0.000405891	0.000753239	0.00100432	0.000100432	4	region1
Bacteria;Alphaproteobacteria;Alphaproteobacteria;Puniceispirillales;SAR116_clade;Candidatus_Puniceispirillum;uncultured_bacterium	0_R1	0.000778347	0.000444442	0.000803455	0.00120518	0.000301296	4	region1
Bacteria;Alphaproteobacteria;Alphaproteobacteria;Rhizobiales;Hyphomicrobiaceae;Filomicrobium;uncultured_Alphaproteobacteria	0_R1	0.00140605	0.000987438	0.0012554	0.00261123	0.000502159	4	region1
Bacteria;Alphaproteobacteria;Alphaproteobacteria;Rhizobiales;Hyphomicrobiaceae;Hyphomicrobium;__	0_R1	0.000175756	9.61562e-05	0.000150648	0.000301296	0.000100432	4	region1
Bacteria;Alphaproteobacteria;Alphaproteobacteria;Rhizobiales;Rhizobiaceae;Nitratireductor;__	0_R1	0.000954103	0.000903887	0.000803455	0.00200864	0.000200864	4	region1
Bacteria;Alphaproteobacteria;Alphaproteobacteria;Rhizobiales;Rhizobiaceae;Pseudahrensia;uncultured_bacterium	0_R1	0.000703023	0.000550088	0.000703023	0.00130561	0.000100432	4	region1
Bacteria;Alphaproteobacteria;Alphaproteobacteria;Rhizobiales;Rhizobiales_Incertae_Sedis;Bauldia;__	0_R1	0.000401727	0.000216958	0.000351511	0.000703023	0.000200864	4	region1
Bacteria;Alphaproteobacteria;Alphaproteobacteria;Rhizobiales;Stappiaceae;Pseudovibrio;__	0_R1	0.00025108	0.000100432	0.000200864	0.000401727	0.000200864	4	region1
Bacteria;Alphaproteobacteria;Alphaproteobacteria;Rhodobacterales;Rhodobacteraceae;Pseudoruegeria;uncultured_bacterium	0_R1	0.000527267	0.000429045	0.000401727	0.00110475	0.000200864	4	region1
Bacteria;Alphaproteobacteria;Alphaproteobacteria;Rhodobacterales;Rhodobacteraceae;uncultured;__	0_R1	0.000376619	0.000222693	0.000401727	0.000602591	0.000100432	4	region1
Bacteria;Alphaproteobacteria;Alphaproteobacteria;Rhodospirillales;__;__;__	0_R1	0.000326404	0.000288469	0.00025108	0.000703023	0.000100432	4	region1
Bacteria;Alphaproteobacteria;Alphaproteobacteria;Rhodospirillales;Magnetospiraceae;Magnetospira;uncultured_Alphaproteobacteria	0_R1	0.000351511	0.000301296	0.000301296	0.000703023	0.000100432	4	region1
Bacteria;Alphaproteobacteria;Alphaproteobacteria;Rickettsiales;S25-593;S25-593;uncultured_marine	0_R1	0.000276188	5.02159e-05	0.000301296	0.000301296	0.000200864	4	region1
Bacteria;Bacteroidota;Bacteroidia;Bacteroidales;Marinilabiliaceae;Labilibacter;uncultured_Bacteroidetes	0_R1	0.00120518	0.00112136	0.00110475	0.00241036	0.000200864	4	region1
Bacteria;Bacteroidota;Bacteroidia;Bacteroidales;Paludibacteraceae;uncultured;uncultured_Bacteroidales	0_R1	0.000175756	9.61562e-05	0.000150648	0.000301296	0.000100432	4	region1
Bacteria;Bacteroidota;Bacteroidia;Bacteroidales;Prolixibacteraceae;Draconibacterium;__	0_R1	0.000351511	0.000265718	0.000301296	0.000703023	0.000100432	4	region1
Bacteria;Bacteroidota;Bacteroidia;Bacteroidales;Prolixibacteraceae;Roseimarinus;uncultured_Prolixibacter	0_R1	0.000200864	8.20023e-05	0.000200864	0.000301296	0.000100432	4	region1
Bacteria;Bacteroidota;Bacteroidia;Bacteroidetes_VC2.1_Bac22;Bacteroidetes_VC2.1_Bac22;Bacteroidetes_VC2.1_Bac22;__	0_R1	0.000276188	0.000126374	0.000301296	0.000401727	0.000100432	4	region1
Bacteria;Bacteroidota;Bacteroidia;Bacteroidetes_VC2.1_Bac22;Bacteroidetes_VC2.1_Bac22;Bacteroidetes_VC2.1_Bac22;bacterium_enrichment	0_R1	0.000477051	0.000207046	0.000502159	0.000703023	0.000200864	4	region1
Bacteria;Bacteroidota;Bacteroidia;Chitinophagales;37-13;37-13;uncultured_Bacteroidetes	0_R1	0.000326404	0.000207046	0.000351511	0.000502159	0.000100432	4	region1
Bacteria;Bacteroidota;Bacteroidia;Chitinophagales;Chitinophagaceae;Dinghuibacter;uncultured_Bacteroidetes	0_R1	0.000351511	0.000173953	0.000301296	0.000602591	0.000200864	4	region1
Bacteria;Bacteroidota;Bacteroidia;Chitinophagales;Saprospiraceae;Lewinella;Cladosiphon_okamuranus	0_R1	0.000150648	0.000100432	0.000100432	0.000301296	0.000100432	4	region1
Bacteria;Bacteroidota;Bacteroidia;Chitinophagales;Saprospiraceae;Phaeodactylibacter;__	0_R1	0.000175756	5.02159e-05	0.000200864	0.000200864	0.000100432	4	region1
Bacteria;Bacteroidota;Bacteroidia;Chitinophagales;Saprospiraceae;Portibacter;uncultured_Bacteroidetes	0_R1	0.000703023	0.000695812	0.000703023	0.00130561	0.000100432	4	region1
Bacteria;Bacteroidota;Bacteroidia;Chitinophagales;Saprospiraceae;Rubidimonas;__	0_R1	0.000301296	0.000338104	0.000150648	0.000803455	0.000100432	4	region1
Bacteria;Bacteroidota;Bacteroidia;Chitinophagales;Saprospiraceae;Rubidimonas;uncultured_Saprospiraceae	0_R1	0.000200864	0.000115969	0.000200864	0.000301296	0.000100432	4	region1
Bacteria;Bacteroidota;Bacteroidia;Chitinophagales;Saprospiraceae;uncultured;marine_metagenome	0_R1	0.000627699	0.000687915	0.000401727	0.00160691	0.000100432	4	region1
Bacteria;Bacteroidota;Bacteroidia;Chitinophagales;Saprospiraceae;uncultured;uncultured_Sphingobacterium	0_R1	0.000979211	0.0008576	0.000903887	0.00190821	0.000200864	4	region1
Bacteria;Bacteroidota;Bacteroidia;Chitinophagales;uncultured;uncultured;uncultured_Bacteroidetes/Chlorobi	0_R1	0.000276188	0.00017152	0.00025108	0.000502159	0.000100432	4	region1
Bacteria;Bacteroidota;Bacteroidia;Cytophagales;Amoebophilaceae;uncultured;__	0_R1	0.00025108	0.000173953	0.000200864	0.000502159	0.000100432	4	region1
Bacteria;Bacteroidota;Bacteroidia;Cytophagales;Cyclobacteriaceae;Marinoscillum;__	0_R1	0.000477051	0.000387889	0.000451943	0.000903887	0.000100432	4	region1
Bacteria;Bacteroidota;Bacteroidia;Cytophagales;Cyclobacteriaceae;uncultured;uncultured_marine	0_R1	0.000200864	8.20023e-05	0.000200864	0.000301296	0.000100432	4	region1
Bacteria;Bacteroidota;Bacteroidia;Cytophagales;Cyclobacteriaceae;uncultured;uncultured_sediment	0_R1	0.000326404	0.000190114	0.00025108	0.000602591	0.000200864	4	region1
Bacteria;Bacteroidota;Bacteroidia;Flavobacteriales;Crocinitomicaceae;Lishizhenia;Lishizhenia_tianjinensis	0_R1	0.000200864	0.000142032	0.000150648	0.000401727	0.000100432	4	region1
Bacteria;Bacteroidota;Bacteroidia;Flavobacteriales;Cryomorphaceae;Owenweeksia;Cryomorphaceae_bacterium	0_R1	0.00025108	0.000192312	0.000200864	0.000502159	0.000100432	4	region1
Bacteria;Bacteroidota;Bacteroidia;Flavobacteriales;Cryomorphaceae;uncultured;uncultured_Bacteroidetes/Chlorobi	0_R1	0.000150648	5.79844e-05	0.000150648	0.000200864	0.000100432	4	region1
Bacteria;Bacteroidota;Bacteroidia;Flavobacteriales;Flavobacteriaceae;Actibacter;uncultured_Bacteroidetes	0_R1	0.00258612	0.00208482	0.0025108	0.0047203	0.000602591	4	region1
Bacteria;Bacteroidota;Bacteroidia;Flavobacteriales;Flavobacteriaceae;Algibacter;Algibacter_sp.	0_R1	0.000602591	0.000426096	0.000502159	0.00120518	0.000200864	4	region1
Bacteria;Bacteroidota;Bacteroidia;Flavobacteriales;Flavobacteriaceae;Aquibacter;uncultured_bacterium	0_R1	0.000376619	0.000351511	0.000200864	0.000903887	0.000200864	4	region1
Bacteria;Bacteroidota;Bacteroidia;Flavobacteriales;Flavobacteriaceae;Gilvibacter;Gilvibacter_sediminis	0_R1	0.000677915	0.000610215	0.000703023	0.00120518	0.000100432	4	region1
Bacteria;Bacteroidota;Bacteroidia;Flavobacteriales;Flavobacteriaceae;Lutibacter;__	0_R1	0.000451943	0.000312255	0.000451943	0.000803455	0.000100432	4	region1
Bacteria;Bacteroidota;Bacteroidia;Flavobacteriales;Flavobacteriaceae;Muricauda;uncultured_bacterium	0_R1	0.000401727	0.000317593	0.000351511	0.000803455	0.000100432	4	region1
Bacteria;Bacteroidota;Bacteroidia;Flavobacteriales;Flavobacteriaceae;Nonlabens;__	0_R1	0.00718088	0.00748043	0.00713066	0.0137592	0.000703023	4	region1
Bacteria;Bacteroidota;Bacteroidia;Flavobacteriales;Flavobacteriaceae;NS5_marine_group;marine_metagenome	0_R1	0.000276188	0.000237311	0.000200864	0.000602591	0.000100432	4	region1
Bacteria;Bacteroidota;Bacteroidia;Flavobacteriales;Flavobacteriaceae;Robiginitalea;uncultured_bacterium	0_R1	0.000401727	0.000259314	0.000401727	0.000703023	0.000100432	4	region1
Bacteria;Bacteroidota;Bacteroidia;Flavobacteriales;Flavobacteriaceae;Tenacibaculum;Tenacibaculum_geojense	0_R1	0.00102943	0.000436811	0.00115497	0.00140605	0.000401727	4	region1
Bacteria;Bacteroidota;Bacteroidia;Flavobacteriales;Flavobacteriaceae;Tenacibaculum;uncultured_bacterium	0_R1	0.000426835	0.000150648	0.000401727	0.000602591	0.000301296	4	region1
Bacteria;Bacteroidota;Bacteroidia;Flavobacteriales;Weeksellaceae;Chryseobacterium;__	0_R1	0.00025108	0.000301296	0.000100432	0.000703023	0.000100432	4	region1
Bacteria;Bacteroidota;Bacteroidia;Flavobacteriales;Weeksellaceae;Ornithobacterium;__	0_R1	0.00112986	0.000998864	0.000954103	0.00230993	0.000301296	4	region1
Bacteria;Bacteroidota;Bacteroidia;Sphingobacteriales;Lentimicrobiaceae;Lentimicrobiaceae;uncultured_bacterium	0_R1	0.000627699	0.000321539	0.000652807	0.000903887	0.000301296	4	region1
Bacteria;Bacteroidota;Kapabacteria;Kapabacteriales;Kapabacteriales;Kapabacteriales;__	0_R1	0.000150648	5.79844e-05	0.000150648	0.000200864	0.000100432	4	region1
Bacteria;Bacteroidota;Kapabacteria;Kapabacteriales;Kapabacteriales;Kapabacteriales;uncultured_bacterium	0_R1	0.000225972	0.000126374	0.000200864	0.000401727	0.000100432	4	region1
Bacteria;Bacteroidota;Rhodothermia;Rhodothermales;Rhodothermaceae;uncultured;uncultured_Cytophaga	0_R1	0.000225972	0.000150648	0.000200864	0.000401727	0.000100432	4	region1
Bacteria;Bdellovibrionota;Bdellovibrionia;Bacteriovoracales;Bacteriovoracaceae;Bacteriovoracaceae;uncultured_bacterium	0_R1	0.000301296	0.000216958	0.00025108	0.000602591	0.000100432	4	region1
Bacteria;Bdellovibrionota;Oligoflexia;0319-6G20;0319-6G20;0319-6G20;uncultured_deep-sea	0_R1	0.000175756	9.61562e-05	0.000150648	0.000301296	0.000100432	4	region1
Bacteria;Bdellovibrionota;Oligoflexia;Oligoflexales;uncultured;uncultured;uncultured_delta	0_R1	0.000276188	0.000351511	0.000100432	0.000803455	0.000100432	4	region1
Bacteria;Bdellovibrionota;Oligoflexia;Silvanigrellales;Silvanigrellaceae;uncultured;uncultured_bacterium	0_R1	0.000175756	9.61562e-05	0.000150648	0.000301296	0.000100432	4	region1
Bacteria;Calditrichota;Calditrichia;Calditrichales;Calditrichaceae;Calorithrix;bacterium_enrichment	0_R1	0.000225972	9.61562e-05	0.00025108	0.000301296	0.000100432	4	region1
Bacteria;Campilobacterota;Campylobacteria;Campylobacterales;Arcobacteraceae;uncultured;uncultured_Arcobacter	0_R1	0.00107964	0.000971563	0.00100432	0.00210907	0.000200864	4	region1
Bacteria;Campilobacterota;Campylobacteria;Campylobacterales;Sulfurimonadaceae;Thiovulum;uncultured_Epsilonproteobacteria	0_R1	0.000552375	0.000301296	0.000502159	0.000903887	0.000301296	4	region1
Bacteria;Campilobacterota;Campylobacteria;Campylobacterales;Sulfurovaceae;Sulfurovum;bacterium_enrichment	0_R1	0.000326404	0.000264131	0.000301296	0.000602591	0.000100432	4	region1
Bacteria;Chloroflexi;Anaerolineae;__;__;__;__	0_R1	0.000200864	0.000115969	0.000200864	0.000301296	0.000100432	4	region1
Bacteria;Chloroflexi;Anaerolineae;Anaerolineales;Anaerolineaceae;uncultured;denitrifying_bacterium	0_R1	0.000376619	0.00025108	0.000351511	0.000703023	0.000100432	4	region1
Bacteria;Chloroflexi;Anaerolineae;Ardenticatenales;Ardenticatenaceae;uncultured;uncultured_Chloroflexi	0_R1	0.000276188	0.000126374	0.000301296	0.000401727	0.000100432	4	region1
Bacteria;Chloroflexi;Anaerolineae;Ardenticatenales;uncultured;uncultured;uncultured_organism	0_R1	0.000351511	0.000333095	0.00025108	0.000803455	0.000100432	4	region1
Bacteria;Chloroflexi;Anaerolineae;Caldilineales;Caldilineaceae;uncultured;uncultured_bacterium	0_R1	0.000301296	0.000271971	0.000200864	0.000703023	0.000100432	4	region1
Bacteria;Chloroflexi;Dehalococcoidia;GIF3;GIF3;GIF3;uncultured_bacterium	0_R1	0.000200864	8.20023e-05	0.000200864	0.000301296	0.000100432	4	region1
Bacteria;Cyanobacteria;Cyanobacteriia;Cyanobacteriales;Desertifilaceae;Roseofilum_AO1-A;__	0_R1	0.000351511	0.000239076	0.000351511	0.000602591	0.000100432	4	region1
Bacteria;Cyanobacteria;Cyanobacteriia;Synechococcales;Synechococcales_Incertae_Sedis;Schizothrix_LEGE_07164;uncultured_cyanobacterium	0_R1	0.000401727	0.000401727	0.000200864	0.00100432	0.000200864	4	region1
Bacteria;Cyanobacteria;Sericytochromatia;Sericytochromatia;Sericytochromatia;Sericytochromatia;Hyaloperonospora_arabidopsidis	0_R1	0.000276188	0.00017152	0.00025108	0.000502159	0.000100432	4	region1
Bacteria;Cyanobacteria;Vampirivibrionia;Caenarcaniphilales;Caenarcaniphilales;Caenarcaniphilales;uncultured_cyanobacterium	0_R1	0.00025108	0.000173953	0.00025108	0.000401727	0.000100432	4	region1
Bacteria;Dadabacteria;Dadabacteriia;Dadabacteriales;Dadabacteriales;Dadabacteriales;uncultured_bacterium	0_R1	0.000276188	0.000207046	0.00025108	0.000502159	0.000100432	4	region1
Bacteria;Desulfobacterota;Desulfuromonadia;Desulfuromonadia;Geopsychrobacteraceae;Desulfuromusa;__	0_R1	0.00107964	0.00102544	0.00105453	0.00210907	0.000100432	4	region1
Bacteria;Desulfobacterota;Desulfuromonadia;Geobacterales;Geobacteraceae;Trichlorobacter;__	0_R1	0.000502159	0.000216958	0.000552375	0.000703023	0.000200864	4	region1
Bacteria;Fermentibacterota;Fermentibacteria;Fermentibacterales;Fermentibacteraceae;Fermentibacteraceae;uncultured_bacterium	0_R1	0.00012554	5.02159e-05	0.000100432	0.000200864	0.000100432	4	region1
Bacteria;Fibrobacterota;Fibrobacteria;Fibrobacterales;Fibrobacteraceae;uncultured;uncultured_Fibrobacteres	0_R1	0.00128051	0.000642424	0.0012554	0.00200864	0.000602591	4	region1
Bacteria;Firmicutes;Bacilli;Bacillales;Bacillaceae;Bacillus;__	0_R1	0.000200864	8.20023e-05	0.000200864	0.000301296	0.000100432	4	region1
Bacteria;Firmicutes;Bacilli;Bacillales;Bacillaceae;Bacillus;Bacillus_algicola	0_R1	0.000200864	0.000142032	0.000150648	0.000401727	0.000100432	4	region1
Bacteria;Firmicutes;Bacilli;Bacillales;Planococcaceae;Chryseomicrobium;__	0_R1	0.000175756	9.61562e-05	0.000150648	0.000301296	0.000100432	4	region1
Bacteria;Firmicutes;Bacilli;Entomoplasmatales;Entomoplasmatales_Incertae_Sedis;Candidatus_Hepatoplasma;uncultured_bacterium	0_R1	0.00012554	5.02159e-05	0.000100432	0.000200864	0.000100432	4	region1
Bacteria;Firmicutes;Bacilli;Erysipelotrichales;Erysipelotrichaceae;Turicibacter;uncultured_bacterium	0_R1	0.00025108	0.000129657	0.00025108	0.000401727	0.000100432	4	region1
Bacteria;Firmicutes;Bacilli;Izemoplasmatales;Izemoplasmataceae;Izemoplasmataceae;uncultured_bacterium	0_R1	0.000677915	0.00095762	0.00025108	0.00210907	0.000100432	4	region1
Bacteria;Firmicutes;Clostridia;Clostridia;Hungateiclostridiaceae;__;__	0_R1	0.000225972	0.00025108	0.000100432	0.000602591	0.000100432	4	region1
Bacteria;Firmicutes;Clostridia;Oscillospirales;Oscillospiraceae;__;__	0_R1	0.000175756	9.61562e-05	0.000150648	0.000301296	0.000100432	4	region1
Bacteria;Fusobacteriota;Fusobacteriia;Fusobacteriales;Fusobacteriaceae;__;__	0_R1	0.00243547	0.00263095	0.00205885	0.00552375	0.000100432	4	region1
Bacteria;Fusobacteriota;Fusobacteriia;Fusobacteriales;Fusobacteriaceae;Cetobacterium;__	0_R1	0.000527267	0.000404854	0.000401727	0.00110475	0.000200864	4	region1
Bacteria;Fusobacteriota;Fusobacteriia;Fusobacteriales;Fusobacteriaceae;Fusobacterium;Fusobacteriaceae_bacterium	0_R1	0.000326404	0.00025108	0.000200864	0.000703023	0.000200864	4	region1
Bacteria;Gammaproteobacteria;Gammaproteobacteria;Alteromonadales;__;__;__	0_R1	0.000276188	0.00017152	0.00025108	0.000502159	0.000100432	4	region1
Bacteria;Gammaproteobacteria;Gammaproteobacteria;Alteromonadales;Colwelliaceae;__;__	0_R1	0.000175756	0.000150648	0.000100432	0.000401727	0.000100432	4	region1
Bacteria;Gammaproteobacteria;Gammaproteobacteria;Alteromonadales;Psychromonadaceae;Psychromonas;uncultured_proteobacterium	0_R1	0.000200864	0.000115969	0.000200864	0.000301296	0.000100432	4	region1
Bacteria;Gammaproteobacteria;Gammaproteobacteria;Arenicellales;Arenicellaceae;Perspicuibacter;__	0_R1	0.00025108	0.000129657	0.00025108	0.000401727	0.000100432	4	region1
Bacteria;Gammaproteobacteria;Gammaproteobacteria;Arenicellales;Arenicellaceae;uncultured;uncultured_bacterium	0_R1	0.000200864	0.000142032	0.000150648	0.000401727	0.000100432	4	region1
Bacteria;Gammaproteobacteria;Gammaproteobacteria;AT-s2-59;AT-s2-59;AT-s2-59;uncultured_bacterium	0_R1	0.000426835	0.00025108	0.000451943	0.000703023	0.000100432	4	region1
Bacteria;Gammaproteobacteria;Gammaproteobacteria;B2M28;B2M28;B2M28;__	0_R1	0.000200864	8.20023e-05	0.000200864	0.000301296	0.000100432	4	region1
Bacteria;Gammaproteobacteria;Gammaproteobacteria;BD7-8;BD7-8;BD7-8;uncultured_bacterium	0_R1	0.000451943	0.000192312	0.000401727	0.000703023	0.000301296	4	region1
Bacteria;Gammaproteobacteria;Gammaproteobacteria;Burkholderiales;Hydrogenophilaceae;uncultured;uncultured_Thiobacillus	0_R1	0.000401727	0.000259314	0.000401727	0.000703023	0.000100432	4	region1
Bacteria;Gammaproteobacteria;Gammaproteobacteria;Burkholderiales;MWH-UniP1_aquatic_group;MWH-UniP1_aquatic_group;__	0_R1	0.000728131	0.000207046	0.000753239	0.000903887	0.000502159	4	region1
Bacteria;Gammaproteobacteria;Gammaproteobacteria;Burkholderiales;Neisseriaceae;uncultured;Neisseriaceae_bacterium	0_R1	0.000602591	0.000317593	0.000552375	0.00100432	0.000301296	4	region1
Bacteria;Gammaproteobacteria;Gammaproteobacteria;Burkholderiales;Rhodocyclaceae;Dechloromonas;__	0_R1	0.000502159	8.20023e-05	0.000502159	0.000602591	0.000401727	4	region1
Bacteria;Gammaproteobacteria;Gammaproteobacteria;Cellvibrionales;Cellvibrionaceae;Cellvibrio;__	0_R1	0.000527267	0.000299897	0.000502159	0.000903887	0.000200864	4	region1
Bacteria;Gammaproteobacteria;Gammaproteobacteria;Cellvibrionales;Cellvibrionaceae;Gilvimarinus;uncultured_bacterium	0_R1	0.000477051	0.000480781	0.000351511	0.00110475	0.000100432	4	region1
Bacteria;Gammaproteobacteria;Gammaproteobacteria;Cellvibrionales;Cellvibrionales;Cellvibrionales;Gilvimarinus_sp.	0_R1	0.000175756	0.000150648	0.000100432	0.000401727	0.000100432	4	region1
Bacteria;Gammaproteobacteria;Gammaproteobacteria;Cellvibrionales;Halieaceae;Halioglobus;Halioglobus_japonicus	0_R1	0.000652807	0.000553136	0.000602591	0.00130561	0.000100432	4	region1
Bacteria;Gammaproteobacteria;Gammaproteobacteria;Cellvibrionales;Halieaceae;Parahaliea;uncultured_gamma	0_R1	0.00123029	0.00122558	0.00110475	0.00261123	0.000100432	4	region1
Bacteria;Gammaproteobacteria;Gammaproteobacteria;Cellvibrionales;Spongiibacteraceae;uncultured;Oceanicoccus_sp.	0_R1	0.000376619	9.61562e-05	0.000351511	0.000502159	0.000301296	4	region1
Bacteria;Gammaproteobacteria;Gammaproteobacteria;Chromatiales;Sedimenticolaceae;uncultured;uncultured_gamma	0_R1	0.000175756	0.000150648	0.000100432	0.000401727	0.000100432	4	region1
Bacteria;Gammaproteobacteria;Gammaproteobacteria;EV818SWSAP88;EV818SWSAP88;EV818SWSAP88;uncultured_gamma	0_R1	0.000200864	8.20023e-05	0.000200864	0.000301296	0.000100432	4	region1
Bacteria;Gammaproteobacteria;Gammaproteobacteria;Francisellales;Francisellaceae;uncultured;uncultured_bacterium	0_R1	0.00025108	0.000173953	0.000200864	0.000502159	0.000100432	4	region1
Bacteria;Gammaproteobacteria;Gammaproteobacteria;Ga0077536;Ga0077536;Ga0077536;uncultured_bacterium	0_R1	0.000150648	0.000100432	0.000100432	0.000301296	0.000100432	4	region1
Bacteria;Gammaproteobacteria;Gammaproteobacteria;Gammaproteobacteria_Incertae_Sedis;Unknown_Family;uncultured;uncultured_gamma	0_R1	0.0012554	0.00139524	0.00100432	0.00291252	0.000100432	4	region1
Bacteria;Gammaproteobacteria;Gammaproteobacteria;Granulosicoccales;Granulosicoccaceae;Granulosicoccus;__	0_R1	0.000828563	0.000533803	0.000703023	0.00150648	0.000401727	4	region1
Bacteria;Gammaproteobacteria;Gammaproteobacteria;HglApr721;HglApr721;HglApr721;uncultured_bacterium	0_R1	0.000979211	0.00107662	0.000703023	0.00241036	0.000100432	4	region1
Bacteria;Gammaproteobacteria;Gammaproteobacteria;KI89A_clade;KI89A_clade;KI89A_clade;uncultured_deep-sea	0_R1	0.00102943	0.00100222	0.000903887	0.0022095	0.000100432	4	region1
Bacteria;Gammaproteobacteria;Gammaproteobacteria;Legionellales;Legionellaceae;uncultured;uncultured_gamma	0_R1	0.000200864	0.000142032	0.000150648	0.000401727	0.000100432	4	region1
Bacteria;Gammaproteobacteria;Gammaproteobacteria;Methylococcales;Methylococcaceae;Methyloparacoccus;uncultured_bacterium	0_R1	0.000426835	0.000207046	0.000451943	0.000602591	0.000200864	4	region1
Bacteria;Gammaproteobacteria;Gammaproteobacteria;Oceanospirillales;Alcanivoracaceae1;Alcanivorax;__	0_R1	0.000175756	5.02159e-05	0.000200864	0.000200864	0.000100432	4	region1
Bacteria;Gammaproteobacteria;Gammaproteobacteria;Oceanospirillales;Endozoicomonadaceae;Endozoicomonas;uncultured_bacterium	0_R1	0.000426835	0.000264131	0.000351511	0.000803455	0.000200864	4	region1
Bacteria;Gammaproteobacteria;Gammaproteobacteria;Oceanospirillales;Marinomonadaceae;Marinomonas;Marinomonas_sp.	0_R1	0.000376619	0.000207046	0.000351511	0.000602591	0.000200864	4	region1
Bacteria;Gammaproteobacteria;Gammaproteobacteria;Oceanospirillales;Nitrincolaceae;Neptunomonas;Neptunomonas_sp.	0_R1	0.000150648	0.000100432	0.000100432	0.000301296	0.000100432	4	region1
Bacteria;Gammaproteobacteria;Gammaproteobacteria;Oceanospirillales;Nitrincolaceae;uncultured;uncultured_gamma	0_R1	0.00025108	0.000100432	0.000301296	0.000301296	0.000100432	4	region1
Bacteria;Gammaproteobacteria;Gammaproteobacteria;Oceanospirillales;Oceanospirillaceae;Oceanospirillum;__	0_R1	0.000502159	0.000410011	0.000502159	0.000903887	0.000100432	4	region1
Bacteria;Gammaproteobacteria;Gammaproteobacteria;Oceanospirillales;Saccharospirillaceae;Gynuella;Gynuella_sunshinyii	0_R1	0.000376619	0.00017152	0.000351511	0.000602591	0.000200864	4	region1
Bacteria;Gammaproteobacteria;Gammaproteobacteria;Oceanospirillales;Saccharospirillaceae;Oceanobacter;uncultured_bacterium	0_R1	0.000301296	0.000401727	0.000100432	0.000903887	0.000100432	4	region1
Bacteria;Gammaproteobacteria;Gammaproteobacteria;Oceanospirillales;Saccharospirillaceae;Thalassolituus;Thalassolituus_oleivorans	0_R1	0.000677915	0.000387889	0.000652807	0.00110475	0.000301296	4	region1
Bacteria;Gammaproteobacteria;Gammaproteobacteria;Oceanospirillales;Saccharospirillaceae;uncultured;uncultured_gamma	0_R1	0.000301296	0.000142032	0.00025108	0.000502159	0.000200864	4	region1
Bacteria;Gammaproteobacteria;Gammaproteobacteria;Piscirickettsiales;Piscirickettsiaceae;Candidatus_Endoecteinascidia;uncultured_bacterium	0_R1	0.000225972	9.61562e-05	0.00025108	0.000301296	0.000100432	4	region1
Bacteria;Gammaproteobacteria;Gammaproteobacteria;Pseudomonadales;Moraxellaceae;Psychrobacter;__	0_R1	0.000401727	0.000216958	0.000451943	0.000602591	0.000100432	4	region1
Bacteria;Gammaproteobacteria;Gammaproteobacteria;Thiohalorhabdales;Thiohalorhabdaceae;uncultured;uncultured_gamma	0_R1	0.000376619	0.000379122	0.00025108	0.000903887	0.000100432	4	region1
Bacteria;Gammaproteobacteria;Gammaproteobacteria;Thiotrichales;Thiotrichaceae;Thiothrix;Thiothrix_sp.	0_R1	0.000150648	5.79844e-05	0.000150648	0.000200864	0.000100432	4	region1
Bacteria;Gammaproteobacteria;Gammaproteobacteria;Thiotrichales;Thiotrichaceae;uncultured;__	0_R1	0.000175756	5.02159e-05	0.000200864	0.000200864	0.000100432	4	region1
Bacteria;Gammaproteobacteria;Gammaproteobacteria;Thiotrichales;Thiotrichaceae;uncultured;uncultured_bacterium	0_R1	0.000401727	0.000183363	0.000401727	0.000602591	0.000200864	4	region1
Bacteria;Gammaproteobacteria;Gammaproteobacteria;Vibrionales;Vibrionaceae;Vibrio;Vibrio_porteresiae	0_R1	0.00170734	0.00102749	0.00135583	0.00321382	0.000903887	4	region1
Bacteria;LCP-89;LCP-89;LCP-89;LCP-89;LCP-89;uncultured_bacterium	0_R1	0.000477051	0.000413075	0.000401727	0.00100432	0.000100432	4	region1
Bacteria;Marinimicrobia_(SAR406_clade);Marinimicrobia_(SAR406_clade);Marinimicrobia_(SAR406_clade);Marinimicrobia_(SAR406_clade);Marinimicrobia_(SAR406_clade);hydrothermal_vent	0_R1	0.000351511	0.000192312	0.000301296	0.000602591	0.000200864	4	region1
Bacteria;Methylomirabilota;Methylomirabilia;Methylomirabilales;Methylomirabilaceae;MIZ17;uncultured_bacterium	0_R1	0.00012554	5.02159e-05	0.000100432	0.000200864	0.000100432	4	region1
Bacteria;Methylomirabilota;Methylomirabilia;Methylomirabilales;Methylomirabilaceae;wb1-A12;uncultured_bacterium	0_R1	0.000502159	0.000216958	0.000451943	0.000803455	0.000301296	4	region1
Bacteria;Myxococcota;__;__;__;__;__	0_R1	0.000351511	0.000192312	0.000401727	0.000502159	0.000100432	4	region1
Bacteria;Myxococcota;bacteriap25;bacteriap25;bacteriap25;bacteriap25;uncultured_Geobacter	0_R1	0.000326404	0.000288469	0.00025108	0.000703023	0.000100432	4	region1
Bacteria;Myxococcota;Polyangia;__;__;__;__	0_R1	0.000200864	0.000142032	0.000150648	0.000401727	0.000100432	4	region1
Bacteria;Myxococcota;Polyangia;Blfdi19;Blfdi19;Blfdi19;uncultured_delta	0_R1	0.000376619	0.000288469	0.00025108	0.000803455	0.000200864	4	region1
Bacteria;Myxococcota;Polyangia;Nannocystales;Nannocystaceae;__;__	0_R1	0.000225972	0.000126374	0.000200864	0.000401727	0.000100432	4	region1
Bacteria;Myxococcota;Polyangia;Nannocystales;Nannocystaceae;uncultured;__	0_R1	0.000401727	0.000478151	0.000200864	0.00110475	0.000100432	4	region1
Bacteria;Myxococcota;Polyangia;Nannocystales;Nannocystaceae;uncultured;uncultured_delta	0_R1	0.000100432	0	0.000100432	0.000100432	0.000100432	4	region1
Bacteria;Myxococcota;Polyangia;Polyangiales;Sandaracinaceae;Sandaracinus;uncultured_bacterium	0_R1	0.000200864	0.000115969	0.000200864	0.000301296	0.000100432	4	region1
Bacteria;NB1-j;NB1-j;NB1-j;NB1-j;NB1-j;metagenome	0_R1	0.000276188	9.61562e-05	0.00025108	0.000401727	0.000200864	4	region1
Bacteria;Nitrospirota;Thermodesulfovibrionia;uncultured;uncultured;uncultured;uncultured_bacterium	0_R1	0.00025108	0.000173953	0.00025108	0.000401727	0.000100432	4	region1
Bacteria;Patescibacteria;ABY1;Candidatus_Komeilibacteria;Candidatus_Komeilibacteria;Candidatus_Komeilibacteria;uncultured_bacterium	0_R1	0.00012554	5.02159e-05	0.000100432	0.000200864	0.000100432	4	region1
Bacteria;Patescibacteria;Gracilibacteria;Absconditabacteriales_(SR1);Absconditabacteriales_(SR1);Absconditabacteriales_(SR1);uncultured_Epsilonproteobacteria	0_R1	0.00155669	0.00122043	0.00160691	0.00291252	0.000100432	4	region1
Bacteria;Patescibacteria;Gracilibacteria;Candidatus_Peribacteria;Candidatus_Peribacteria;Candidatus_Peribacteria;uncultured_organism	0_R1	0.000225972	0.000150648	0.000200864	0.000401727	0.000100432	4	region1
Bacteria;Patescibacteria;Parcubacteria;Candidatus_Campbellbacteria;Candidatus_Campbellbacteria;Candidatus_Campbellbacteria;__	0_R1	0.000401727	0.000284064	0.000301296	0.000803455	0.000200864	4	region1
Bacteria;Patescibacteria;Parcubacteria;Candidatus_Giovannonibacteria;Candidatus_Giovannonibacteria;Candidatus_Giovannonibacteria;uncultured_bacterium	0_R1	0.000150648	5.79844e-05	0.000150648	0.000200864	0.000100432	4	region1
Bacteria;Patescibacteria;Saccharimonadia;Saccharimonadales;Saccharimonadaceae;TM7a;uncultured_bacterium	0_R1	0.000100432	0	0.000100432	0.000100432	0.000100432	4	region1
Bacteria;Patescibacteria;Saccharimonadia;Saccharimonadales;Saccharimonadales;Saccharimonadales;uncultured_bacterium	0_R1	0.00012554	5.02159e-05	0.000100432	0.000200864	0.000100432	4	region1
Bacteria;Planctomycetota;Phycisphaerae;Phycisphaerales;Phycisphaeraceae;JL-ETNP-F27;uncultured_planctomycete	0_R1	0.00025108	5.79844e-05	0.00025108	0.000301296	0.000200864	4	region1
Bacteria;Planctomycetota;Phycisphaerae;Phycisphaerales;Phycisphaeraceae;SM1A02;uncultured_bacterium	0_R1	0.000150648	5.79844e-05	0.000150648	0.000200864	0.000100432	4	region1
Bacteria;Planctomycetota;Phycisphaerae;Phycisphaerales;Phycisphaeraceae;Urania-1B-19_marine_sediment_group;uncultured_bacterium	0_R1	0.000175756	5.02159e-05	0.000200864	0.000200864	0.000100432	4	region1
Bacteria;Planctomycetota;Planctomycetes;Pirellulales;Pirellulaceae;Blastopirellula;uncultured_organism	0_R1	0.000451943	0.000405891	0.000451943	0.000803455	0.000100432	4	region1
Bacteria;Planctomycetota;Planctomycetes;Pirellulales;Pirellulaceae;Pirellula;uncultured_bacterium	0_R1	0.000652807	0.000173953	0.000602591	0.000903887	0.000502159	4	region1
Bacteria;Planctomycetota;Planctomycetes;Pirellulales;Pirellulaceae;Rhodopirellula;uncultured_bacterium	0_R1	0.000225972	9.61562e-05	0.00025108	0.000301296	0.000100432	4	region1
Bacteria;Planctomycetota;Planctomycetes;Planctomycetales;Rubinisphaeraceae;__;__	0_R1	0.000401727	0.000259314	0.000401727	0.000703023	0.000100432	4	region1
Bacteria;Planctomycetota;Planctomycetes;Planctomycetales;Rubinisphaeraceae;uncultured;uncultured_bacterium	0_R1	0.00100432	0.000987438	0.00100432	0.00190821	0.000100432	4	region1
Bacteria;SAR324_clade(Marine_group_B);SAR324_clade(Marine_group_B);SAR324_clade(Marine_group_B);SAR324_clade(Marine_group_B);SAR324_clade(Marine_group_B);metagenome	0_R1	0.000200864	0.000142032	0.000150648	0.000401727	0.000100432	4	region1
Bacteria;SAR324_clade(Marine_group_B);SAR324_clade(Marine_group_B);SAR324_clade(Marine_group_B);SAR324_clade(Marine_group_B);SAR324_clade(Marine_group_B);uncultured_SAR324	0_R1	0.000175756	0.000150648	0.000100432	0.000401727	0.000100432	4	region1
Bacteria;Schekmanbacteria;Schekmanbacteria;Schekmanbacteria;Schekmanbacteria;Schekmanbacteria;uncultured_proteobacterium	0_R1	0.00223461	0.00234299	0.00195842	0.00482073	0.000200864	4	region1
Bacteria;Spirochaetota;MVP-15;MVP-15;MVP-15;MVP-15;uncultured_organism	0_R1	0.000225972	9.61562e-05	0.00025108	0.000301296	0.000100432	4	region1
Bacteria;Spirochaetota;Spirochaetia;Spirochaetales;Spirochaetaceae;Spirochaeta_2;uncultured_organism	0_R1	0.000150648	5.79844e-05	0.000150648	0.000200864	0.000100432	4	region1
Bacteria;Verrucomicrobiota;Chlamydiae;Chlamydiales;Chlamydiaceae;uncultured;__	0_R1	0.000225972	0.000150648	0.000200864	0.000401727	0.000100432	4	region1
Bacteria;Verrucomicrobiota;Chlamydiae;Chlamydiales;Simkaniaceae;uncultured;Chlamydiales_bacterium	0_R1	0.000301296	0.000246007	0.00025108	0.000602591	0.000100432	4	region1
Bacteria;Verrucomicrobiota;Lentisphaeria;Lentisphaerales;Lentisphaeraceae;Lentisphaera;__	0_R1	0.00025108	0.000173953	0.000200864	0.000502159	0.000100432	4	region1
Bacteria;Verrucomicrobiota;Lentisphaeria;P.palmC41;P.palmC41;P.palmC41;uncultured_bacterium	0_R1	0.000502159	0.000295663	0.000502159	0.000803455	0.000200864	4	region1
Bacteria;Verrucomicrobiota;Omnitrophia;Omnitrophales;koll11;koll11;__	0_R1	0.000602591	0.000183363	0.000602591	0.000803455	0.000401727	4	region1
Bacteria;Verrucomicrobiota;Omnitrophia;Omnitrophales;Omnitrophaceae;Candidatus_Omnitrophus;uncultured_sediment	0_R1	0.000451943	0.000289922	0.000451943	0.000803455	0.000100432	4	region1
Bacteria;Verrucomicrobiota;Omnitrophia;Omnitrophales;Omnitrophales;Omnitrophales;uncultured_Verrucomicrobia	0_R1	0.00025108	0.000129657	0.00025108	0.000401727	0.000100432	4	region1
Bacteria;Verrucomicrobiota;Verrucomicrobiae;Opitutales;Opitutaceae;Diplosphaera;uncultured_bacterium	0_R1	0.000426835	0.000321539	0.000301296	0.000903887	0.000200864	4	region1
Bacteria;Verrucomicrobiota;Verrucomicrobiae;Opitutales;Puniceicoccaceae;Pelagicoccus;__	0_R1	0.000200864	0.000142032	0.000150648	0.000401727	0.000100432	4	region1
Bacteria;Verrucomicrobiota;Verrucomicrobiae;Opitutales;Puniceicoccaceae;Verruc-01;__	0_R1	0.00012554	5.02159e-05	0.000100432	0.000200864	0.000100432	4	region1
Bacteria;Verrucomicrobiota;Verrucomicrobiae;Opitutales;Puniceicoccaceae;Verruc-01;uncultured_bacterium	0_R1	0.000200864	0	0.000200864	0.000200864	0.000200864	4	region1
Bacteria;Verrucomicrobiota;Verrucomicrobiae;Verrucomicrobiales;DEV007;DEV007;uncultured_Verrucomicrobium	0_R1	0.000928995	0.000903422	0.000903887	0.00180777	0.000100432	4	region1
Bacteria;Verrucomicrobiota;Verrucomicrobiae;Verrucomicrobiales;Rubritaleaceae;Persicirhabdus;uncultured_bacterium	0_R1	0.000326404	0.000264131	0.000301296	0.000602591	0.000100432	4	region1
Bacteria;Verrucomicrobiota;Verrucomicrobiae;Verrucomicrobiales;Rubritaleaceae;Roseibacillus;__	0_R1	0.00183288	0.00189738	0.00175756	0.00371598	0.000100432	4	region1
Bacteria;Zixibacteria;Zixibacteria;Zixibacteria;Zixibacteria;Zixibacteria;uncultured_bacterium	0_R1	0.000200864	0.000142032	0.000150648	0.000401727	0.000100432	4	region1
Archaea;Crenarchaeota;Nitrososphaeria;Nitrosopumilales;Nitrosopumilaceae;Candidatus_Nitrosotenuis;uncultured_crenarchaeote	0_R1	0.000468682	0.000115969	0.000401727	0.000602591	0.000401727	3	region1
Archaea;Crenarchaeota;Nitrososphaeria;Nitrosotaleales;Nitrosotaleaceae;Nitrosotaleaceae;uncultured_archaeon	0_R1	0.000602591	0.000502159	0.000602591	0.00110475	0.000100432	3	region1
Archaea;Crenarchaeota;Nitrososphaeria;uncultured;uncultured;uncultured;__	0_R1	0.000301296	0.000200864	0.000301296	0.000502159	0.000100432	3	region1
Archaea;Crenarchaeota;Nitrososphaeria;uncultured;uncultured;uncultured;uncultured_archaeon	0_R1	0.000903887	0.000658576	0.000803455	0.00160691	0.000301296	3	region1
Archaea;Nanoarchaeota;Nanoarchaeia;Woesearchaeales;Woesearchaeales;Woesearchaeales;metagenome	0_R1	0.000133909	5.79844e-05	0.000100432	0.000200864	0.000100432	3	region1
Archaea;Thermoplasmatota;Thermoplasmata;Marine_Benthic_Group_D_and_DHVEG-1;Marine_Benthic_Group_D_and_DHVEG-1;Marine_Benthic_Group_D_and_DHVEG-1;uncultured_archaeon	0_R1	0.000301296	0.000265718	0.000200864	0.000602591	0.000100432	3	region1
Archaea;Thermoplasmatota;Thermoplasmata;Methanomassiliicoccales;uncultured;uncultured;uncultured_archaeon	0_R1	0.000167386	5.79844e-05	0.000200864	0.000200864	0.000100432	3	region1
Bacteria;Acidobacteriota;Aminicenantia;Aminicenantales;Aminicenantales;Aminicenantales;uncultured_bacterium	0_R1	0.000301296	0.000265718	0.000200864	0.000602591	0.000100432	3	region1
Bacteria;Acidobacteriota;Blastocatellia;11-24;11-24;11-24;uncultured_bacterium	0_R1	0.000401727	0.000362112	0.000301296	0.000803455	0.000100432	3	region1
Bacteria;Acidobacteriota;Subgroup_22;Subgroup_22;Subgroup_22;Subgroup_22;uncultured_organism	0_R1	0.000133909	5.79844e-05	0.000100432	0.000200864	0.000100432	3	region1
Bacteria;Acidobacteriota;Subgroup_5;Subgroup_5;Subgroup_5;Subgroup_5;uncultured_Acidobacteria	0_R1	0.000167386	5.79844e-05	0.000200864	0.000200864	0.000100432	3	region1
Bacteria;Acidobacteriota;Subgroup_5;Subgroup_5;Subgroup_5;Subgroup_5;uncultured_bacterium	0_R1	0.000401727	0.000437772	0.000200864	0.000903887	0.000100432	3	region1
Bacteria;Acidobacteriota;Thermoanaerobaculia;Thermoanaerobaculales;Thermoanaerobaculaceae;Subgroup_10;uncultured_Geobacter	0_R1	0.000234341	0.000231937	0.000100432	0.000502159	0.000100432	3	region1
Bacteria;Acidobacteriota;Vicinamibacteria;Subgroup_17;Subgroup_17;Subgroup_17;__	0_R1	0.000234341	0.000115969	0.000301296	0.000301296	0.000100432	3	region1
Bacteria;Actinobacteriota;Acidimicrobiia;Microtrichales;Iamiaceae;Iamia;__	0_R1	0.000200864	0.000173953	0.000100432	0.000401727	0.000100432	3	region1
Bacteria;Actinobacteriota;Acidimicrobiia;Microtrichales;Ilumatobacteraceae;CL500-29_marine_group;metagenome	0_R1	0.000200864	0.000100432	0.000200864	0.000301296	0.000100432	3	region1
Bacteria;Actinobacteriota;Acidimicrobiia;Microtrichales;Ilumatobacteraceae;CL500-29_marine_group;uncultured_bacterium	0_R1	0.000602591	0.000521859	0.000301296	0.00120518	0.000301296	3	region1
Bacteria;Actinobacteriota;Acidimicrobiia;Microtrichales;Microtrichaceae;IMCC26207;uncultured_actinobacterium	0_R1	0.000234341	0.000153412	0.000200864	0.000401727	0.000100432	3	region1
Bacteria;Actinobacteriota;Acidimicrobiia;Microtrichales;Microtrichaceae;IMCC26207;uncultured_bacterium	0_R1	0.00036825	5.79844e-05	0.000401727	0.000401727	0.000301296	3	region1
Bacteria;Actinobacteriota;Acidimicrobiia;Microtrichales;Microtrichaceae;Sva0996_marine_group;uncultured_Acidimicrobiales	0_R1	0.000435205	0.000306824	0.000502159	0.000703023	0.000100432	3	region1
Bacteria;Actinobacteriota;Acidimicrobiia;Microtrichales;Microtrichaceae;Sva0996_marine_group;uncultured_bacterium	0_R1	0.00036825	0.000231937	0.000502159	0.000502159	0.000100432	3	region1
Bacteria;Actinobacteriota;Actinobacteria;__;__;__;__	0_R1	0.000133909	5.79844e-05	0.000100432	0.000200864	0.000100432	3	region1
Bacteria;Actinobacteriota;Actinobacteria;Micrococcales;Intrasporangiaceae;__;__	0_R1	0.000636068	0.000553136	0.000602591	0.00120518	0.000100432	3	region1
Bacteria;Actinobacteriota;Actinobacteria;Micrococcales;Micrococcaceae;Kocuria;__	0_R1	0.000602591	0.000703023	0.000301296	0.00140605	0.000100432	3	region1
Bacteria;Actinobacteriota;Actinobacteria;Micrococcales;Micrococcaceae;Micrococcus;__	0_R1	0.00703023	0.0119159	0.000200864	0.0207894	0.000100432	3	region1
Bacteria;Actinobacteriota;Actinobacteria;Micrococcales;Micrococcaceae;Zhihengliuella;__	0_R1	0.000401727	0.000100432	0.000401727	0.000502159	0.000301296	3	region1
Bacteria;Actinobacteriota;Actinobacteria;Micrococcales;Promicromonosporaceae;Isoptericola;__	0_R1	0.000167386	0.000115969	0.000100432	0.000301296	0.000100432	3	region1
Bacteria;Alphaproteobacteria;Alphaproteobacteria;Caulobacterales;Hyphomonadaceae;Maricaulis;__	0_R1	0.000133909	5.79844e-05	0.000100432	0.000200864	0.000100432	3	region1
Bacteria;Alphaproteobacteria;Alphaproteobacteria;Caulobacterales;Hyphomonadaceae;Robiginitomaculum;Robiginitomaculum_antarcticum	0_R1	0.000167386	0.000115969	0.000100432	0.000301296	0.000100432	3	region1
Bacteria;Alphaproteobacteria;Alphaproteobacteria;Defluviicoccales;uncultured;uncultured;uncultured_marine	0_R1	0.000167386	0.000115969	0.000100432	0.000301296	0.000100432	3	region1
Bacteria;Alphaproteobacteria;Alphaproteobacteria;Defluviicoccales;uncultured;uncultured;uncultured_Rhodospirillaceae	0_R1	0.000267818	0.000209066	0.000200864	0.000502159	0.000100432	3	region1
Bacteria;Alphaproteobacteria;Alphaproteobacteria;Kiloniellales;Kiloniellaceae;Tistlia;Brucella_sp.	0_R1	0.000167386	0.000115969	0.000100432	0.000301296	0.000100432	3	region1
Bacteria;Alphaproteobacteria;Alphaproteobacteria;Paracaedibacterales;Paracaedibacteraceae;__;__	0_R1	0.000100432	0	0.000100432	0.000100432	0.000100432	3	region1
Bacteria;Alphaproteobacteria;Alphaproteobacteria;Paracaedibacterales;Paracaedibacteraceae;uncultured;uncultured_bacterium	0_R1	0.000167386	0.000115969	0.000100432	0.000301296	0.000100432	3	region1
Bacteria;Alphaproteobacteria;Alphaproteobacteria;Rhizobiales;A0839;A0839;uncultured_bacterium	0_R1	0.00264471	0.00414862	0.000401727	0.00743196	0.000100432	3	region1
Bacteria;Alphaproteobacteria;Alphaproteobacteria;Rhizobiales;Devosiaceae;Maritalea;__	0_R1	0.000100432	0	0.000100432	0.000100432	0.000100432	3	region1
Bacteria;Alphaproteobacteria;Alphaproteobacteria;Rhizobiales;Hyphomicrobiaceae;__;__	0_R1	0.000267818	5.79844e-05	0.000301296	0.000301296	0.000200864	3	region1
Bacteria;Alphaproteobacteria;Alphaproteobacteria;Rhizobiales;Rhizobiaceae;Allorhizobium-Neorhizobium-Pararhizobium-Rhizobium;__	0_R1	0.000100432	0	0.000100432	0.000100432	0.000100432	3	region1
Bacteria;Alphaproteobacteria;Alphaproteobacteria;Rhizobiales;Rhizobiaceae;Cohaesibacter;uncultured_Alphaproteobacteria	0_R1	0.000334773	5.79844e-05	0.000301296	0.000401727	0.000301296	3	region1
Bacteria;Alphaproteobacteria;Alphaproteobacteria;Rhizobiales;Rhizobiaceae;Lentilitoribacter;uncultured_bacterium	0_R1	0.000334773	5.79844e-05	0.000301296	0.000401727	0.000301296	3	region1
Bacteria;Alphaproteobacteria;Alphaproteobacteria;Rhizobiales;Rhizobiales_Incertae_Sedis;Anderseniella;uncultured_Alphaproteobacteria	0_R1	0.000937364	0.000515376	0.000803455	0.00150648	0.000502159	3	region1
Bacteria;Alphaproteobacteria;Alphaproteobacteria;Rhizobiales;Rhizobiales_Incertae_Sedis;uncultured;metagenome	0_R1	0.000435205	0.000405891	0.000200864	0.000903887	0.000200864	3	region1
Bacteria;Alphaproteobacteria;Alphaproteobacteria;Rhodobacterales;Rhodobacteraceae;Jannaschia;__	0_R1	0.000703023	0.000559181	0.000803455	0.00120518	0.000100432	3	region1
Bacteria;Alphaproteobacteria;Alphaproteobacteria;Rhodospirillales;Magnetospiraceae;Magnetospiraceae;uncultured_bacterium	0_R1	0.000200864	0.000100432	0.000200864	0.000301296	0.000100432	3	region1
Bacteria;Alphaproteobacteria;Alphaproteobacteria;Rhodospirillales;uncultured;uncultured;metagenome	0_R1	0.000301296	0.000100432	0.000301296	0.000401727	0.000200864	3	region1
Bacteria;Alphaproteobacteria;Alphaproteobacteria;Rickettsiales;AB1;AB1;Sinorickettsia_chlamys	0_R1	0.000234341	5.79844e-05	0.000200864	0.000301296	0.000200864	3	region1
Bacteria;Alphaproteobacteria;Alphaproteobacteria;Rickettsiales;AB1;AB1;uncultured_bacterium	0_R1	0.000100432	0	0.000100432	0.000100432	0.000100432	3	region1
Bacteria;Alphaproteobacteria;Alphaproteobacteria;Rickettsiales;Candidatus_Hepatincola;Candidatus_Hepatincola;Cherax_quadricarinatus	0_R1	0.000133909	5.79844e-05	0.000100432	0.000200864	0.000100432	3	region1
Bacteria;Alphaproteobacteria;Alphaproteobacteria;SAR11_clade;Clade_III;Clade_III;marine_metagenome	0_R1	0.000100432	0	0.000100432	0.000100432	0.000100432	3	region1
Bacteria;Alphaproteobacteria;Alphaproteobacteria;Sphingomonadales;Sphingomonadaceae;Erythrobacter;Erythrobacter_vulgaris	0_R1	0.000334773	0.000153412	0.000301296	0.000502159	0.000200864	3	region1
Bacteria;Alphaproteobacteria;Alphaproteobacteria;Thalassobaculales;Nisaeaceae;OM75_clade;__	0_R1	0.000133909	5.79844e-05	0.000100432	0.000200864	0.000100432	3	region1
Bacteria;Alphaproteobacteria;Alphaproteobacteria;Tistrellales;Geminicoccaceae;uncultured;uncultured_bacterium	0_R1	0.000301296	0.000265718	0.000200864	0.000602591	0.000100432	3	region1
Bacteria;Alphaproteobacteria;Alphaproteobacteria;uncultured;uncultured;uncultured;uncultured_Alphaproteobacteria	0_R1	0.000334773	5.79844e-05	0.000301296	0.000401727	0.000301296	3	region1
Bacteria;Alphaproteobacteria;Alphaproteobacteria;uncultured;uncultured;uncultured;uncultured_bacterium	0_R1	0.000234341	0.000153412	0.000200864	0.000401727	0.000100432	3	region1
Bacteria;Alphaproteobacteria;Alphaproteobacteria;uncultured;uncultured;uncultured;uncultured_Rhodobacteraceae	0_R1	0.000100432	0	0.000100432	0.000100432	0.000100432	3	region1
Bacteria;Bacteroidota;Bacteroidia;Bacteroidales;Bacteroidetes_BD2-2;Bacteroidetes_BD2-2;uncultured_Cytophagales	0_R1	0.000234341	0.000153412	0.000200864	0.000401727	0.000100432	3	region1
Bacteria;Bacteroidota;Bacteroidia;Bacteroidales;Dysgonomonadaceae;Proteiniphilum;__	0_R1	0.000133909	5.79844e-05	0.000100432	0.000200864	0.000100432	3	region1
Bacteria;Bacteroidota;Bacteroidia;Bacteroidales;Marinifilaceae;uncultured;uncultured_Bacteroidetes	0_R1	0.000234341	0.000153412	0.000200864	0.000401727	0.000100432	3	region1
Bacteria;Bacteroidota;Bacteroidia;Bacteroidales;Prolixibacteraceae;Roseimarinus;uncultured_Bacteroidetes	0_R1	0.000133909	5.79844e-05	0.000100432	0.000200864	0.000100432	3	region1
Bacteria;Bacteroidota;Bacteroidia;Bacteroidales;Prolixibacteraceae;WCHB1-32;uncultured_Sunxiuqinia	0_R1	0.000803455	0.000362112	0.000903887	0.00110475	0.000401727	3	region1
Bacteria;Bacteroidota;Bacteroidia;Bacteroidales;Rikenellaceae;Alistipes;uncultured_bacterium	0_R1	0.00036825	0.000380229	0.000200864	0.000803455	0.000100432	3	region1
Bacteria;Bacteroidota;Bacteroidia;Bacteroidales;Rikenellaceae;Rikenella;uncultured_bacterium	0_R1	0.000133909	5.79844e-05	0.000100432	0.000200864	0.000100432	3	region1
Bacteria;Bacteroidota;Bacteroidia;Bacteroidales;SB-5;SB-5;__	0_R1	0.000234341	0.000115969	0.000301296	0.000301296	0.000100432	3	region1
Bacteria;Bacteroidota;Bacteroidia;Bacteroidetes_VC2.1_Bac22;Bacteroidetes_VC2.1_Bac22;Bacteroidetes_VC2.1_Bac22;uncultured_Bacteroidetes	0_R1	0.000133909	5.79844e-05	0.000100432	0.000200864	0.000100432	3	region1
Bacteria;Bacteroidota;Bacteroidia;Chitinophagales;37-13;37-13;uncultured_bacterium	0_R1	0.000334773	0.000252748	0.000301296	0.000602591	0.000100432	3	region1
Bacteria;Bacteroidota;Bacteroidia;Chitinophagales;Chitinophagaceae;Taibaiella;uncultured_Bacteroidetes	0_R1	0.000535637	0.000405891	0.000602591	0.000903887	0.000100432	3	region1
Bacteria;Bacteroidota;Bacteroidia;Chitinophagales;Saprospiraceae;Portibacter;Portibacter_lacus	0_R1	0.000267818	0.000209066	0.000200864	0.000502159	0.000100432	3	region1
Bacteria;Bacteroidota;Bacteroidia;Chitinophagales;Saprospiraceae;Portibacter;uncultured_bacterium	0_R1	0.00036825	0.000209066	0.000301296	0.000602591	0.000200864	3	region1
Bacteria;Bacteroidota;Bacteroidia;Cytophagales;Cyclobacteriaceae;Algoriphagus;Algoriphagus_namhaensis	0_R1	0.000100432	0	0.000100432	0.000100432	0.000100432	3	region1
Bacteria;Bacteroidota;Bacteroidia;Cytophagales;Cyclobacteriaceae;Ekhidna;__	0_R1	0.000234341	0.000115969	0.000301296	0.000301296	0.000100432	3	region1
Bacteria;Bacteroidota;Bacteroidia;Cytophagales;Cyclobacteriaceae;Ekhidna;uncultured_bacterium	0_R1	0.000100432	0	0.000100432	0.000100432	0.000100432	3	region1
Bacteria;Bacteroidota;Bacteroidia;Cytophagales;Cyclobacteriaceae;Fulvivirga;uncultured_Bacteroidetes	0_R1	0.000937364	0.000740295	0.00120518	0.00150648	0.000100432	3	region1
Bacteria;Bacteroidota;Bacteroidia;Cytophagales;Cyclobacteriaceae;uncultured;uncultured_deep-sea	0_R1	0.000167386	5.79844e-05	0.000200864	0.000200864	0.000100432	3	region1
Bacteria;Bacteroidota;Bacteroidia;Cytophagales;Flammeovirgaceae;Flammeovirga;uncultured_bacterium	0_R1	0.000267818	0.000115969	0.000200864	0.000401727	0.000200864	3	region1
Bacteria;Bacteroidota;Bacteroidia;Cytophagales;Spirosomaceae;Emticicia;uncultured_bacterium	0_R1	0.000334773	5.79844e-05	0.000301296	0.000401727	0.000301296	3	region1
Bacteria;Bacteroidota;Bacteroidia;Flavobacteriales;Crocinitomicaceae;uncultured;__	0_R1	0.000200864	0.000100432	0.000200864	0.000301296	0.000100432	3	region1
Bacteria;Bacteroidota;Bacteroidia;Flavobacteriales;Cryomorphaceae;Owenweeksia;uncultured_bacterium	0_R1	0.000200864	0.000100432	0.000200864	0.000301296	0.000100432	3	region1
Bacteria;Bacteroidota;Bacteroidia;Flavobacteriales;Cryomorphaceae;uncultured;uncultured_organism	0_R1	0.000167386	0.000115969	0.000100432	0.000301296	0.000100432	3	region1
Bacteria;Bacteroidota;Bacteroidia;Flavobacteriales;Cryomorphaceae;Vicingus;uncultured_sediment	0_R1	0.000301296	0.000347906	0.000100432	0.000703023	0.000100432	3	region1
Bacteria;Bacteroidota;Bacteroidia;Flavobacteriales;Flavobacteriaceae;Aquimarina;__	0_R1	0.000234341	5.79844e-05	0.000200864	0.000301296	0.000200864	3	region1
Bacteria;Bacteroidota;Bacteroidia;Flavobacteriales;Flavobacteriaceae;Aureisphaera;uncultured_Bacteroidetes	0_R1	0.000602591	0.000460237	0.000703023	0.00100432	0.000100432	3	region1
Bacteria;Bacteroidota;Bacteroidia;Flavobacteriales;Flavobacteriaceae;Cellulophaga;uncultured_bacterium	0_R1	0.000301296	0.000173953	0.000401727	0.000401727	0.000100432	3	region1
Bacteria;Bacteroidota;Bacteroidia;Flavobacteriales;NS9_marine_group;NS9_marine_group;hydrothermal_vent	0_R1	0.000200864	0.000100432	0.000200864	0.000301296	0.000100432	3	region1
Bacteria;Bacteroidota;Bacteroidia;Flavobacteriales;Weeksellaceae;__;__	0_R1	0.000301296	0.000200864	0.000301296	0.000502159	0.000100432	3	region1
Bacteria;Bacteroidota;Bacteroidia;Sphingobacteriales;AKYH767;AKYH767;__	0_R1	0.000133909	5.79844e-05	0.000100432	0.000200864	0.000100432	3	region1
Bacteria;Bacteroidota;Bacteroidia;Sphingobacteriales;env.OPS_17;env.OPS_17;__	0_R1	0.000234341	0.000153412	0.000200864	0.000401727	0.000100432	3	region1
Bacteria;Bacteroidota;Bacteroidia;Sphingobacteriales;Lentimicrobiaceae;Lentimicrobium;denitrifying_bacterium	0_R1	0.000468682	5.79844e-05	0.000502159	0.000502159	0.000401727	3	region1
Bacteria;Bacteroidota;Bacteroidia;Sphingobacteriales;NS11-12_marine_group;NS11-12_marine_group;uncultured_Flavobacteriales	0_R1	0.000200864	0	0.000200864	0.000200864	0.000200864	3	region1
Bacteria;Bacteroidota;Kryptonia;Kryptoniales;BSV26;BSV26;uncultured_bacterium	0_R1	0.000100432	0	0.000100432	0.000100432	0.000100432	3	region1
Bacteria;Bdellovibrionota;Bdellovibrionia;Bacteriovoracales;Bacteriovoracaceae;Halobacteriovorax;__	0_R1	0.000200864	0.000100432	0.000200864	0.000301296	0.000100432	3	region1
Bacteria;Bdellovibrionota;Bdellovibrionia;Bacteriovoracales;Bacteriovoracaceae;Halobacteriovorax;Halobacteriovorax_sp.	0_R1	0.000468682	0.000352705	0.000502159	0.000803455	0.000100432	3	region1
Bacteria;Bdellovibrionota;Bdellovibrionia;Bacteriovoracales;Bacteriovoracaceae;Peredibacter;metagenome	0_R1	0.000234341	0.000153412	0.000200864	0.000401727	0.000100432	3	region1
Bacteria;Bdellovibrionota;Bdellovibrionia;Bacteriovoracales;Bacteriovoracaceae;Peredibacter;uncultured_organism	0_R1	0.000267818	0.000209066	0.000200864	0.000502159	0.000100432	3	region1
Bacteria;Bdellovibrionota;Bdellovibrionia;Bdellovibrionales;Bdellovibrionaceae;__;__	0_R1	0.000301296	0.000173953	0.000200864	0.000502159	0.000200864	3	region1
Bacteria;Bdellovibrionota;Bdellovibrionia;Bdellovibrionales;Bdellovibrionaceae;Bdellovibrio;uncultured_deep-sea	0_R1	0.000401727	0.000200864	0.000401727	0.000602591	0.000200864	3	region1
Bacteria;Bdellovibrionota;Bdellovibrionia;Bdellovibrionales;Bdellovibrionaceae;Bdellovibrio;uncultured_marine	0_R1	0.000167386	0.000115969	0.000100432	0.000301296	0.000100432	3	region1
Bacteria;Bdellovibrionota;Oligoflexia;Oligoflexales;uncultured;uncultured;uncultured_sediment	0_R1	0.000133909	5.79844e-05	0.000100432	0.000200864	0.000100432	3	region1
Bacteria;Bdellovibrionota;Oligoflexia;Oligoflexia;Oligoflexia;Oligoflexia;Deltaproteobacteria_bacterium	0_R1	0.000167386	5.79844e-05	0.000200864	0.000200864	0.000100432	3	region1
Bacteria;Bdellovibrionota;Oligoflexia;uncultured;uncultured;uncultured;uncultured_delta	0_R1	0.000100432	0	0.000100432	0.000100432	0.000100432	3	region1
Bacteria;Calditrichota;Calditrichia;Calditrichales;Calditrichaceae;Calditrichaceae;uncultured_Deferribacteres	0_R1	0.000133909	5.79844e-05	0.000100432	0.000200864	0.000100432	3	region1
Bacteria;Campilobacterota;Campylobacteria;Campylobacterales;Arcobacteraceae;Halarcobacter;uncultured_epsilon	0_R1	0.000167386	5.79844e-05	0.000200864	0.000200864	0.000100432	3	region1
Bacteria;Campilobacterota;Campylobacteria;Campylobacterales;Arcobacteraceae;uncultured;uncultured_marine	0_R1	0.000669546	0.00081797	0.000301296	0.00160691	0.000100432	3	region1
Bacteria;Campilobacterota;Campylobacteria;Campylobacterales;Helicobacteraceae;__;__	0_R1	0.0007365	0.00092775	0.000200864	0.00180777	0.000200864	3	region1
Bacteria;Campilobacterota;Campylobacteria;Campylobacterales;Sulfurovaceae;Sulfurovum;uncultured_Sulfurovum	0_R1	0.000502159	0.000347906	0.000703023	0.000703023	0.000100432	3	region1
Bacteria;Chloroflexi;Dehalococcoidia;SAR202_clade;SAR202_clade;SAR202_clade;uncultured_Chloroflexi	0_R1	0.00100432	0.00085809	0.00110475	0.00180777	0.000100432	3	region1
Bacteria;Chloroflexi;KD4-96;KD4-96;KD4-96;KD4-96;uncultured_bacterium	0_R1	0.000769978	0.000579844	0.00110475	0.00110475	0.000100432	3	region1
Bacteria;Chloroflexi;KD4-96;KD4-96;KD4-96;KD4-96;uncultured_Gram-positive	0_R1	0.000133909	5.79844e-05	0.000100432	0.000200864	0.000100432	3	region1
Bacteria;Cyanobacteria;Cyanobacteriia;__;__;__;__	0_R1	0.000267818	0.000209066	0.000200864	0.000502159	0.000100432	3	region1
Bacteria;Cyanobacteria;Cyanobacteriia;Eurycoccales;Eurycoccales_Incertae_Sedis;Synechococcus_PCC-7336;__	0_R1	0.000301296	0.000100432	0.000301296	0.000401727	0.000200864	3	region1
Bacteria;Cyanobacteria;Cyanobacteriia;Synechococcales;Cyanobiaceae;Cyanobium_PCC-6307;__	0_R1	0.000167386	5.79844e-05	0.000200864	0.000200864	0.000100432	3	region1
Bacteria;Cyanobacteria;Cyanobacteriia;Synechococcales;Synechococcales_Incertae_Sedis;Schizothrix_LEGE_07164;__	0_R1	0.000334773	0.000322843	0.000200864	0.000703023	0.000100432	3	region1
Bacteria;Cyanobacteria;Cyanobacteriia;Thermosynechococcales;Acaryochloridaceae;Acaryochloris_MBIC11017;__	0_R1	0.000133909	5.79844e-05	0.000100432	0.000200864	0.000100432	3	region1
Bacteria;Cyanobacteria;Vampirivibrionia;Caenarcaniphilales;Caenarcaniphilales;Caenarcaniphilales;__	0_R1	0.000167386	0.000115969	0.000100432	0.000301296	0.000100432	3	region1
Bacteria;Cyanobacteria;Vampirivibrionia;Caenarcaniphilales;Caenarcaniphilales;Caenarcaniphilales;uncultured_Firmicutes	0_R1	0.000100432	0	0.000100432	0.000100432	0.000100432	3	region1
Bacteria;Cyanobacteria;Vampirivibrionia;Obscuribacterales;Obscuribacteraceae;Obscuribacteraceae;uncultured_bacterium	0_R1	0.00036825	0.000153412	0.000401727	0.000502159	0.000200864	3	region1
Bacteria;Cyanobacteria;Vampirivibrionia;Vampirovibrionales;Vampirovibrionales;Vampirovibrionales;__	0_R1	0.000435205	0.000495419	0.000200864	0.00100432	0.000100432	3	region1
Bacteria;Dependentiae;Babeliae;Babeliales;UBA12409;UBA12409;uncultured_bacterium	0_R1	0.000267818	0.000209066	0.000200864	0.000502159	0.000100432	3	region1
Bacteria;Desulfobacterota;Desulfobacteria;Desulfobacterales;Desulfosarcinaceae;Desulfosarcina;uncultured_marine	0_R1	0.000100432	0	0.000100432	0.000100432	0.000100432	3	region1
Bacteria;Desulfobacterota;Desulfobulbia;Desulfobulbales;Desulfocapsaceae;Desulfopila;uncultured_bacterium	0_R1	0.000234341	5.79844e-05	0.000200864	0.000301296	0.000200864	3	region1
Bacteria;Desulfobacterota;Desulfobulbia;Desulfobulbales;Desulfurivibrionaceae;MSBL7;uncultured_delta	0_R1	0.000167386	0.000115969	0.000100432	0.000301296	0.000100432	3	region1
Bacteria;Desulfobacterota;Desulfovibrionia;Desulfovibrionales;Desulfovibrionaceae;Desulfovibrio;uncultured_Desulfovibrionales	0_R1	0.000468682	0.000209066	0.000401727	0.000703023	0.000301296	3	region1
Bacteria;Desulfobacterota;Desulfuromonadia;Bradymonadales;Bradymonadales;Bradymonadales;uncultured_marine	0_R1	0.000133909	5.79844e-05	0.000100432	0.000200864	0.000100432	3	region1
Bacteria;DTB120;DTB120;DTB120;DTB120;DTB120;uncultured_bacterium	0_R1	0.000133909	5.79844e-05	0.000100432	0.000200864	0.000100432	3	region1
Bacteria;Elusimicrobiota;__;__;__;__;__	0_R1	0.000602591	0.000531435	0.000401727	0.00120518	0.000200864	3	region1
Bacteria;Elusimicrobiota;Elusimicrobia;MVP-88;MVP-88;MVP-88;uncultured_deep-sea	0_R1	0.000401727	0.000437772	0.000200864	0.000903887	0.000100432	3	region1
Bacteria;Elusimicrobiota;Endomicrobia;Endomicrobiales;Endomicrobiaceae;Endomicrobium;uncultured_bacterium	0_R1	0.00100432	0.00156558	0.000100432	0.00281209	0.000100432	3	region1
Bacteria;Elusimicrobiota;Lineage_IIa;Lineage_IIa;Lineage_IIa;Lineage_IIa;uncultured_bacterium	0_R1	0.000267818	0.000209066	0.000200864	0.000502159	0.000100432	3	region1
Bacteria;Elusimicrobiota;Rs-M47;Rs-M47;Rs-M47;Rs-M47;__	0_R1	0.000167386	0.000115969	0.000100432	0.000301296	0.000100432	3	region1
Bacteria;Entotheonellaeota;Entotheonellia;Entotheonellales;Entotheonellaceae;Candidatus_Entotheonella;uncultured_bacterium	0_R1	0.000267818	5.79844e-05	0.000301296	0.000301296	0.000200864	3	region1
Bacteria;Fibrobacterota;Chitinivibrionia;Chitinivibrionales;Chitinivibrionaceae;possible_genus_03;uncultured_bacterium	0_R1	0.000468682	0.000553136	0.000200864	0.00110475	0.000100432	3	region1
Bacteria;Fibrobacterota;Fibrobacteria;Fibrobacterales;Fibrobacteraceae;uncultured;uncultured_bacterium	0_R1	0.000133909	5.79844e-05	0.000100432	0.000200864	0.000100432	3	region1
Bacteria;Fibrobacterota;Fibrobacteria;Fibrobacterales;Fibrobacteraceae;uncultured;uncultured_organism	0_R1	0.000267818	0.000289922	0.000100432	0.000602591	0.000100432	3	region1
Bacteria;Firmicutes;Bacilli;__;__;__;__	0_R1	0.000234341	5.79844e-05	0.000200864	0.000301296	0.000200864	3	region1
Bacteria;Firmicutes;Bacilli;Bacillales;Bacillaceae;__;__	0_R1	0.000301296	0.000265718	0.000200864	0.000602591	0.000100432	3	region1
Bacteria;Firmicutes;Bacilli;Bacillales;Planococcaceae;Jeotgalibacillus;__	0_R1	0.00649459	0.011075	0.000100432	0.0192829	0.000100432	3	region1
Bacteria;Firmicutes;Bacilli;Entomoplasmatales;Entomoplasmatales_Incertae_Sedis;Candidatus_Hepatoplasma;__	0_R1	0.000234341	0.000153412	0.000200864	0.000401727	0.000100432	3	region1
Bacteria;Firmicutes;Clostridia;Clostridia;Hungateiclostridiaceae;uncultured;__	0_R1	0.000267818	0.000209066	0.000200864	0.000502159	0.000100432	3	region1
Bacteria;Firmicutes;Clostridia;Clostridia;Hungateiclostridiaceae;uncultured;uncultured_bacterium	0_R1	0.00036825	0.000209066	0.000301296	0.000602591	0.000200864	3	region1
Bacteria;Firmicutes;Clostridia;Clostridiales;Clostridiaceae;Clostridium_sensu_stricto_1;uncultured_bacterium	0_R1	0.000133909	5.79844e-05	0.000100432	0.000200864	0.000100432	3	region1
Bacteria;Firmicutes;Clostridia;Clostridiales;Clostridiaceae;uncultured;__	0_R1	0.000200864	0.000100432	0.000200864	0.000301296	0.000100432	3	region1
Bacteria;Firmicutes;Clostridia;Lachnospirales;Lachnospiraceae;Epulopiscium;uncultured_bacterium	0_R1	0.000167386	0.000115969	0.000100432	0.000301296	0.000100432	3	region1
Bacteria;Firmicutes;Negativicutes;Acidaminococcales;Acidaminococcaceae;uncultured;uncultured_bacterium	0_R1	0.000769978	0.000645687	0.000502159	0.00150648	0.000301296	3	region1
Bacteria;Fusobacteriota;Fusobacteriia;Fusobacteriales;Leptotrichiaceae;uncultured;uncultured_bacterium	0_R1	0.00036825	5.79844e-05	0.000401727	0.000401727	0.000301296	3	region1
Bacteria;Gammaproteobacteria;Gammaproteobacteria;Acidiferrobacterales;Acidiferrobacteraceae;Sulfurifustis;__	0_R1	0.000167386	0.000115969	0.000100432	0.000301296	0.000100432	3	region1
Bacteria;Gammaproteobacteria;Gammaproteobacteria;Alteromonadales;Alteromonadaceae;Catenovulum;__	0_R1	0.000703023	0.000265718	0.000803455	0.000903887	0.000401727	3	region1
Bacteria;Gammaproteobacteria;Gammaproteobacteria;Alteromonadales;Alteromonadaceae;Glaciecola;__	0_R1	0.000267818	0.000289922	0.000100432	0.000602591	0.000100432	3	region1
Bacteria;Gammaproteobacteria;Gammaproteobacteria;Alteromonadales;Alteromonadaceae;uncultured;__	0_R1	0.000200864	0.000100432	0.000200864	0.000301296	0.000100432	3	region1
Bacteria;Gammaproteobacteria;Gammaproteobacteria;Alteromonadales;Colwelliaceae;Thalassotalea;__	0_R1	0.000468682	0.000252748	0.000502159	0.000703023	0.000200864	3	region1
Bacteria;Gammaproteobacteria;Gammaproteobacteria;Alteromonadales;Idiomarinaceae;Idiomarina;__	0_R1	0.00140605	0.00121767	0.00120518	0.00271166	0.000301296	3	region1
Bacteria;Gammaproteobacteria;Gammaproteobacteria;Alteromonadales;Moritellaceae;Paramoritella;Paramoritella_sp.	0_R1	0.00301296	0.00253479	0.00421814	0.0047203	0.000100432	3	region1
Bacteria;Gammaproteobacteria;Gammaproteobacteria;Alteromonadales;Pseudoalteromonadaceae;Algicola;__	0_R1	0.000200864	0.000100432	0.000200864	0.000301296	0.000100432	3	region1
Bacteria;Gammaproteobacteria;Gammaproteobacteria;Alteromonadales;Pseudoalteromonadaceae;Psychrosphaera;__	0_R1	0.000301296	0.000100432	0.000301296	0.000401727	0.000200864	3	region1
Bacteria;Gammaproteobacteria;Gammaproteobacteria;Alteromonadales;Psychromonadaceae;Motilimonas;uncultured_bacterium	0_R1	0.000200864	0.000100432	0.000200864	0.000301296	0.000100432	3	region1
Bacteria;Gammaproteobacteria;Gammaproteobacteria;Alteromonadales;Shewanellaceae;Ferrimonas;Ferrimonas_balearica	0_R1	0.000334773	0.000231937	0.000200864	0.000602591	0.000200864	3	region1
Bacteria;Gammaproteobacteria;Gammaproteobacteria;Alteromonadales;Shewanellaceae;Ferrimonas;Ferrimonas_marina	0_R1	0.000535637	5.79844e-05	0.000502159	0.000602591	0.000502159	3	region1
Bacteria;Gammaproteobacteria;Gammaproteobacteria;Arenicellales;Arenicellaceae;Arenicella;uncultured_bacterium	0_R1	0.00133909	0.000900159	0.00180777	0.00190821	0.000301296	3	region1
Bacteria;Gammaproteobacteria;Gammaproteobacteria;Arenicellales;Arenicellaceae;uncultured;uncultured_gamma	0_R1	0.000334773	0.000209066	0.000401727	0.000502159	0.000100432	3	region1
Bacteria;Gammaproteobacteria;Gammaproteobacteria;Burkholderiales;__;__;__	0_R1	0.0007365	0.000452872	0.000703023	0.00120518	0.000301296	3	region1
Bacteria;Gammaproteobacteria;Gammaproteobacteria;Burkholderiales;B1-7BS;B1-7BS;__	0_R1	0.000267818	5.79844e-05	0.000301296	0.000301296	0.000200864	3	region1
Bacteria;Gammaproteobacteria;Gammaproteobacteria;Burkholderiales;Burkholderiaceae;Polynucleobacter;Polynucleobacter_cosmopolitanus	0_R1	0.000167386	5.79844e-05	0.000200864	0.000200864	0.000100432	3	region1
Bacteria;Gammaproteobacteria;Gammaproteobacteria;Burkholderiales;MWH-UniP1_aquatic_group;MWH-UniP1_aquatic_group;marine_metagenome	0_R1	0.000167386	5.79844e-05	0.000200864	0.000200864	0.000100432	3	region1
Bacteria;Gammaproteobacteria;Gammaproteobacteria;Burkholderiales;MWH-UniP1_aquatic_group;MWH-UniP1_aquatic_group;uncultured_beta	0_R1	0.00113823	0.000760458	0.000803455	0.00200864	0.000602591	3	region1
Bacteria;Gammaproteobacteria;Gammaproteobacteria;Burkholderiales;Nitrosomonadaceae;IS-44;__	0_R1	0.000267818	0.000115969	0.000200864	0.000401727	0.000200864	3	region1
Bacteria;Gammaproteobacteria;Gammaproteobacteria;Cardiobacteriales;Cardiobacteriaceae;Suttonella;__	0_R1	0.00036825	0.000463875	0.000100432	0.000903887	0.000100432	3	region1
Bacteria;Gammaproteobacteria;Gammaproteobacteria;Cellvibrionales;Cellvibrionaceae;Saccharophagus;Saccharophagus_degradans	0_R1	0.000334773	0.000209066	0.000401727	0.000502159	0.000100432	3	region1
Bacteria;Gammaproteobacteria;Gammaproteobacteria;Cellvibrionales;Cellvibrionaceae;Simiduia;Simiduia_agarivorans	0_R1	0.000401727	0.000173953	0.000502159	0.000502159	0.000200864	3	region1
Bacteria;Gammaproteobacteria;Gammaproteobacteria;Cellvibrionales;Halieaceae;OM60(NOR5)_clade;uncultured_bacterium	0_R1	0.0007365	0.000605374	0.000803455	0.00130561	0.000100432	3	region1
Bacteria;Gammaproteobacteria;Gammaproteobacteria;Cellvibrionales;Porticoccaceae;C1-B045;Cladosiphon_okamuranus	0_R1	0.000133909	5.79844e-05	0.000100432	0.000200864	0.000100432	3	region1
Bacteria;Gammaproteobacteria;Gammaproteobacteria;Chromatiales;__;__;__	0_R1	0.000234341	0.000231937	0.000100432	0.000502159	0.000100432	3	region1
Bacteria;Gammaproteobacteria;Gammaproteobacteria;Chromatiales;Chromatiaceae;Thiohalocapsa;uncultured_organism	0_R1	0.0007365	0.000495419	0.000502159	0.00130561	0.000401727	3	region1
Bacteria;Gammaproteobacteria;Gammaproteobacteria;Chromatiales;Sedimenticolaceae;uncultured;__	0_R1	0.000301296	0.000100432	0.000301296	0.000401727	0.000200864	3	region1
Bacteria;Gammaproteobacteria;Gammaproteobacteria;Chromatiales;Sedimenticolaceae;uncultured;uncultured_bacterium	0_R1	0.000435205	0.000153412	0.000401727	0.000602591	0.000301296	3	region1
Bacteria;Gammaproteobacteria;Gammaproteobacteria;Ectothiorhodospirales;Thioalkalispiraceae;Thiohalophilus;uncultured_sediment	0_R1	0.000301296	0.000173953	0.000200864	0.000502159	0.000200864	3	region1
Bacteria;Gammaproteobacteria;Gammaproteobacteria;Enterobacterales;Enterobacteriaceae;__;__	0_R1	0.0007365	0.000553136	0.000703023	0.00130561	0.000200864	3	region1
Bacteria;Gammaproteobacteria;Gammaproteobacteria;EV818SWSAP88;EV818SWSAP88;EV818SWSAP88;__	0_R1	0.000167386	0.000115969	0.000100432	0.000301296	0.000100432	3	region1
Bacteria;Gammaproteobacteria;Gammaproteobacteria;Gammaproteobacteria_Incertae_Sedis;Unknown_Family;Candidatus_Berkiella;__	0_R1	0.000133909	5.79844e-05	0.000100432	0.000200864	0.000100432	3	region1
Bacteria;Gammaproteobacteria;Gammaproteobacteria;Gammaproteobacteria_Incertae_Sedis;Unknown_Family;Unknown_Family;__	0_R1	0.000301296	0.000265718	0.000200864	0.000602591	0.000100432	3	region1
Bacteria;Gammaproteobacteria;Gammaproteobacteria;Granulosicoccales;uncultured;uncultured;uncultured_bacterium	0_R1	0.000267818	0.000153412	0.000301296	0.000401727	0.000100432	3	region1
Bacteria;Gammaproteobacteria;Gammaproteobacteria;HOC36;HOC36;HOC36;uncultured_sediment	0_R1	0.000468682	0.000352705	0.000502159	0.000803455	0.000100432	3	region1
Bacteria;Gammaproteobacteria;Gammaproteobacteria;JTB23;JTB23;JTB23;uncultured_gamma	0_R1	0.000468682	0.000153412	0.000502159	0.000602591	0.000301296	3	region1
Bacteria;Gammaproteobacteria;Gammaproteobacteria;KI89A_clade;KI89A_clade;KI89A_clade;uncultured_gamma	0_R1	0.000133909	5.79844e-05	0.000100432	0.000200864	0.000100432	3	region1
Bacteria;Gammaproteobacteria;Gammaproteobacteria;MBMPE27;MBMPE27;MBMPE27;__	0_R1	0.000133909	5.79844e-05	0.000100432	0.000200864	0.000100432	3	region1
Bacteria;Gammaproteobacteria;Gammaproteobacteria;Nitrosococcales;Nitrosococcaceae;Cm1-21;uncultured_bacterium	0_R1	0.00123866	0.000990837	0.00170734	0.00190821	0.000100432	3	region1
Bacteria;Gammaproteobacteria;Gammaproteobacteria;Nitrosococcales;Nitrosococcaceae;Cm1-21;uncultured_gamma	0_R1	0.000267818	0.000153412	0.000301296	0.000401727	0.000100432	3	region1
Bacteria;Gammaproteobacteria;Gammaproteobacteria;Nitrosococcales;Nitrosococcaceae;MSB-1D1;uncultured_bacterium	0_R1	0.000401727	0.000521859	0.000100432	0.00100432	0.000100432	3	region1
Bacteria;Gammaproteobacteria;Gammaproteobacteria;Oceanospirillales;Endozoicomonadaceae;Kistimonas;uncultured_marine	0_R1	0.000234341	5.79844e-05	0.000200864	0.000301296	0.000200864	3	region1
Bacteria;Gammaproteobacteria;Gammaproteobacteria;Oceanospirillales;Gven-F17;Gven-F17;uncultured_bacterium	0_R1	0.000401727	0.000437772	0.000200864	0.000903887	0.000100432	3	region1
Bacteria;Gammaproteobacteria;Gammaproteobacteria;Oceanospirillales;Kangiellaceae;Pleionea;Kangiella_sp.	0_R1	0.000301296	0.000100432	0.000301296	0.000401727	0.000200864	3	region1
Bacteria;Gammaproteobacteria;Gammaproteobacteria;Oceanospirillales;Nitrincolaceae;Marinobacterium;Marinobacterium_stanieri	0_R1	0.000133909	5.79844e-05	0.000100432	0.000200864	0.000100432	3	region1
Bacteria;Gammaproteobacteria;Gammaproteobacteria;Oceanospirillales;Nitrincolaceae;Neptuniibacter;__	0_R1	0.000167386	0.000115969	0.000100432	0.000301296	0.000100432	3	region1
Bacteria;Gammaproteobacteria;Gammaproteobacteria;Oceanospirillales;Oleiphilaceae;Oleiphilus;uncultured_bacterium	0_R1	0.000535637	0.000753797	0.000100432	0.00140605	0.000100432	3	region1
Bacteria;Gammaproteobacteria;Gammaproteobacteria;Oceanospirillales;Pseudohongiellaceae;BIyi10;__	0_R1	0.000200864	0.000100432	0.000200864	0.000301296	0.000100432	3	region1
Bacteria;Gammaproteobacteria;Gammaproteobacteria;Oceanospirillales;Pseudohongiellaceae;Pseudohongiella;uncultured_Oceanospirillales	0_R1	0.000401727	0.000200864	0.000401727	0.000602591	0.000200864	3	region1
Bacteria;Gammaproteobacteria;Gammaproteobacteria;Oceanospirillales;Saccharospirillaceae;Oceanobacter;__	0_R1	0.000301296	0.000100432	0.000301296	0.000401727	0.000200864	3	region1
Bacteria;Gammaproteobacteria;Gammaproteobacteria;Oceanospirillales;Saccharospirillaceae;Reinekea;bacterium_GUDS1130	0_R1	0.000435205	0.000306824	0.000502159	0.000703023	0.000100432	3	region1
Bacteria;Gammaproteobacteria;Gammaproteobacteria;Piscirickettsiales;Piscirickettsiaceae;Candidatus_Endoecteinascidia;__	0_R1	0.000234341	0.000231937	0.000100432	0.000502159	0.000100432	3	region1
Bacteria;Gammaproteobacteria;Gammaproteobacteria;pItb-vmat-80;pItb-vmat-80;pItb-vmat-80;__	0_R1	0.00036825	0.000380229	0.000200864	0.000803455	0.000100432	3	region1
Bacteria;Gammaproteobacteria;Gammaproteobacteria;pItb-vmat-80;pItb-vmat-80;pItb-vmat-80;uncultured_bacterium	0_R1	0.000301296	0.000265718	0.000200864	0.000602591	0.000100432	3	region1
Bacteria;Gammaproteobacteria;Gammaproteobacteria;PLTA13;PLTA13;PLTA13;__	0_R1	0.000234341	5.79844e-05	0.000200864	0.000301296	0.000200864	3	region1
Bacteria;Gammaproteobacteria;Gammaproteobacteria;Pseudomonadales;Pseudomonadaceae;Pseudomonas;Pseudomonas_alcaligenes	0_R1	0.000234341	0.000153412	0.000200864	0.000401727	0.000100432	3	region1
Bacteria;Gammaproteobacteria;Gammaproteobacteria;SAR86_clade;SAR86_clade;SAR86_clade;Rhodobacteraceae_bacterium	0_R1	0.000301296	0.000347906	0.000100432	0.000703023	0.000100432	3	region1
Bacteria;Gammaproteobacteria;Gammaproteobacteria;Steroidobacterales;Steroidobacteraceae;Steroidobacter;bacterium_MI-8	0_R1	0.000435205	0.000153412	0.000401727	0.000602591	0.000301296	3	region1
Bacteria;Gammaproteobacteria;Gammaproteobacteria;Tenderiales;Tenderiaceae;Candidatus_Tenderia;__	0_R1	0.000401727	0.000200864	0.000401727	0.000602591	0.000200864	3	region1
Bacteria;Gammaproteobacteria;Gammaproteobacteria;Thiomicrospirales;Thiomicrospiraceae;uncultured;uncultured_gamma	0_R1	0.000267818	0.000209066	0.000200864	0.000502159	0.000100432	3	region1
Bacteria;Gammaproteobacteria;Gammaproteobacteria;Thiotrichales;Thiotrichaceae;Candidatus_Navis;bacterium_ectosymbiont	0_R1	0.000301296	0.000265718	0.000200864	0.000602591	0.000100432	3	region1
Bacteria;Gammaproteobacteria;Gammaproteobacteria;Thiotrichales;Thiotrichaceae;Cocleimonas;uncultured_bacterium	0_R1	0.000636068	0.000613649	0.000502159	0.00130561	0.000100432	3	region1
Bacteria;Gammaproteobacteria;Gammaproteobacteria;Thiotrichales;Thiotrichaceae;uncultured;uncultured_gamma	0_R1	0.000301296	0.000200864	0.000301296	0.000502159	0.000100432	3	region1
Bacteria;Gammaproteobacteria;Gammaproteobacteria;UBA10353_marine_group;UBA10353_marine_group;UBA10353_marine_group;unidentified_marine	0_R1	0.0007365	0.000515376	0.000602591	0.00130561	0.000301296	3	region1
Bacteria;Gammaproteobacteria;Gammaproteobacteria;uncultured;uncultured;uncultured;__	0_R1	0.000200864	0.000100432	0.000200864	0.000301296	0.000100432	3	region1
Bacteria;Gammaproteobacteria;Gammaproteobacteria;uncultured;uncultured;uncultured;uncultured_organism	0_R1	0.000133909	5.79844e-05	0.000100432	0.000200864	0.000100432	3	region1
Bacteria;Gammaproteobacteria;Gammaproteobacteria;Vibrionales;Vibrionaceae;Vibrio;Vibrio_cholerae	0_R1	0.000836932	0.000322843	0.000703023	0.00120518	0.000602591	3	region1
Bacteria;Gammaproteobacteria;Gammaproteobacteria;Xanthomonadales;Rhodanobacteraceae;uncultured;uncultured_gamma	0_R1	0.000133909	5.79844e-05	0.000100432	0.000200864	0.000100432	3	region1
Bacteria;Gammaproteobacteria;Gammaproteobacteria;Xanthomonadales;Xanthomonadaceae;__;__	0_R1	0.000167386	5.79844e-05	0.000200864	0.000200864	0.000100432	3	region1
Bacteria;Gemmatimonadota;BD2-11_terrestrial_group;BD2-11_terrestrial_group;BD2-11_terrestrial_group;BD2-11_terrestrial_group;uncultured_marine	0_R1	0.000167386	5.79844e-05	0.000200864	0.000200864	0.000100432	3	region1
Bacteria;Latescibacterota;Latescibacteria;Latescibacterales;Latescibacteraceae;Latescibacteraceae;__	0_R1	0.000167386	0.000115969	0.000100432	0.000301296	0.000100432	3	region1
Bacteria;Latescibacterota;Latescibacterota;Latescibacterota;Latescibacterota;Latescibacterota;uncultured_Latescibacteria	0_R1	0.000200864	0.000100432	0.000200864	0.000301296	0.000100432	3	region1
Bacteria;Latescibacterota;Latescibacterota;Latescibacterota;Latescibacterota;Latescibacterota;unidentified_bacterium	0_R1	0.000200864	0.000100432	0.000200864	0.000301296	0.000100432	3	region1
Bacteria;Marinimicrobia_(SAR406_clade);Marinimicrobia_(SAR406_clade);Marinimicrobia_(SAR406_clade);Marinimicrobia_(SAR406_clade);Marinimicrobia_(SAR406_clade);uncultured_eubacterium	0_R1	0.000200864	0.000100432	0.000200864	0.000301296	0.000100432	3	region1
Bacteria;MBNT15;MBNT15;MBNT15;MBNT15;MBNT15;uncultured_Sorangiineae	0_R1	0.000167386	0.000115969	0.000100432	0.000301296	0.000100432	3	region1
Bacteria;Myxococcota;bacteriap25;bacteriap25;bacteriap25;bacteriap25;metagenome	0_R1	0.000200864	0	0.000200864	0.000200864	0.000200864	3	region1
Bacteria;Myxococcota;bacteriap25;bacteriap25;bacteriap25;bacteriap25;uncultured_deep-sea	0_R1	0.000200864	0.000173953	0.000100432	0.000401727	0.000100432	3	region1
Bacteria;Myxococcota;bacteriap25;bacteriap25;bacteriap25;bacteriap25;uncultured_organism	0_R1	0.000535637	0.000515376	0.000401727	0.00110475	0.000100432	3	region1
Bacteria;Myxococcota;Polyangia;MidBa8;MidBa8;MidBa8;uncultured_bacterium	0_R1	0.000200864	0.000173953	0.000100432	0.000401727	0.000100432	3	region1
Bacteria;Myxococcota;Polyangia;Nannocystales;Nannocystaceae;uncultured;uncultured_bacterium	0_R1	0.000167386	5.79844e-05	0.000200864	0.000200864	0.000100432	3	region1
Bacteria;Myxococcota;Polyangia;Polyangiales;__;__;__	0_R1	0.000167386	0.000115969	0.000100432	0.000301296	0.000100432	3	region1
Bacteria;Myxococcota;Polyangia;Polyangiales;Sandaracinaceae;uncultured;myxobacterium_SIBN-17	0_R1	0.000234341	5.79844e-05	0.000200864	0.000301296	0.000200864	3	region1
Bacteria;Myxococcota;Polyangia;Polyangiales;Sandaracinaceae;uncultured;uncultured_delta	0_R1	0.00036825	0.000209066	0.000301296	0.000602591	0.000200864	3	region1
Bacteria;Myxococcota;Polyangia;UASB-TL25;UASB-TL25;UASB-TL25;uncultured_delta	0_R1	0.00110475	0.00148626	0.000401727	0.00281209	0.000100432	3	region1
Bacteria;Nitrospinota;Nitrospinia;Nitrospinales;Nitrospinaceae;Nitrospina;__	0_R1	0.000234341	0.000115969	0.000301296	0.000301296	0.000100432	3	region1
Bacteria;Nitrospinota;P9X2b3D02;P9X2b3D02;P9X2b3D02;P9X2b3D02;Candidatus_Tectomicrobia	0_R1	0.000167386	0.000115969	0.000100432	0.000301296	0.000100432	3	region1
Bacteria;Nitrospinota;P9X2b3D02;P9X2b3D02;P9X2b3D02;P9X2b3D02;uncultured_bacterium	0_R1	0.000234341	0.000115969	0.000301296	0.000301296	0.000100432	3	region1
Bacteria;Nitrospirota;Nitrospiria;Nitrospirales;Nitrospiraceae;Nitrospira;hydrothermal_vent	0_R1	0.000100432	0	0.000100432	0.000100432	0.000100432	3	region1
Bacteria;NKB15;NKB15;NKB15;NKB15;NKB15;uncultured_bacterium	0_R1	0.000133909	5.79844e-05	0.000100432	0.000200864	0.000100432	3	region1
Bacteria;Patescibacteria;__;__;__;__;__	0_R1	0.000133909	5.79844e-05	0.000100432	0.000200864	0.000100432	3	region1
Bacteria;Patescibacteria;ABY1;Candidatus_Kerfeldbacteria;Candidatus_Kerfeldbacteria;Candidatus_Kerfeldbacteria;__	0_R1	0.000133909	5.79844e-05	0.000100432	0.000200864	0.000100432	3	region1
Bacteria;Patescibacteria;ABY1;Candidatus_Kuenenbacteria;Candidatus_Kuenenbacteria;Candidatus_Kuenenbacteria;marine_metagenome	0_R1	0.000100432	0	0.000100432	0.000100432	0.000100432	3	region1
Bacteria;Patescibacteria;ABY1;Candidatus_Magasanikbacteria;Candidatus_Magasanikbacteria;Candidatus_Magasanikbacteria;uncultured_organism	0_R1	0.000200864	0.000100432	0.000200864	0.000301296	0.000100432	3	region1
Bacteria;Patescibacteria;Gracilibacteria;Gracilibacteria;Gracilibacteria;Gracilibacteria;uncultured_deep-sea	0_R1	0.000602591	0.000401727	0.000602591	0.00100432	0.000200864	3	region1
Bacteria;Patescibacteria;Gracilibacteria;Gracilibacteria;Gracilibacteria;Gracilibacteria;uncultured_marine	0_R1	0.000267818	0.000153412	0.000301296	0.000401727	0.000100432	3	region1
Bacteria;Patescibacteria;Microgenomatia;Candidatus_Pacebacteria;Candidatus_Pacebacteria;Candidatus_Pacebacteria;uncultured_bacterium	0_R1	0.000133909	5.79844e-05	0.000100432	0.000200864	0.000100432	3	region1
Bacteria;Patescibacteria;Parcubacteria;Candidatus_Brennerbacteria;Candidatus_Brennerbacteria;Candidatus_Brennerbacteria;Parcubacteria_group	0_R1	0.000167386	0.000115969	0.000100432	0.000301296	0.000100432	3	region1
Bacteria;Patescibacteria;Parcubacteria;Candidatus_Jorgensenbacteria;Candidatus_Jorgensenbacteria;Candidatus_Jorgensenbacteria;Candidatus_Adlerbacteria	0_R1	0.000401727	0.000265718	0.000502159	0.000602591	0.000100432	3	region1
Bacteria;Patescibacteria;Parcubacteria;Candidatus_Portnoybacteria;Candidatus_Portnoybacteria;Candidatus_Portnoybacteria;uncultured_bacterium	0_R1	0.000133909	5.79844e-05	0.000100432	0.000200864	0.000100432	3	region1
Bacteria;Patescibacteria;Saccharimonadia;Saccharimonadales;Saccharimonadales;Saccharimonadales;__	0_R1	0.000401727	0.000100432	0.000401727	0.000502159	0.000301296	3	region1
Bacteria;PAUC34f;PAUC34f;PAUC34f;PAUC34f;PAUC34f;uncultured_gamma	0_R1	0.000167386	0.000115969	0.000100432	0.000301296	0.000100432	3	region1
Bacteria;Planctomycetota;BD7-11;BD7-11;BD7-11;BD7-11;uncultured_Planctomycetia	0_R1	0.000234341	0.000153412	0.000200864	0.000401727	0.000100432	3	region1
Bacteria;Planctomycetota;Brocadiae;Brocadiales;Scalinduaceae;Candidatus_Scalindua;__	0_R1	0.0017743	0.00185278	0.00130561	0.00381641	0.000200864	3	region1
Bacteria;Planctomycetota;OM190;OM190;OM190;OM190;unidentified_bacterium	0_R1	0.000234341	0.000115969	0.000301296	0.000301296	0.000100432	3	region1
Bacteria;Planctomycetota;OM190;OM190;OM190;OM190;wastewater_metagenome	0_R1	0.000267818	0.000209066	0.000200864	0.000502159	0.000100432	3	region1
Bacteria;Planctomycetota;Phycisphaerae;C86;C86;C86;__	0_R1	0.000167386	5.79844e-05	0.000200864	0.000200864	0.000100432	3	region1
Bacteria;Planctomycetota;Phycisphaerae;CCM11a;CCM11a;CCM11a;__	0_R1	0.00036825	5.79844e-05	0.000401727	0.000401727	0.000301296	3	region1
Bacteria;Planctomycetota;Phycisphaerae;MSBL9;SG8-4;SG8-4;uncultured_bacterium	0_R1	0.000234341	0.000231937	0.000100432	0.000502159	0.000100432	3	region1
Bacteria;Planctomycetota;Phycisphaerae;Phycisphaerales;Phycisphaeraceae;Urania-1B-19_marine_sediment_group;__	0_R1	0.000267818	0.000289922	0.000100432	0.000602591	0.000100432	3	region1
Bacteria;Planctomycetota;Pla4_lineage;Pla4_lineage;Pla4_lineage;Pla4_lineage;uncultured_Planctomycetales	0_R1	0.00036825	0.000115969	0.000301296	0.000502159	0.000301296	3	region1
Bacteria;Planctomycetota;Planctomycetes;Gemmatales;Gemmataceae;Gemmataceae;uncultured_bacterium	0_R1	0.000200864	0	0.000200864	0.000200864	0.000200864	3	region1
Bacteria;Planctomycetota;Planctomycetes;Pirellulales;Pirellulaceae;Pirellula;uncultured_organism	0_R1	0.000401727	0.000437772	0.000200864	0.000903887	0.000100432	3	region1
Bacteria;Planctomycetota;Planctomycetes;Pirellulales;Pirellulaceae;Pirellula;uncultured_Planctomycetales	0_R1	0.000569114	0.000252748	0.000602591	0.000803455	0.000301296	3	region1
Bacteria;Planctomycetota;Planctomycetes;Pirellulales;Pirellulaceae;uncultured;uncultured_organism	0_R1	0.000167386	5.79844e-05	0.000200864	0.000200864	0.000100432	3	region1
Bacteria;Planctomycetota;Planctomycetes;Planctomycetales;Gimesiaceae;uncultured;uncultured_bacterium	0_R1	0.000535637	0.000405891	0.000301296	0.00100432	0.000301296	3	region1
Bacteria;Planctomycetota;Planctomycetes;Planctomycetales;Rubinisphaeraceae;uncultured;__	0_R1	0.000133909	5.79844e-05	0.000100432	0.000200864	0.000100432	3	region1
Bacteria;Spirochaetota;Spirochaetia;Spirochaetales;Spirochaetaceae;Candidatus_Marispirochaeta;__	0_R1	0.000234341	0.000153412	0.000200864	0.000401727	0.000100432	3	region1
Bacteria;Spirochaetota;Spirochaetia;Spirochaetales;Spirochaetaceae;Sediminispirochaeta;__	0_R1	0.000133909	5.79844e-05	0.000100432	0.000200864	0.000100432	3	region1
Bacteria;Spirochaetota;Spirochaetia;Spirochaetales;Spirochaetaceae;Spirochaeta_2;Oceanispirochaeta_sediminicola	0_R1	0.000167386	0.000115969	0.000100432	0.000301296	0.000100432	3	region1
Bacteria;Spirochaetota;Spirochaetia;Spirochaetales;Spirochaetaceae;Spirochaeta_2;uncultured_Spirochaetes	0_R1	0.000267818	0.000153412	0.000301296	0.000401727	0.000100432	3	region1
Bacteria;Verrucomicrobiota;__;__;__;__;__	0_R1	0.000234341	0.000231937	0.000100432	0.000502159	0.000100432	3	region1
Bacteria;Verrucomicrobiota;Chlamydiae;Chlamydiales;Chlamydiaceae;uncultured;uncultured_bacterium	0_R1	0.000267818	0.000153412	0.000301296	0.000401727	0.000100432	3	region1
Bacteria;Verrucomicrobiota;Chlamydiae;Chlamydiales;Parachlamydiaceae;Neochlamydia;__	0_R1	0.000267818	0.000153412	0.000301296	0.000401727	0.000100432	3	region1
Bacteria;Verrucomicrobiota;Kiritimatiellae;WCHB1-41;WCHB1-41;WCHB1-41;uncultured_Verrucomicrobia	0_R1	0.000234341	0.000231937	0.000100432	0.000502159	0.000100432	3	region1
Bacteria;Verrucomicrobiota;Lentisphaeria;Victivallales;Arctic95B-14;Arctic95B-14;uncultured_bacterium	0_R1	0.000502159	0.000362112	0.000401727	0.000903887	0.000200864	3	region1
Bacteria;Verrucomicrobiota;Lentisphaeria;Victivallales;PRD18C08;PRD18C08;uncultured_bacterium	0_R1	0.000535637	0.000306824	0.000602591	0.000803455	0.000200864	3	region1
Bacteria;Verrucomicrobiota;Omnitrophia;Omnitrophales;Omnitrophaceae;Candidatus_Omnitrophus;uncultured_Latescibacteria	0_R1	0.00036825	0.000231937	0.000502159	0.000502159	0.000100432	3	region1
Bacteria;Verrucomicrobiota;Omnitrophia;Omnitrophales;Omnitrophaceae;Candidatus_Omnitrophus;uncultured_Verrucomicrobia	0_R1	0.000535637	0.000418131	0.000401727	0.00100432	0.000200864	3	region1
Bacteria;Verrucomicrobiota;Omnitrophia;Omnitrophales;Omnitrophales;Omnitrophales;Candidatus_Omnitrophica	0_R1	0.000100432	0	0.000100432	0.000100432	0.000100432	3	region1
Bacteria;Verrucomicrobiota;Verrucomicrobiae;Chthoniobacterales;Chthoniobacteraceae;Chthoniobacter;metagenome	0_R1	0.000301296	0.000173953	0.000401727	0.000401727	0.000100432	3	region1
Bacteria;Verrucomicrobiota;Verrucomicrobiae;Opitutales;Puniceicoccaceae;A714019;uncultured_bacterium	0_R1	0.000401727	0.000265718	0.000502159	0.000602591	0.000100432	3	region1
Bacteria;Verrucomicrobiota;Verrucomicrobiae;Opitutales;Puniceicoccaceae;Cerasicoccus;__	0_R1	0.000167386	5.79844e-05	0.000200864	0.000200864	0.000100432	3	region1
Bacteria;Verrucomicrobiota;Verrucomicrobiae;Opitutales;Puniceicoccaceae;Cerasicoccus;uncultured_organism	0_R1	0.000100432	0	0.000100432	0.000100432	0.000100432	3	region1
Bacteria;Verrucomicrobiota;Verrucomicrobiae;Opitutales;Puniceicoccaceae;Lentimonas;uncultured_bacterium	0_R1	0.000301296	0.000200864	0.000301296	0.000502159	0.000100432	3	region1
Bacteria;Verrucomicrobiota;Verrucomicrobiae;Opitutales;Puniceicoccaceae;Pelagicoccus;uncultured_Pelagicoccus	0_R1	0.000234341	0.000231937	0.000100432	0.000502159	0.000100432	3	region1
Bacteria;Verrucomicrobiota;Verrucomicrobiae;Pedosphaerales;Pedosphaeraceae;Pedosphaeraceae;uncultured_bacterium	0_R1	0.000602591	0.000265718	0.000502159	0.000903887	0.000401727	3	region1
Bacteria;Verrucomicrobiota;Verrucomicrobiae;Verrucomicrobiales;Akkermansiaceae;Akkermansia;uncultured_bacterium	0_R1	0.000167386	0.000115969	0.000100432	0.000301296	0.000100432	3	region1
Bacteria;Verrucomicrobiota;Verrucomicrobiae;Verrucomicrobiales;DEV007;DEV007;uncultured_organism	0_R1	0.000669546	0.000418131	0.000803455	0.00100432	0.000200864	3	region1
Bacteria;Verrucomicrobiota;Verrucomicrobiae;Verrucomicrobiales;Rubritaleaceae;__;__	0_R1	0.000502159	0.000265718	0.000602591	0.000703023	0.000200864	3	region1
Bacteria;Verrucomicrobiota;Verrucomicrobiae;Verrucomicrobiales;Rubritaleaceae;Luteolibacter;uncultured_bacterium	0_R1	0.000401727	0.000200864	0.000401727	0.000602591	0.000200864	3	region1
Bacteria;Verrucomicrobiota;Verrucomicrobiae;Verrucomicrobiales;Rubritaleaceae;Roseibacillus;uncultured_Verrucomicrobia	0_R1	0.000133909	5.79844e-05	0.000100432	0.000200864	0.000100432	3	region1
Bacteria;Verrucomicrobiota;Verrucomicrobiae;Verrucomicrobiales;Rubritaleaceae;Rubritalea;__	0_R1	0.00210907	0.00167152	0.00281209	0.00331425	0.000200864	3	region1
Bacteria;WPS-2;WPS-2;WPS-2;WPS-2;WPS-2;hydrothermal_vent	0_R1	0.000401727	0.000173953	0.000502159	0.000502159	0.000200864	3	region1
Archaea;Aenigmarchaeota;Aenigmarchaeia;Aenigmarchaeales;Aenigmarchaeales;Aenigmarchaeales;uncultured_euryarchaeote	0_R1	0.000351511	0.000213048	0.000351511	0.000502159	0.000200864	2	region1
Archaea;Asgardarchaeota;Lokiarchaeia;Lokiarchaeia;Lokiarchaeia;Lokiarchaeia;uncultured_archaeon	0_R1	0.000150648	7.1016e-05	0.000150648	0.000200864	0.000100432	2	region1
Archaea;Crenarchaeota;Bathyarchaeia;Bathyarchaeia;Bathyarchaeia;Bathyarchaeia;__	0_R1	0.000100432	0	0.000100432	0.000100432	0.000100432	2	region1
Archaea;Crenarchaeota;Nitrososphaeria;__;__;__;__	0_R1	0.000150648	7.1016e-05	0.000150648	0.000200864	0.000100432	2	region1
Archaea;Crenarchaeota;Nitrososphaeria;Nitrosopumilales;Nitrosopumilaceae;Cenarchaeum;uncultured_Cenarchaeaceae	0_R1	0.000401727	0.000142032	0.000401727	0.000502159	0.000301296	2	region1
Archaea;Crenarchaeota;Nitrososphaeria;Nitrosopumilales;Nitrosopumilaceae;Nitrosopumilaceae;uncultured_sediment	0_R1	0.000150648	7.1016e-05	0.000150648	0.000200864	0.000100432	2	region1
Archaea;Euryarchaeota;Thermococci;Methanofastidiosales;uncultured;uncultured;uncultured_archaeon	0_R1	0.000150648	7.1016e-05	0.000150648	0.000200864	0.000100432	2	region1
Archaea;Halobacterota;Halobacteria;Halobacterales;Halococcaceae;Halococcus;Halococcus_sp.	0_R1	0.000200864	0.000142032	0.000200864	0.000301296	0.000100432	2	region1
Archaea;Halobacterota;Halobacteria;Halobacterales;Halomicrobiaceae;Halomicroarcula;Halomicroarcula_limicola	0_R1	0.000401727	0	0.000401727	0.000401727	0.000401727	2	region1
Archaea;Halobacterota;Halobacteria;Halobacterales;Halomicrobiaceae;Natronomonas;__	0_R1	0.000602591	0.000568128	0.000602591	0.00100432	0.000200864	2	region1
Archaea;Iainarchaeota;Iainarchaeia;Iainarchaeales;Iainarchaeales;Candidatus_Iainarchaeum;metagenome	0_R1	0.000150648	7.1016e-05	0.000150648	0.000200864	0.000100432	2	region1
Archaea;Iainarchaeota;Iainarchaeia;Iainarchaeales;Iainarchaeales;Candidatus_Iainarchaeum;uncultured_archaeon	0_R1	0.000150648	7.1016e-05	0.000150648	0.000200864	0.000100432	2	region1
Archaea;Iainarchaeota;Iainarchaeia;Iainarchaeales;Iainarchaeales;Candidatus_Iainarchaeum;uncultured_prokaryote	0_R1	0.000100432	0	0.000100432	0.000100432	0.000100432	2	region1
Archaea;Iainarchaeota;Iainarchaeia;Iainarchaeales;Iainarchaeales;Iainarchaeales;uncultured_archaeon	0_R1	0.000200864	0.000142032	0.000200864	0.000301296	0.000100432	2	region1
Archaea;Micrarchaeota;Micrarchaeia;Micrarchaeales;Micrarchaeales;Micrarchaeales;__	0_R1	0.000200864	0	0.000200864	0.000200864	0.000200864	2	region1
Archaea;Nanoarchaeota;Nanoarchaeia;Woesearchaeales;GW2011;AR15;archaeon_GW2011_AR15	0_R1	0.000150648	7.1016e-05	0.000150648	0.000200864	0.000100432	2	region1
Archaea;Nanoarchaeota;Nanoarchaeia;Woesearchaeales;Woesearchaeales;Woesearchaeales;archaeon_GW2011_AR16	0_R1	0.000200864	0	0.000200864	0.000200864	0.000200864	2	region1
Archaea;Nanoarchaeota;Nanoarchaeia;Woesearchaeales;Woesearchaeales;Woesearchaeales;Candidatus_Nomurabacteria	0_R1	0.000301296	0.000284064	0.000301296	0.000502159	0.000100432	2	region1
Archaea;Nanoarchaeota;Nanoarchaeia;Woesearchaeales;Woesearchaeales;Woesearchaeales;marine_metagenome	0_R1	0.000301296	0.000142032	0.000301296	0.000401727	0.000200864	2	region1
Archaea;Nanoarchaeota;Nanoarchaeia;Woesearchaeales;Woesearchaeales;Woesearchaeales;Parcubacteria_group	0_R1	0.000150648	7.1016e-05	0.000150648	0.000200864	0.000100432	2	region1
Archaea;Thermoplasmatota;Thermoplasmata;Marine_Group_II;Marine_Group_II;Marine_Group_II;uncultured_euryarchaeote	0_R1	0.00025108	0.000213048	0.00025108	0.000401727	0.000100432	2	region1
Archaea;Thermoplasmatota;Thermoplasmata;Thermoplasmata;Thermoplasmata;Marine_Group_III;marine_metagenome	0_R1	0.000301296	0.000284064	0.000301296	0.000502159	0.000100432	2	region1
Bacteria;Acidobacteriota;Acidobacteriae;PAUC26f;PAUC26f;PAUC26f;uncultured_Acidobacteria	0_R1	0.000703023	0.000568128	0.000703023	0.00110475	0.000301296	2	region1
Bacteria;Acidobacteriota;Acidobacteriae;Subgroup_13;Subgroup_13;Subgroup_13;uncultured_Acidobacteria	0_R1	0.000200864	0	0.000200864	0.000200864	0.000200864	2	region1
Bacteria;Acidobacteriota;Acidobacteriae;Subgroup_2;Subgroup_2;Subgroup_2;__	0_R1	0.000401727	0.000142032	0.000401727	0.000502159	0.000301296	2	region1
Bacteria;Acidobacteriota;AT-s3-28;AT-s3-28;AT-s3-28;AT-s3-28;uncultured_bacterium	0_R1	0.00025108	0.000213048	0.00025108	0.000401727	0.000100432	2	region1
Bacteria;Acidobacteriota;Blastocatellia;11-24;11-24;11-24;__	0_R1	0.000301296	0.000142032	0.000301296	0.000401727	0.000200864	2	region1
Bacteria;Acidobacteriota;Blastocatellia;Blastocatellales;Blastocatellaceae;Blastocatella;uncultured_bacterium	0_R1	0.000100432	0	0.000100432	0.000100432	0.000100432	2	region1
Bacteria;Acidobacteriota;Subgroup_21;Subgroup_21;Subgroup_21;Subgroup_21;uncultured_Acidobacteria	0_R1	0.000200864	0.000142032	0.000200864	0.000301296	0.000100432	2	region1
Bacteria;Acidobacteriota;Subgroup_22;Subgroup_22;Subgroup_22;Subgroup_22;uncultured_Acidobacteria	0_R1	0.000301296	0	0.000301296	0.000301296	0.000301296	2	region1
Bacteria;Acidobacteriota;Subgroup_22;Subgroup_22;Subgroup_22;Subgroup_22;uncultured_deep-sea	0_R1	0.000100432	0	0.000100432	0.000100432	0.000100432	2	region1
Bacteria;Acidobacteriota;Subgroup_26;Subgroup_26;Subgroup_26;Subgroup_26;uncultured_Acidobacteria	0_R1	0.000150648	7.1016e-05	0.000150648	0.000200864	0.000100432	2	region1
Bacteria;Acidobacteriota;Thermoanaerobaculia;Thermoanaerobaculales;Thermoanaerobaculaceae;Subgroup_10;Holophaga_sp.	0_R1	0.000100432	0	0.000100432	0.000100432	0.000100432	2	region1
Bacteria;Acidobacteriota;Thermoanaerobaculia;Thermoanaerobaculales;Thermoanaerobaculaceae;Subgroup_10;uncultured_Acidobacteriaceae	0_R1	0.000954103	0.00106524	0.000954103	0.00170734	0.000200864	2	region1
Bacteria;Acidobacteriota;Thermoanaerobaculia;Thermoanaerobaculales;Thermoanaerobaculaceae;Subgroup_23;uncultured_Acidobacteria	0_R1	0.000351511	7.1016e-05	0.000351511	0.000401727	0.000301296	2	region1
Bacteria;Acidobacteriota;Vicinamibacteria;Subgroup_17;Subgroup_17;Subgroup_17;uncultured_Acidobacteriales	0_R1	0.000301296	0.000142032	0.000301296	0.000401727	0.000200864	2	region1
Bacteria;Acidobacteriota;Vicinamibacteria;Vicinamibacterales;uncultured;uncultured;__	0_R1	0.000502159	0	0.000502159	0.000502159	0.000502159	2	region1
Bacteria;Acidobacteriota;Vicinamibacteria;Vicinamibacterales;uncultured;uncultured;uncultured_bacterium	0_R1	0.000301296	0.000142032	0.000301296	0.000401727	0.000200864	2	region1
Bacteria;Acidobacteriota;Vicinamibacteria;Vicinamibacterales;Vicinamibacteraceae;Luteitalea;uncultured_Acidobacteria	0_R1	0.00025108	7.1016e-05	0.00025108	0.000301296	0.000200864	2	region1
Bacteria;Actinobacteriota;Acidimicrobiia;__;__;__;__	0_R1	0.00025108	0.000213048	0.00025108	0.000401727	0.000100432	2	region1
Bacteria;Actinobacteriota;Acidimicrobiia;Actinomarinales;uncultured;uncultured;uncultured_actinobacterium	0_R1	0.00025108	0.000213048	0.00025108	0.000401727	0.000100432	2	region1
Bacteria;Actinobacteriota;Acidimicrobiia;Actinomarinales;uncultured;uncultured;unidentified_bacterium	0_R1	0.000401727	0.000284064	0.000401727	0.000602591	0.000200864	2	region1
Bacteria;Actinobacteriota;Acidimicrobiia;Microtrichales;Ilumatobacteraceae;Ilumatobacter;Ilumatobacter_fluminis	0_R1	0.000502159	0.000142032	0.000502159	0.000602591	0.000401727	2	region1
Bacteria;Actinobacteriota;Acidimicrobiia;Microtrichales;Ilumatobacteraceae;Ilumatobacter;uncultured_actinobacterium	0_R1	0.000652807	7.1016e-05	0.000652807	0.000703023	0.000602591	2	region1
Bacteria;Actinobacteriota;Acidimicrobiia;Microtrichales;Ilumatobacteraceae;uncultured;uncultured_marine	0_R1	0.000301296	0.000142032	0.000301296	0.000401727	0.000200864	2	region1
Bacteria;Actinobacteriota;Acidimicrobiia;Microtrichales;Microtrichaceae;Sva0996_marine_group;uncultured_Verrucomicrobiales	0_R1	0.000200864	0.000142032	0.000200864	0.000301296	0.000100432	2	region1
Bacteria;Actinobacteriota;Acidimicrobiia;Microtrichales;uncultured;uncultured;uncultured_actinobacterium	0_R1	0.000200864	0.000142032	0.000200864	0.000301296	0.000100432	2	region1
Bacteria;Actinobacteriota;Actinobacteria;Corynebacteriales;Corynebacteriaceae;Lawsonella;uncultured_bacterium	0_R1	0.000552375	0.000213048	0.000552375	0.000703023	0.000401727	2	region1
Bacteria;Actinobacteriota;Actinobacteria;Corynebacteriales;Dietziaceae;Dietzia;__	0_R1	0.000502159	0.000568128	0.000502159	0.000903887	0.000100432	2	region1
Bacteria;Actinobacteriota;Actinobacteria;Frankiales;__;__;__	0_R1	0.000301296	0.000142032	0.000301296	0.000401727	0.000200864	2	region1
Bacteria;Actinobacteriota;Actinobacteria;Micrococcales;Microbacteriaceae;Candidatus_Aquiluna;uncultured_bacterium	0_R1	0.000652807	0.000213048	0.000652807	0.000803455	0.000502159	2	region1
Bacteria;Actinobacteriota;Actinobacteria;PeM15;PeM15;PeM15;__	0_R1	0.000200864	0.000142032	0.000200864	0.000301296	0.000100432	2	region1
Bacteria;Actinobacteriota;Actinobacteria;Propionibacteriales;Nocardioidaceae;Marmoricola;__	0_R1	0.000150648	7.1016e-05	0.000150648	0.000200864	0.000100432	2	region1
Bacteria;Actinobacteriota;Actinobacteria;Propionibacteriales;Nocardioidaceae;Nocardioides;__	0_R1	0.000552375	0.000639144	0.000552375	0.00100432	0.000100432	2	region1
Bacteria;Actinobacteriota;Actinobacteria;Propionibacteriales;Propionibacteriaceae;Cutibacterium;__	0_R1	0.000502159	0.000568128	0.000502159	0.000903887	0.000100432	2	region1
Bacteria;Actinobacteriota;Actinobacteria;Propionibacteriales;Propionibacteriaceae;uncultured;Gram-positive_bacterium	0_R1	0.000100432	0	0.000100432	0.000100432	0.000100432	2	region1
Bacteria;Actinobacteriota;MB-A2-108;MB-A2-108;MB-A2-108;MB-A2-108;__	0_R1	0.000401727	0.000142032	0.000401727	0.000502159	0.000301296	2	region1
Bacteria;Actinobacteriota;Thermoleophilia;Gaiellales;uncultured;uncultured;metagenome	0_R1	0.00025108	0.000213048	0.00025108	0.000401727	0.000100432	2	region1
Bacteria;Actinobacteriota;Thermoleophilia;Solirubrobacterales;67-14;67-14;uncultured_bacterium	0_R1	0.000200864	0.000142032	0.000200864	0.000301296	0.000100432	2	region1
Bacteria;Actinobacteriota;WCHB1-81;WCHB1-81;WCHB1-81;WCHB1-81;__	0_R1	0.000150648	7.1016e-05	0.000150648	0.000200864	0.000100432	2	region1
Bacteria;Alphaproteobacteria;Alphaproteobacteria;AT-s3-44;AT-s3-44;AT-s3-44;__	0_R1	0.00025108	7.1016e-05	0.00025108	0.000301296	0.000200864	2	region1
Bacteria;Alphaproteobacteria;Alphaproteobacteria;Azospirillales;Azospirillaceae;__;__	0_R1	0.000703023	0.000426096	0.000703023	0.00100432	0.000401727	2	region1
Bacteria;Alphaproteobacteria;Alphaproteobacteria;Azospirillales;Azospirillaceae;Azospirillum;uncultured_bacterium	0_R1	0.000351511	7.1016e-05	0.000351511	0.000401727	0.000301296	2	region1
Bacteria;Alphaproteobacteria;Alphaproteobacteria;Caulobacterales;Hyphomonadaceae;Algimonas;__	0_R1	0.000150648	7.1016e-05	0.000150648	0.000200864	0.000100432	2	region1
Bacteria;Alphaproteobacteria;Alphaproteobacteria;Caulobacterales;Hyphomonadaceae;Litorimonas;__	0_R1	0.000150648	7.1016e-05	0.000150648	0.000200864	0.000100432	2	region1
Bacteria;Alphaproteobacteria;Alphaproteobacteria;Caulobacterales;Hyphomonadaceae;Oceanicaulis;__	0_R1	0.000401727	0.000142032	0.000401727	0.000502159	0.000301296	2	region1
Bacteria;Alphaproteobacteria;Alphaproteobacteria;Caulobacterales;Hyphomonadaceae;Oceanicaulis;uncultured_Alphaproteobacteria	0_R1	0.000200864	0	0.000200864	0.000200864	0.000200864	2	region1
Bacteria;Alphaproteobacteria;Alphaproteobacteria;Caulobacterales;Hyphomonadaceae;Ponticaulis;__	0_R1	0.00185799	0.000923209	0.00185799	0.0025108	0.00120518	2	region1
Bacteria;Alphaproteobacteria;Alphaproteobacteria;Caulobacterales;Hyphomonadaceae;SWB02;__	0_R1	0.000150648	7.1016e-05	0.000150648	0.000200864	0.000100432	2	region1
Bacteria;Alphaproteobacteria;Alphaproteobacteria;Caulobacterales;Hyphomonadaceae;uncultured;uncultured_Alphaproteobacteria	0_R1	0.000150648	7.1016e-05	0.000150648	0.000200864	0.000100432	2	region1
Bacteria;Alphaproteobacteria;Alphaproteobacteria;Caulobacterales;Hyphomonadaceae;uncultured;uncultured_bacterium	0_R1	0.000301296	0.000284064	0.000301296	0.000502159	0.000100432	2	region1
Bacteria;Alphaproteobacteria;Alphaproteobacteria;Caulobacterales;Hyphomonadaceae;uncultured;uncultured_organism	0_R1	0.000100432	0	0.000100432	0.000100432	0.000100432	2	region1
Bacteria;Alphaproteobacteria;Alphaproteobacteria;Caulobacterales;Parvularculaceae;Marinicaulis;uncultured_Rhizobiales	0_R1	0.00025108	0.000213048	0.00025108	0.000401727	0.000100432	2	region1
Bacteria;Alphaproteobacteria;Alphaproteobacteria;Caulobacterales;Parvularculaceae;Parvularcula;uncultured_organism	0_R1	0.000150648	7.1016e-05	0.000150648	0.000200864	0.000100432	2	region1
Bacteria;Alphaproteobacteria;Alphaproteobacteria;Defluviicoccales;__;__;__	0_R1	0.000150648	7.1016e-05	0.000150648	0.000200864	0.000100432	2	region1
Bacteria;Alphaproteobacteria;Alphaproteobacteria;Defluviicoccales;Defluviicoccaceae;Defluviicoccus;uncultured_bacterium	0_R1	0.000150648	7.1016e-05	0.000150648	0.000200864	0.000100432	2	region1
Bacteria;Alphaproteobacteria;Alphaproteobacteria;Defluviicoccales;uncultured;uncultured;unidentified_marine	0_R1	0.000100432	0	0.000100432	0.000100432	0.000100432	2	region1
Bacteria;Alphaproteobacteria;Alphaproteobacteria;Holosporales;Holosporaceae;uncultured;uncultured_organism	0_R1	0.000451943	0.000213048	0.000451943	0.000602591	0.000301296	2	region1
Bacteria;Alphaproteobacteria;Alphaproteobacteria;Kiloniellales;Kiloniellaceae;__;__	0_R1	0.000150648	7.1016e-05	0.000150648	0.000200864	0.000100432	2	region1
Bacteria;Alphaproteobacteria;Alphaproteobacteria;Kiloniellales;Kiloniellaceae;Pelagibius;uncultured_Alphaproteobacteria	0_R1	0.000150648	7.1016e-05	0.000150648	0.000200864	0.000100432	2	region1
Bacteria;Alphaproteobacteria;Alphaproteobacteria;Micavibrionales;uncultured;uncultured;uncultured_Alphaproteobacteria	0_R1	0.000150648	7.1016e-05	0.000150648	0.000200864	0.000100432	2	region1
Bacteria;Alphaproteobacteria;Alphaproteobacteria;Micropepsales;Micropepsaceae;__;__	0_R1	0.000200864	0.000142032	0.000200864	0.000301296	0.000100432	2	region1
Bacteria;Alphaproteobacteria;Alphaproteobacteria;Paracaedibacterales;Paracaedibacteraceae;Candidatus_Captivus;uncultured_bacterium	0_R1	0.000150648	7.1016e-05	0.000150648	0.000200864	0.000100432	2	region1
Bacteria;Alphaproteobacteria;Alphaproteobacteria;Puniceispirillales;EF100-94H03;EF100-94H03;uncultured_bacterium	0_R1	0.000552375	0.000213048	0.000552375	0.000703023	0.000401727	2	region1
Bacteria;Alphaproteobacteria;Alphaproteobacteria;Rhizobiales;Beijerinckiaceae;Methylobacterium-Methylorubrum;Methylobacterium_variabile	0_R1	0.00025108	7.1016e-05	0.00025108	0.000301296	0.000200864	2	region1
Bacteria;Alphaproteobacteria;Alphaproteobacteria;Rhizobiales;Hyphomicrobiaceae;Pedomicrobium;__	0_R1	0.000301296	0.000284064	0.000301296	0.000502159	0.000100432	2	region1
Bacteria;Alphaproteobacteria;Alphaproteobacteria;Rhizobiales;Hyphomicrobiaceae;Pedomicrobium;metagenome	0_R1	0.00025108	7.1016e-05	0.00025108	0.000301296	0.000200864	2	region1
Bacteria;Alphaproteobacteria;Alphaproteobacteria;Rhizobiales;Methyloligellaceae;Methyloligellaceae;uncultured_bacterium	0_R1	0.000351511	0.00035508	0.000351511	0.000602591	0.000100432	2	region1
Bacteria;Alphaproteobacteria;Alphaproteobacteria;Rhizobiales;Methyloligellaceae;uncultured;uncultured_bacterium	0_R1	0.000200864	0	0.000200864	0.000200864	0.000200864	2	region1
Bacteria;Alphaproteobacteria;Alphaproteobacteria;Rhizobiales;Rhizobiaceae;Cohaesibacter;marine_metagenome	0_R1	0.000351511	0.000213048	0.000351511	0.000502159	0.000200864	2	region1
Bacteria;Alphaproteobacteria;Alphaproteobacteria;Rhizobiales;Rhizobiales_Incertae_Sedis;Anderseniella;uncultured_bacterium	0_R1	0.000200864	0	0.000200864	0.000200864	0.000200864	2	region1
Bacteria;Alphaproteobacteria;Alphaproteobacteria;Rhizobiales;Stappiaceae;__;__	0_R1	0.000200864	0.000142032	0.000200864	0.000301296	0.000100432	2	region1
Bacteria;Alphaproteobacteria;Alphaproteobacteria;Rhizobiales;Xanthobacteraceae;Pseudolabrys;uncultured_bacterium	0_R1	0.00025108	7.1016e-05	0.00025108	0.000301296	0.000200864	2	region1
Bacteria;Alphaproteobacteria;Alphaproteobacteria;Rhizobiales;Xanthobacteraceae;uncultured;__	0_R1	0.000401727	0.000426096	0.000401727	0.000703023	0.000100432	2	region1
Bacteria;Alphaproteobacteria;Alphaproteobacteria;Rhodobacterales;Rhodobacteraceae;Amaricoccus;uncultured_bacterium	0_R1	0.000401727	0.000284064	0.000401727	0.000602591	0.000200864	2	region1
Bacteria;Alphaproteobacteria;Alphaproteobacteria;Rhodobacterales;Rhodobacteraceae;Cognatishimia;uncultured_bacterium	0_R1	0.00210907	0.000142032	0.00210907	0.0022095	0.00200864	2	region1
Bacteria;Alphaproteobacteria;Alphaproteobacteria;Rhodobacterales;Rhodobacteraceae;Limibaculum;__	0_R1	0.00025108	7.1016e-05	0.00025108	0.000301296	0.000200864	2	region1
Bacteria;Alphaproteobacteria;Alphaproteobacteria;Rhodobacterales;Rhodobacteraceae;Limibaculum;uncultured_organism	0_R1	0.000451943	0.000497112	0.000451943	0.000803455	0.000100432	2	region1
Bacteria;Alphaproteobacteria;Alphaproteobacteria;Rhodobacterales;Rhodobacteraceae;Paracoccus;Paracoccus_stylophorae	0_R1	0.000954103	7.1016e-05	0.000954103	0.00100432	0.000903887	2	region1
Bacteria;Alphaproteobacteria;Alphaproteobacteria;Rhodobacterales;Rhodobacteraceae;Pontivivens;Pontivivens_insulae	0_R1	0.000100432	0	0.000100432	0.000100432	0.000100432	2	region1
Bacteria;Alphaproteobacteria;Alphaproteobacteria;Rhodobacterales;Rhodobacteraceae;Pseudorhodobacter;__	0_R1	0.00025108	0.000213048	0.00025108	0.000401727	0.000100432	2	region1
Bacteria;Alphaproteobacteria;Alphaproteobacteria;Rhodobacterales;Rhodobacteraceae;Roseivivax;uncultured_organism	0_R1	0.000703023	0.000142032	0.000703023	0.000803455	0.000602591	2	region1
Bacteria;Alphaproteobacteria;Alphaproteobacteria;Rhodobacterales;Rhodobacteraceae;Roseovarius;uncultured_Alphaproteobacteria	0_R1	0.000903887	0.000142032	0.000903887	0.00100432	0.000803455	2	region1
Bacteria;Alphaproteobacteria;Alphaproteobacteria;Rhodobacterales;Rhodobacteraceae;Shimia;__	0_R1	0.000853671	0.000497112	0.000853671	0.00120518	0.000502159	2	region1
Bacteria;Alphaproteobacteria;Alphaproteobacteria;Rhodobacterales;Rhodobacteraceae;uncultured;Rhodobacterales_bacterium	0_R1	0.000351511	7.1016e-05	0.000351511	0.000401727	0.000301296	2	region1
Bacteria;Alphaproteobacteria;Alphaproteobacteria;Rhodospirillales;AEGEAN-169_marine_group;AEGEAN-169_marine_group;alpha_proteobacterium	0_R1	0.000602591	0.000568128	0.000602591	0.00100432	0.000200864	2	region1
Bacteria;Alphaproteobacteria;Alphaproteobacteria;Rhodospirillales;Rhodospirillaceae;Insolitispirillum;Insolitispirillum_peregrinum	0_R1	0.000150648	7.1016e-05	0.000150648	0.000200864	0.000100432	2	region1
Bacteria;Alphaproteobacteria;Alphaproteobacteria;Rhodospirillales;Terasakiellaceae;uncultured;alpha_proteobacterium	0_R1	0.000200864	0.000142032	0.000200864	0.000301296	0.000100432	2	region1
Bacteria;Alphaproteobacteria;Alphaproteobacteria;Rhodospirillales;Terasakiellaceae;uncultured;uncultured_bacterium	0_R1	0.000401727	0.000284064	0.000401727	0.000602591	0.000200864	2	region1
Bacteria;Alphaproteobacteria;Alphaproteobacteria;Rhodospirillales;uncultured;uncultured;uncultured_soil	0_R1	0.000602591	0.000284064	0.000602591	0.000803455	0.000401727	2	region1
Bacteria;Alphaproteobacteria;Alphaproteobacteria;Rickettsiales;AB1;AB1;Alphaproteobacteria_bacterium	0_R1	0.000200864	0	0.000200864	0.000200864	0.000200864	2	region1
Bacteria;Alphaproteobacteria;Alphaproteobacteria;Rickettsiales;AB1;AB1;uncultured_Alphaproteobacteria	0_R1	0.000150648	7.1016e-05	0.000150648	0.000200864	0.000100432	2	region1
Bacteria;Alphaproteobacteria;Alphaproteobacteria;Rickettsiales;Fokiniaceae;MD3-55;__	0_R1	0.00120518	0.000426096	0.00120518	0.00150648	0.000903887	2	region1
Bacteria;Alphaproteobacteria;Alphaproteobacteria;Rickettsiales;Rickettsiaceae;uncultured;__	0_R1	0.000100432	0	0.000100432	0.000100432	0.000100432	2	region1
Bacteria;Alphaproteobacteria;Alphaproteobacteria;Rickettsiales;Rickettsiales;Candidatus_Jidaibacter;__	0_R1	0.000200864	0	0.000200864	0.000200864	0.000200864	2	region1
Bacteria;Alphaproteobacteria;Alphaproteobacteria;SAR11_clade;Clade_III;Clade_III;Candidatus_Fonsibacter	0_R1	0.000351511	7.1016e-05	0.000351511	0.000401727	0.000301296	2	region1
Bacteria;Alphaproteobacteria;Alphaproteobacteria;Sphingomonadales;Sphingomonadaceae;Altererythrobacter;Altererythrobacter_oceanensis	0_R1	0.000351511	0.00035508	0.000351511	0.000602591	0.000100432	2	region1
Bacteria;Alphaproteobacteria;Alphaproteobacteria;Sphingomonadales;Sphingomonadaceae;Erythrobacter;Erythrobacter_longus	0_R1	0.000351511	7.1016e-05	0.000351511	0.000401727	0.000301296	2	region1
Bacteria;Alphaproteobacteria;Alphaproteobacteria;Sphingomonadales;Sphingomonadaceae;Sphingobium;__	0_R1	0.000200864	0.000142032	0.000200864	0.000301296	0.000100432	2	region1
Bacteria;Alphaproteobacteria;Alphaproteobacteria;Tistrellales;Geminicoccaceae;uncultured;uncultured_Alphaproteobacteria	0_R1	0.000150648	7.1016e-05	0.000150648	0.000200864	0.000100432	2	region1
Bacteria;Alphaproteobacteria;Alphaproteobacteria;uncultured;uncultured;uncultured;uncultured_Bradyrhizobiaceae	0_R1	0.000150648	7.1016e-05	0.000150648	0.000200864	0.000100432	2	region1
Bacteria;Alphaproteobacteria;Alphaproteobacteria;uncultured;uncultured;uncultured;uncultured_Rhodospirillaceae	0_R1	0.000401727	0.000142032	0.000401727	0.000502159	0.000301296	2	region1
Bacteria;Alphaproteobacteria;Alphaproteobacteria;uncultured;uncultured;uncultured;unidentified_marine	0_R1	0.000100432	0	0.000100432	0.000100432	0.000100432	2	region1
Bacteria;Bacteroidota;Bacteroidia;Bacteroidales;Bacteroidaceae;Bacteroides;Bacteroides_graminisolvens	0_R1	0.00025108	7.1016e-05	0.00025108	0.000301296	0.000200864	2	region1
Bacteria;Bacteroidota;Bacteroidia;Bacteroidales;Dysgonomonadaceae;Dysgonomonas;uncultured_bacterium	0_R1	0.000301296	0.000142032	0.000301296	0.000401727	0.000200864	2	region1
Bacteria;Bacteroidota;Bacteroidia;Bacteroidales;Marinilabiliaceae;Thermophagus;Thermophagus_xiamenensis	0_R1	0.000301296	0.000284064	0.000301296	0.000502159	0.000100432	2	region1
Bacteria;Bacteroidota;Bacteroidia;Bacteroidales;Paludibacteraceae;Paludibacter;__	0_R1	0.000401727	0.000284064	0.000401727	0.000602591	0.000200864	2	region1
Bacteria;Bacteroidota;Bacteroidia;Bacteroidales;Prolixibacteraceae;__;__	0_R1	0.000451943	0.000213048	0.000451943	0.000602591	0.000301296	2	region1
Bacteria;Bacteroidota;Bacteroidia;Bacteroidales;Prolixibacteraceae;Draconibacterium;uncultured_Bacteroidetes	0_R1	0.000150648	7.1016e-05	0.000150648	0.000200864	0.000100432	2	region1
Bacteria;Bacteroidota;Bacteroidia;Bacteroidales;Prolixibacteraceae;Roseimarinus;uncultured_organism	0_R1	0.00025108	7.1016e-05	0.00025108	0.000301296	0.000200864	2	region1
Bacteria;Bacteroidota;Bacteroidia;Bacteroidales;Tannerellaceae;Macellibacteroides;uncultured_bacterium	0_R1	0.000100432	0	0.000100432	0.000100432	0.000100432	2	region1
Bacteria;Bacteroidota;Bacteroidia;Bacteroidetes_VC2.1_Bac22;Bacteroidetes_VC2.1_Bac22;Bacteroidetes_VC2.1_Bac22;uncultured_Sphingobacterium	0_R1	0.000301296	0.000142032	0.000301296	0.000401727	0.000200864	2	region1
Bacteria;Bacteroidota;Bacteroidia;Chitinophagales;Chitinophagaceae;Edaphobaculum;__	0_R1	0.000451943	0.00035508	0.000451943	0.000703023	0.000200864	2	region1
Bacteria;Bacteroidota;Bacteroidia;Chitinophagales;Chitinophagaceae;Taibaiella;__	0_R1	0.000351511	7.1016e-05	0.000351511	0.000401727	0.000301296	2	region1
Bacteria;Bacteroidota;Bacteroidia;Chitinophagales;Chitinophagaceae;Terrimonas;__	0_R1	0.000401727	0.000142032	0.000401727	0.000502159	0.000301296	2	region1
Bacteria;Bacteroidota;Bacteroidia;Chitinophagales;Saprospiraceae;Aureispira;Aureispira_marina	0_R1	0.000100432	0	0.000100432	0.000100432	0.000100432	2	region1
Bacteria;Bacteroidota;Bacteroidia;Chitinophagales;Saprospiraceae;Aureispira;Aureispira_maritima	0_R1	0.000150648	7.1016e-05	0.000150648	0.000200864	0.000100432	2	region1
Bacteria;Bacteroidota;Bacteroidia;Chitinophagales;Saprospiraceae;Lewinella;Lewinella_agarilytica	0_R1	0.00587526	0.000497112	0.00587526	0.00622678	0.00552375	2	region1
Bacteria;Bacteroidota;Bacteroidia;Chitinophagales;Saprospiraceae;Lewinella;Lewinella_sp.	0_R1	0.00025108	7.1016e-05	0.00025108	0.000301296	0.000200864	2	region1
Bacteria;Bacteroidota;Bacteroidia;Chitinophagales;Saprospiraceae;Lewinella;uncultured_marine	0_R1	0.000150648	7.1016e-05	0.000150648	0.000200864	0.000100432	2	region1
Bacteria;Bacteroidota;Bacteroidia;Chitinophagales;Saprospiraceae;Lewinella;uncultured_organism	0_R1	0.000100432	0	0.000100432	0.000100432	0.000100432	2	region1
Bacteria;Bacteroidota;Bacteroidia;Chitinophagales;Saprospiraceae;Phaeodactylibacter;uncultured_Bacteroidetes	0_R1	0.00025108	7.1016e-05	0.00025108	0.000301296	0.000200864	2	region1
Bacteria;Bacteroidota;Bacteroidia;Chitinophagales;Saprospiraceae;Phaeodactylibacter;uncultured_Saprospiraceae	0_R1	0.000200864	0.000142032	0.000200864	0.000301296	0.000100432	2	region1
Bacteria;Bacteroidota;Bacteroidia;Chitinophagales;Saprospiraceae;Portibacter;uncultured_deep-sea	0_R1	0.000150648	7.1016e-05	0.000150648	0.000200864	0.000100432	2	region1
Bacteria;Bacteroidota;Bacteroidia;Chitinophagales;Saprospiraceae;uncultured;Saprospira_sp.	0_R1	0.000301296	0.000284064	0.000301296	0.000502159	0.000100432	2	region1
Bacteria;Bacteroidota;Bacteroidia;Chitinophagales;Saprospiraceae;uncultured;uncultured_Flavobacterium	0_R1	0.00120518	0.000568128	0.00120518	0.00160691	0.000803455	2	region1
Bacteria;Bacteroidota;Bacteroidia;Chitinophagales;Saprospiraceae;uncultured;uncultured_Sphingobacteriia	0_R1	0.000301296	0.000284064	0.000301296	0.000502159	0.000100432	2	region1
Bacteria;Bacteroidota;Bacteroidia;Chitinophagales;uncultured;uncultured;bacterium_episymbiont	0_R1	0.000100432	0	0.000100432	0.000100432	0.000100432	2	region1
Bacteria;Bacteroidota;Bacteroidia;Chitinophagales;uncultured;uncultured;uncultured_Cytophagales	0_R1	0.000703023	0.000426096	0.000703023	0.00100432	0.000401727	2	region1
Bacteria;Bacteroidota;Bacteroidia;Chitinophagales;uncultured;uncultured;uncultured_Sphingobacteriales	0_R1	0.00025108	7.1016e-05	0.00025108	0.000301296	0.000200864	2	region1
Bacteria;Bacteroidota;Bacteroidia;Cytophagales;Amoebophilaceae;uncultured;uncultured_Bacteroidetes	0_R1	0.000150648	7.1016e-05	0.000150648	0.000200864	0.000100432	2	region1
Bacteria;Bacteroidota;Bacteroidia;Cytophagales;Amoebophilaceae;uncultured;uncultured_deep-sea	0_R1	0.000200864	0	0.000200864	0.000200864	0.000200864	2	region1
Bacteria;Bacteroidota;Bacteroidia;Cytophagales;Amoebophilaceae;uncultured;uncultured_organism	0_R1	0.000100432	0	0.000100432	0.000100432	0.000100432	2	region1
Bacteria;Bacteroidota;Bacteroidia;Cytophagales;Bernardetiaceae;Bernardetia;Bernardetia_litoralis	0_R1	0.000301296	0	0.000301296	0.000301296	0.000301296	2	region1
Bacteria;Bacteroidota;Bacteroidia;Cytophagales;Cyclobacteriaceae;Algoriphagus;__	0_R1	0.00025108	0.000213048	0.00025108	0.000401727	0.000100432	2	region1
Bacteria;Bacteroidota;Bacteroidia;Cytophagales;Cyclobacteriaceae;Algoriphagus;uncultured_bacterium	0_R1	0.00025108	0.000213048	0.00025108	0.000401727	0.000100432	2	region1
Bacteria;Bacteroidota;Bacteroidia;Cytophagales;Cyclobacteriaceae;Cyclobacterium;__	0_R1	0.000150648	7.1016e-05	0.000150648	0.000200864	0.000100432	2	region1
Bacteria;Bacteroidota;Bacteroidia;Cytophagales;Cyclobacteriaceae;Marinoscillum;uncultured_Flammeovirgaceae	0_R1	0.000100432	0	0.000100432	0.000100432	0.000100432	2	region1
Bacteria;Bacteroidota;Bacteroidia;Cytophagales;Cyclobacteriaceae;Persicobacter;Persicobacter_psychrovividus	0_R1	0.000150648	7.1016e-05	0.000150648	0.000200864	0.000100432	2	region1
Bacteria;Bacteroidota;Bacteroidia;Cytophagales;Cyclobacteriaceae;Reichenbachiella;uncultured_Bacteroidetes	0_R1	0.000351511	7.1016e-05	0.000351511	0.000401727	0.000301296	2	region1
Bacteria;Bacteroidota;Bacteroidia;Cytophagales;Cyclobacteriaceae;Tunicatimonas;uncultured_bacterium	0_R1	0.000100432	0	0.000100432	0.000100432	0.000100432	2	region1
Bacteria;Bacteroidota;Bacteroidia;Cytophagales;Cyclobacteriaceae;uncultured;uncultured_Cytophaga	0_R1	0.000150648	7.1016e-05	0.000150648	0.000200864	0.000100432	2	region1
Bacteria;Bacteroidota;Bacteroidia;Cytophagales;Cyclobacteriaceae;uncultured;uncultured_Flammeovirgaceae	0_R1	0.000401727	0	0.000401727	0.000401727	0.000401727	2	region1
Bacteria;Bacteroidota;Bacteroidia;Cytophagales;Cyclobacteriaceae;uncultured;uncultured_Flexibacteraceae	0_R1	0.000200864	0	0.000200864	0.000200864	0.000200864	2	region1
Bacteria;Bacteroidota;Bacteroidia;Cytophagales;Cyclobacteriaceae;uncultured;uncultured_soil	0_R1	0.000301296	0.000142032	0.000301296	0.000401727	0.000200864	2	region1
Bacteria;Bacteroidota;Bacteroidia;Cytophagales;Flammeovirgaceae;Flammeovirga;__	0_R1	0.000150648	7.1016e-05	0.000150648	0.000200864	0.000100432	2	region1
Bacteria;Bacteroidota;Bacteroidia;Cytophagales;Flammeovirgaceae;Flexithrix;Cytophagales_bacterium	0_R1	0.000200864	0.000142032	0.000200864	0.000301296	0.000100432	2	region1
Bacteria;Bacteroidota;Bacteroidia;Cytophagales;Flammeovirgaceae;Luteivirga;Luteivirga_sdotyamensis	0_R1	0.00025108	7.1016e-05	0.00025108	0.000301296	0.000200864	2	region1
Bacteria;Bacteroidota;Bacteroidia;Flavobacteriales;Crocinitomicaceae;Crocinitomix;metagenome	0_R1	0.000301296	0	0.000301296	0.000301296	0.000301296	2	region1
Bacteria;Bacteroidota;Bacteroidia;Flavobacteriales;Crocinitomicaceae;Crocinitomix;unidentified_marine	0_R1	0.00025108	0.000213048	0.00025108	0.000401727	0.000100432	2	region1
Bacteria;Bacteroidota;Bacteroidia;Flavobacteriales;Cryomorphaceae;Cryomorpha;__	0_R1	0.000200864	0.000142032	0.000200864	0.000301296	0.000100432	2	region1
Bacteria;Bacteroidota;Bacteroidia;Flavobacteriales;Cryomorphaceae;NS10_marine_group;__	0_R1	0.00025108	7.1016e-05	0.00025108	0.000301296	0.000200864	2	region1
Bacteria;Bacteroidota;Bacteroidia;Flavobacteriales;Cryomorphaceae;Owenweeksia;uncultured_organism	0_R1	0.000200864	0.000142032	0.000200864	0.000301296	0.000100432	2	region1
Bacteria;Bacteroidota;Bacteroidia;Flavobacteriales;Cryomorphaceae;Phaeocystidibacter;Phaeocystidibacter_marisrubri	0_R1	0.000150648	7.1016e-05	0.000150648	0.000200864	0.000100432	2	region1
Bacteria;Bacteroidota;Bacteroidia;Flavobacteriales;Cryomorphaceae;uncultured;uncultured_Flavobacterium	0_R1	0.000753239	0.000213048	0.000753239	0.000903887	0.000602591	2	region1
Bacteria;Bacteroidota;Bacteroidia;Flavobacteriales;Cryomorphaceae;uncultured;uncultured_Sphingobacterium	0_R1	0.000150648	7.1016e-05	0.000150648	0.000200864	0.000100432	2	region1
Bacteria;Bacteroidota;Bacteroidia;Flavobacteriales;Flavobacteriaceae;Algibacter;uncultured_bacterium	0_R1	0.00115497	0.000497112	0.00115497	0.00150648	0.000803455	2	region1
Bacteria;Bacteroidota;Bacteroidia;Flavobacteriales;Flavobacteriaceae;Aquibacter;__	0_R1	0.00205885	0.00035508	0.00205885	0.00230993	0.00180777	2	region1
Bacteria;Bacteroidota;Bacteroidia;Flavobacteriales;Flavobacteriaceae;Aquibacter;Flavobacteriaceae_bacterium	0_R1	0.000301296	0	0.000301296	0.000301296	0.000301296	2	region1
Bacteria;Bacteroidota;Bacteroidia;Flavobacteriales;Flavobacteriaceae;Dokdonia;uncultured_Bacteroidetes	0_R1	0.000954103	7.1016e-05	0.000954103	0.00100432	0.000903887	2	region1
Bacteria;Bacteroidota;Bacteroidia;Flavobacteriales;Flavobacteriaceae;Flavobacteriaceae;Aureicoccus_marinus	0_R1	0.000301296	0	0.000301296	0.000301296	0.000301296	2	region1
Bacteria;Bacteroidota;Bacteroidia;Flavobacteriales;Flavobacteriaceae;Gramella;__	0_R1	0.000401727	0.000142032	0.000401727	0.000502159	0.000301296	2	region1
Bacteria;Bacteroidota;Bacteroidia;Flavobacteriales;Flavobacteriaceae;Hoppeia;uncultured_bacterium	0_R1	0.000351511	7.1016e-05	0.000351511	0.000401727	0.000301296	2	region1
Bacteria;Bacteroidota;Bacteroidia;Flavobacteriales;Flavobacteriaceae;Kordia;Kordia_algicida	0_R1	0.000150648	7.1016e-05	0.000150648	0.000200864	0.000100432	2	region1
Bacteria;Bacteroidota;Bacteroidia;Flavobacteriales;Flavobacteriaceae;Maribacter;__	0_R1	0.000301296	0.000284064	0.000301296	0.000502159	0.000100432	2	region1
Bacteria;Bacteroidota;Bacteroidia;Flavobacteriales;Flavobacteriaceae;Muricauda;__	0_R1	0.000200864	0.000142032	0.000200864	0.000301296	0.000100432	2	region1
Bacteria;Bacteroidota;Bacteroidia;Flavobacteriales;Flavobacteriaceae;Muricauda;uncultured_Flavobacteriaceae	0_R1	0.000150648	7.1016e-05	0.000150648	0.000200864	0.000100432	2	region1
Bacteria;Bacteroidota;Bacteroidia;Flavobacteriales;Flavobacteriaceae;Muriicola;uncultured_bacterium	0_R1	0.000602591	0.000284064	0.000602591	0.000803455	0.000401727	2	region1
Bacteria;Bacteroidota;Bacteroidia;Flavobacteriales;Flavobacteriaceae;NS4_marine_group;uncultured_Flavobacteriaceae	0_R1	0.000150648	7.1016e-05	0.000150648	0.000200864	0.000100432	2	region1
Bacteria;Bacteroidota;Bacteroidia;Flavobacteriales;Flavobacteriaceae;Polaribacter;Polaribacter_sp.	0_R1	0.000401727	0	0.000401727	0.000401727	0.000401727	2	region1
Bacteria;Bacteroidota;Bacteroidia;Flavobacteriales;Flavobacteriaceae;Pseudofulvibacter;__	0_R1	0.000200864	0	0.000200864	0.000200864	0.000200864	2	region1
Bacteria;Bacteroidota;Bacteroidia;Flavobacteriales;Flavobacteriaceae;Psychroserpens;__	0_R1	0.000602591	0.000142032	0.000602591	0.000703023	0.000502159	2	region1
Bacteria;Bacteroidota;Bacteroidia;Flavobacteriales;Flavobacteriaceae;Salinimicrobium;uncultured_bacterium	0_R1	0.000200864	0.000142032	0.000200864	0.000301296	0.000100432	2	region1
Bacteria;Bacteroidota;Bacteroidia;Flavobacteriales;Flavobacteriaceae;Seonamhaeicola;__	0_R1	0.000301296	0.000284064	0.000301296	0.000502159	0.000100432	2	region1
Bacteria;Bacteroidota;Bacteroidia;Flavobacteriales;Flavobacteriaceae;Seonamhaeicola;uncultured_bacterium	0_R1	0.00025108	7.1016e-05	0.00025108	0.000301296	0.000200864	2	region1
Bacteria;Bacteroidota;Bacteroidia;Flavobacteriales;Flavobacteriaceae;Tamlana;Tamlana_agarivorans	0_R1	0.000100432	0	0.000100432	0.000100432	0.000100432	2	region1
Bacteria;Bacteroidota;Bacteroidia;Flavobacteriales;Flavobacteriaceae;Tenacibaculum;Cytophaga_sp.	0_R1	0.000301296	0.000142032	0.000301296	0.000401727	0.000200864	2	region1
Bacteria;Bacteroidota;Bacteroidia;Flavobacteriales;Flavobacteriaceae;Tenacibaculum;Tenacibaculum_sp.	0_R1	0.000200864	0.000142032	0.000200864	0.000301296	0.000100432	2	region1
Bacteria;Bacteroidota;Bacteroidia;Flavobacteriales;Flavobacteriaceae;Ulvibacter;uncultured_bacterium	0_R1	0.000150648	7.1016e-05	0.000150648	0.000200864	0.000100432	2	region1
Bacteria;Bacteroidota;Bacteroidia;Flavobacteriales;Flavobacteriaceae;Wenyingzhuangia;Ochrovirga_pacifica	0_R1	0.000100432	0	0.000100432	0.000100432	0.000100432	2	region1
Bacteria;Bacteroidota;Bacteroidia;Flavobacteriales;Flavobacteriaceae;Winogradskyella;uncultured_bacterium	0_R1	0.000301296	0	0.000301296	0.000301296	0.000301296	2	region1
Bacteria;Bacteroidota;Bacteroidia;Flavobacteriales;Flavobacteriaceae;Zeaxanthinibacter;uncultured_bacterium	0_R1	0.000502159	0	0.000502159	0.000502159	0.000502159	2	region1
Bacteria;Bacteroidota;Bacteroidia;Flavobacteriales;NS9_marine_group;NS9_marine_group;uncultured_Epsilonproteobacteria	0_R1	0.000451943	7.1016e-05	0.000451943	0.000502159	0.000401727	2	region1
Bacteria;Bacteroidota;Bacteroidia;Flavobacteriales;Schleiferiaceae;Schleiferia;__	0_R1	0.000502159	0	0.000502159	0.000502159	0.000502159	2	region1
Bacteria;Bacteroidota;Bacteroidia;Flavobacteriales;Weeksellaceae;Cloacibacterium;__	0_R1	0.000351511	7.1016e-05	0.000351511	0.000401727	0.000301296	2	region1
Bacteria;Bacteroidota;Bacteroidia;Sphingobacteriales;env.OPS_17;env.OPS_17;uncultured_bacterium	0_R1	0.000301296	0.000284064	0.000301296	0.000502159	0.000100432	2	region1
Bacteria;Bacteroidota;Bacteroidia;Sphingobacteriales;Lentimicrobiaceae;Lentimicrobiaceae;uncultured_Bacteroidetes	0_R1	0.000200864	0.000142032	0.000200864	0.000301296	0.000100432	2	region1
Bacteria;Bacteroidota;Bacteroidia;Sphingobacteriales;Lentimicrobiaceae;Lentimicrobium;uncultured_Cytophagales	0_R1	0.000150648	7.1016e-05	0.000150648	0.000200864	0.000100432	2	region1
Bacteria;Bacteroidota;Chlorobia;Chlorobiales;Chlorobiaceae;Chlorobaculum;uncultured_Chlorobi	0_R1	0.000150648	7.1016e-05	0.000150648	0.000200864	0.000100432	2	region1
Bacteria;Bacteroidota;Ignavibacteria;Ignavibacteriales;Melioribacteraceae;IheB3-7;uncultured_bacterium	0_R1	0.000150648	7.1016e-05	0.000150648	0.000200864	0.000100432	2	region1
Bacteria;Bacteroidota;Ignavibacteria;Ignavibacteriales;Melioribacteraceae;IheB3-7;uncultured_prokaryote	0_R1	0.000351511	0.00035508	0.000351511	0.000602591	0.000100432	2	region1
Bacteria;Bacteroidota;Kapabacteria;Kapabacteriales;Kapabacteriales;Kapabacteriales;uncultured_Chlorobiales	0_R1	0.000150648	7.1016e-05	0.000150648	0.000200864	0.000100432	2	region1
Bacteria;Bacteroidota;Kapabacteria;Kapabacteriales;Kapabacteriales;Kapabacteriales;uncultured_organism	0_R1	0.000150648	7.1016e-05	0.000150648	0.000200864	0.000100432	2	region1
Bacteria;Bacteroidota;Kryptonia;Kryptoniales;MSB-3C8;MSB-3C8;uncultured_bacterium	0_R1	0.000301296	0.000284064	0.000301296	0.000502159	0.000100432	2	region1
Bacteria;Bacteroidota;Rhodothermia;Balneolales;Balneolaceae;B2706-C7;__	0_R1	0.000200864	0	0.000200864	0.000200864	0.000200864	2	region1
Bacteria;Bacteroidota;Rhodothermia;Balneolales;Balneolaceae;uncultured;Aliifodinibius_sp.	0_R1	0.000301296	0.000284064	0.000301296	0.000502159	0.000100432	2	region1
Bacteria;Bacteroidota;Rhodothermia;Balneolales;Balneolaceae;uncultured;uncultured_bacterium	0_R1	0.000150648	7.1016e-05	0.000150648	0.000200864	0.000100432	2	region1
Bacteria;Bacteroidota;Rhodothermia;Rhodothermales;Rhodothermaceae;__;__	0_R1	0.000100432	0	0.000100432	0.000100432	0.000100432	2	region1
Bacteria;Bacteroidota;Rhodothermia;Rhodothermales;Rhodothermaceae;uncultured;uncultured_Rhodothermaceae	0_R1	0.000200864	0	0.000200864	0.000200864	0.000200864	2	region1
Bacteria;Bacteroidota;SJA-28;SJA-28;SJA-28;SJA-28;metagenome	0_R1	0.000150648	7.1016e-05	0.000150648	0.000200864	0.000100432	2	region1
Bacteria;Bdellovibrionota;Bdellovibrionia;Bacteriovoracales;Bacteriovoracaceae;Halobacteriovorax;uncultured_phototrophic	0_R1	0.000502159	0.000426096	0.000502159	0.000803455	0.000200864	2	region1
Bacteria;Bdellovibrionota;Bdellovibrionia;Bacteriovoracales;Bacteriovoracaceae;Peredibacter;Bacteriovorax_sp.	0_R1	0.00025108	7.1016e-05	0.00025108	0.000301296	0.000200864	2	region1
Bacteria;Bdellovibrionota;Bdellovibrionia;Bdellovibrionales;Bdellovibrionaceae;Bdellovibrio;uncultured_delta	0_R1	0.000552375	0.00035508	0.000552375	0.000803455	0.000301296	2	region1
Bacteria;Bdellovibrionota;Oligoflexia;0319-6G20;0319-6G20;0319-6G20;Olavius_ilvae	0_R1	0.000150648	7.1016e-05	0.000150648	0.000200864	0.000100432	2	region1
Bacteria;Bdellovibrionota;Oligoflexia;0319-6G20;0319-6G20;0319-6G20;uncultured_Roseobacter	0_R1	0.000100432	0	0.000100432	0.000100432	0.000100432	2	region1
Bacteria;Bdellovibrionota;Oligoflexia;0319-6G20;0319-6G20;0319-6G20;uncultured_Syntrophobacteraceae	0_R1	0.000100432	0	0.000100432	0.000100432	0.000100432	2	region1
Bacteria;Bdellovibrionota;Oligoflexia;Oligoflexales;Oligoflexales;Pseudobacteriovorax;uncultured_bacterium	0_R1	0.000351511	7.1016e-05	0.000351511	0.000401727	0.000301296	2	region1
Bacteria;Bdellovibrionota;Oligoflexia;Oligoflexales;uncultured;uncultured;uncultured_marine	0_R1	0.000100432	0	0.000100432	0.000100432	0.000100432	2	region1
Bacteria;Bdellovibrionota;Oligoflexia;Oligoflexales;uncultured;uncultured;uncultured_organism	0_R1	0.00025108	0.000213048	0.00025108	0.000401727	0.000100432	2	region1
Bacteria;Bdellovibrionota;Oligoflexia;Silvanigrellales;Silvanigrellaceae;__;__	0_R1	0.000200864	0.000142032	0.000200864	0.000301296	0.000100432	2	region1
Bacteria;Bdellovibrionota;Oligoflexia;Silvanigrellales;Silvanigrellaceae;Silvanigrella;__	0_R1	0.000200864	0.000142032	0.000200864	0.000301296	0.000100432	2	region1
Bacteria;Bdellovibrionota;Oligoflexia;Silvanigrellales;Silvanigrellaceae;Silvanigrella;uncultured_bacterium	0_R1	0.000351511	0.000213048	0.000351511	0.000502159	0.000200864	2	region1
Bacteria;Campilobacterota;Campylobacteria;Campylobacterales;Arcobacteraceae;Arcobacteraceae;uncultured_Arcobacter	0_R1	0.000351511	0.000213048	0.000351511	0.000502159	0.000200864	2	region1
Bacteria;Campilobacterota;Campylobacteria;Campylobacterales;Arcobacteraceae;Halarcobacter;uncultured_Arcobacter	0_R1	0.000150648	7.1016e-05	0.000150648	0.000200864	0.000100432	2	region1
Bacteria;Campilobacterota;Campylobacteria;Campylobacterales;Arcobacteraceae;Malaciobacter;uncultured_bacterium	0_R1	0.000451943	7.1016e-05	0.000451943	0.000502159	0.000401727	2	region1
Bacteria;Campilobacterota;Campylobacteria;Campylobacterales;Helicobacteraceae;uncultured;Thyasira_flexuosa	0_R1	0.000200864	0	0.000200864	0.000200864	0.000200864	2	region1
Bacteria;Campilobacterota;Campylobacteria;Campylobacterales;Rs-M59_termite_group;Rs-M59_termite_group;uncultured_bacterium	0_R1	0.000100432	0	0.000100432	0.000100432	0.000100432	2	region1
Bacteria;Campilobacterota;Campylobacteria;Campylobacterales;Sulfurimonadaceae;Sulfuricurvum;__	0_R1	0.000451943	0.000213048	0.000451943	0.000602591	0.000301296	2	region1
Bacteria;Campilobacterota;Campylobacteria;Campylobacterales;Sulfurimonadaceae;Sulfurimonas;Sulfurimonas_denitrificans	0_R1	0.000200864	0	0.000200864	0.000200864	0.000200864	2	region1
Bacteria;Campilobacterota;Campylobacteria;Campylobacterales;Sulfurimonadaceae;Sulfurimonas;Sulfurimonas_sp.	0_R1	0.00025108	7.1016e-05	0.00025108	0.000301296	0.000200864	2	region1
Bacteria;Campilobacterota;Campylobacteria;Campylobacterales;Sulfurimonadaceae;Sulfurimonas;uncultured_Epsilonproteobacteria	0_R1	0.000150648	7.1016e-05	0.000150648	0.000200864	0.000100432	2	region1
Bacteria;Campilobacterota;Campylobacteria;Campylobacterales;Sulfurimonadaceae;Sulfurimonas;uncultured_Helicobacteraceae	0_R1	0.000100432	0	0.000100432	0.000100432	0.000100432	2	region1
Bacteria;Campilobacterota;Campylobacteria;Campylobacterales;Sulfurimonadaceae;Sulfurimonas;uncultured_prokaryote	0_R1	0.000502159	0.000284064	0.000502159	0.000703023	0.000301296	2	region1
Bacteria;Campilobacterota;Campylobacteria;Campylobacterales;Sulfurimonadaceae;Thiovulum;Thiovulum_sp.	0_R1	0.000200864	0.000142032	0.000200864	0.000301296	0.000100432	2	region1
Bacteria;Campilobacterota;Campylobacteria;Campylobacterales;Sulfurospirillaceae;Sulfurospirillum;uncultured_Epsilonproteobacteria	0_R1	0.00025108	7.1016e-05	0.00025108	0.000301296	0.000200864	2	region1
Bacteria;Campilobacterota;Campylobacteria;Campylobacterales;uncultured;uncultured;uncultured_bacterium	0_R1	0.000150648	7.1016e-05	0.000150648	0.000200864	0.000100432	2	region1
Bacteria;Chloroflexi;Anaerolineae;Anaerolineales;Anaerolineaceae;Pelolinea;uncultured_bacterium	0_R1	0.000150648	7.1016e-05	0.000150648	0.000200864	0.000100432	2	region1
Bacteria;Chloroflexi;Anaerolineae;Anaerolineales;Anaerolineaceae;uncultured;uncultured_bacterium	0_R1	0.000351511	0.000213048	0.000351511	0.000502159	0.000200864	2	region1
Bacteria;Chloroflexi;Anaerolineae;Anaerolineales;Anaerolineaceae;uncultured;uncultured_deep-sea	0_R1	0.000451943	0.000497112	0.000451943	0.000803455	0.000100432	2	region1
Bacteria;Chloroflexi;Anaerolineae;Ardenticatenales;Ardenticatenaceae;uncultured;__	0_R1	0.000552375	0.00035508	0.000552375	0.000803455	0.000301296	2	region1
Bacteria;Chloroflexi;Anaerolineae;Caldilineales;Caldilineaceae;uncultured;__	0_R1	0.000200864	0	0.000200864	0.000200864	0.000200864	2	region1
Bacteria;Chloroflexi;Anaerolineae;SBR1031;A4b;A4b;uncultured_Chloroflexi	0_R1	0.000100432	0	0.000100432	0.000100432	0.000100432	2	region1
Bacteria;Chloroflexi;Chloroflexia;Chloroflexales;Roseiflexaceae;uncultured;uncultured_Roseiflexus	0_R1	0.000803455	0.000994225	0.000803455	0.00150648	0.000100432	2	region1
Bacteria;Chloroflexi;Chloroflexia;Thermomicrobiales;JG30-KF-CM45;JG30-KF-CM45;uncultured_bacterium	0_R1	0.000351511	7.1016e-05	0.000351511	0.000401727	0.000301296	2	region1
Bacteria;Chloroflexi;Dehalococcoidia;S085;S085;S085;uncultured_bacterium	0_R1	0.000552375	7.1016e-05	0.000552375	0.000602591	0.000502159	2	region1
Bacteria;Chloroflexi;JG30-KF-CM66;JG30-KF-CM66;JG30-KF-CM66;JG30-KF-CM66;__	0_R1	0.000301296	0	0.000301296	0.000301296	0.000301296	2	region1
Bacteria;Chloroflexi;JG30-KF-CM66;JG30-KF-CM66;JG30-KF-CM66;JG30-KF-CM66;uncultured_bacterium	0_R1	0.000100432	0	0.000100432	0.000100432	0.000100432	2	region1
Bacteria;Cloacimonadota;Cloacimonadia;Cloacimonadales;MSBL8;MSBL8;uncultured_bacterium	0_R1	0.000150648	7.1016e-05	0.000150648	0.000200864	0.000100432	2	region1
Bacteria;Cloacimonadota;Cloacimonadia;Cloacimonadales;MSBL8;MSBL8;uncultured_organism	0_R1	0.000150648	7.1016e-05	0.000150648	0.000200864	0.000100432	2	region1
Bacteria;Cyanobacteria;Cyanobacteriia;Cyanobacteriales;Xenococcaceae;Gloeocapsopsis_BDHKU_35101;Gloeocapsopsis_crepidinum	0_R1	0.000200864	0.000142032	0.000200864	0.000301296	0.000100432	2	region1
Bacteria;Cyanobacteria;Cyanobacteriia;Cyanobacteriales;Xenococcaceae;Pleurocapsa_PCC-7319;uncultured_bacterium	0_R1	0.00025108	0.000213048	0.00025108	0.000401727	0.000100432	2	region1
Bacteria;Cyanobacteria;Cyanobacteriia;Leptolyngbyales;Leptolyngbyaceae;uncultured;filamentous_cyanobacterium	0_R1	0.000100432	0	0.000100432	0.000100432	0.000100432	2	region1
Bacteria;Cyanobacteria;Cyanobacteriia;Phormidesmiales;Phormidesmiaceae;Phormidesmis_ANT.LACV5.1;__	0_R1	0.000100432	0	0.000100432	0.000100432	0.000100432	2	region1
Bacteria;Cyanobacteria;Cyanobacteriia;Phormidesmiales;Phormidesmiaceae;Phormidium_MBIC10003;filamentous_cyanobacterium	0_R1	0.000351511	0.00035508	0.000351511	0.000602591	0.000100432	2	region1
Bacteria;Cyanobacteria;Vampirivibrionia;__;__;__;__	0_R1	0.000100432	0	0.000100432	0.000100432	0.000100432	2	region1
Bacteria;Cyanobacteria;Vampirivibrionia;Gastranaerophilales;Gastranaerophilales;Gastranaerophilales;__	0_R1	0.000200864	0.000142032	0.000200864	0.000301296	0.000100432	2	region1
Bacteria;Cyanobacteria;Vampirivibrionia;Gastranaerophilales;Gastranaerophilales;Gastranaerophilales;uncultured_bacterium	0_R1	0.000100432	0	0.000100432	0.000100432	0.000100432	2	region1
Bacteria;Cyanobacteria;Vampirivibrionia;Vampirovibrionales;Vampirovibrionales;Vampirovibrionales;uncultured_cyanobacterium	0_R1	0.000351511	0.00035508	0.000351511	0.000602591	0.000100432	2	region1
Bacteria;Dadabacteria;Dadabacteriia;Dadabacteriales;Dadabacteriales;Dadabacteriales;marine_metagenome	0_R1	0.000150648	7.1016e-05	0.000150648	0.000200864	0.000100432	2	region1
Bacteria;Deferribacterota;Deferribacteres;Deferribacterales;Deferribacteraceae;Seleniivibrio;uncultured_bacterium	0_R1	0.00025108	7.1016e-05	0.00025108	0.000301296	0.000200864	2	region1
Bacteria;Deinococcota;Deinococci;Deinococcales;Trueperaceae;Truepera;__	0_R1	0.000200864	0	0.000200864	0.000200864	0.000200864	2	region1
Bacteria;Desulfobacterota;__;__;__;__;__	0_R1	0.000200864	0	0.000200864	0.000200864	0.000200864	2	region1
Bacteria;Desulfobacterota;Desulfobacteria;Desulfobacterales;__;__;__	0_R1	0.00025108	7.1016e-05	0.00025108	0.000301296	0.000200864	2	region1
Bacteria;Desulfobacterota;Desulfobacteria;Desulfobacterales;Desulfobacteraceae;__;__	0_R1	0.000351511	7.1016e-05	0.000351511	0.000401727	0.000301296	2	region1
Bacteria;Desulfobacterota;Desulfobacteria;Desulfobacterales;Desulfobacteraceae;Desulfotignum;__	0_R1	0.00025108	0.000213048	0.00025108	0.000401727	0.000100432	2	region1
Bacteria;Desulfobacterota;Desulfobacteria;Desulfobacterales;Desulfobacteraceae;uncultured;uncultured_bacterium	0_R1	0.000200864	0	0.000200864	0.000200864	0.000200864	2	region1
Bacteria;Desulfobacterota;Desulfobacteria;Desulfobacterales;Desulfolunaceae;Desulfofaba;uncultured_bacterium	0_R1	0.000150648	7.1016e-05	0.000150648	0.000200864	0.000100432	2	region1
Bacteria;Desulfobacterota;Desulfobacteria;Desulfobacterales;Desulfolunaceae;uncultured;uncultured_delta	0_R1	0.000502159	0.000426096	0.000502159	0.000803455	0.000200864	2	region1
Bacteria;Desulfobacterota;Desulfobacteria;Desulfobacterales;Desulfosarcinaceae;LCP-80;uncultured_delta	0_R1	0.000351511	0.000213048	0.000351511	0.000502159	0.000200864	2	region1
Bacteria;Desulfobacterota;Desulfobacteria;Desulfobacterales;Desulfosarcinaceae;SEEP-SRB1;__	0_R1	0.000100432	0	0.000100432	0.000100432	0.000100432	2	region1
Bacteria;Desulfobacterota;Desulfobacteria;Desulfobacterales;Desulfosarcinaceae;Sva0081_sediment_group;uncultured_delta	0_R1	0.000451943	0.000497112	0.000451943	0.000803455	0.000100432	2	region1
Bacteria;Desulfobacterota;Desulfobacteria;Desulfobacterales;Desulfosarcinaceae;uncultured;uncultured_delta	0_R1	0.000351511	0.000213048	0.000351511	0.000502159	0.000200864	2	region1
Bacteria;Desulfobacterota;Desulfobulbia;Desulfobulbales;Desulfobulbaceae;Desulfobulbus;Desulfobulbus_sp.	0_R1	0.00025108	7.1016e-05	0.00025108	0.000301296	0.000200864	2	region1
Bacteria;Desulfobacterota;Desulfobulbia;Desulfobulbales;Desulfocapsaceae;Desulfocapsaceae;uncultured_Thiohalocapsa	0_R1	0.00100432	0.000426096	0.00100432	0.00130561	0.000703023	2	region1
Bacteria;Desulfobacterota;Desulfobulbia;Desulfobulbales;Desulfocapsaceae;Desulforhopalus;__	0_R1	0.000401727	0.000142032	0.000401727	0.000502159	0.000301296	2	region1
Bacteria;Desulfobacterota;Desulfobulbia;Desulfobulbales;Desulfocapsaceae;uncultured;uncultured_Desulfobulbaceae	0_R1	0.00120518	0.00071016	0.00120518	0.00170734	0.000703023	2	region1
Bacteria;Desulfobacterota;Desulfobulbia;Desulfobulbales;Desulfurivibrionaceae;Desulfurivibrio;uncultured_bacterium	0_R1	0.000401727	0.000284064	0.000401727	0.000602591	0.000200864	2	region1
Bacteria;Desulfobacterota;Desulfovibrionia;Desulfovibrionales;Desulfoplanaceae;Desulfoplanes;Desulfoplanes_formicivorans	0_R1	0.000301296	0.000142032	0.000301296	0.000401727	0.000200864	2	region1
Bacteria;Desulfobacterota;Desulfovibrionia;Desulfovibrionales;Desulfoplanaceae;Desulfoplanes;uncultured_organism	0_R1	0.000150648	7.1016e-05	0.000150648	0.000200864	0.000100432	2	region1
Bacteria;Desulfobacterota;Desulfuromonadia;Bradymonadales;Bradymonadaceae;Bradymonadaceae;uncultured_organism	0_R1	0.000200864	0.000142032	0.000200864	0.000301296	0.000100432	2	region1
Bacteria;Desulfobacterota;Desulfuromonadia;Desulfuromonadia;__;__;__	0_R1	0.000451943	7.1016e-05	0.000451943	0.000502159	0.000401727	2	region1
Bacteria;Desulfobacterota;Desulfuromonadia;Desulfuromonadia;Desulfuromonadaceae;Desulfuromonas;__	0_R1	0.000451943	7.1016e-05	0.000451943	0.000502159	0.000401727	2	region1
Bacteria;Desulfobacterota;Desulfuromonadia;PB19;PB19;PB19;uncultured_deep-sea	0_R1	0.000150648	7.1016e-05	0.000150648	0.000200864	0.000100432	2	region1
Bacteria;Desulfobacterota;Desulfuromonadia;PB19;PB19;PB19;uncultured_delta	0_R1	0.000150648	7.1016e-05	0.000150648	0.000200864	0.000100432	2	region1
Bacteria;Desulfobacterota;Syntrophobacteria;Syntrophobacterales;uncultured;uncultured;uncultured_bacterium	0_R1	0.000853671	0.000923209	0.000853671	0.00150648	0.000200864	2	region1
Bacteria;Desulfobacterota;uncultured;uncultured;uncultured;uncultured;__	0_R1	0.00025108	0.000213048	0.00025108	0.000401727	0.000100432	2	region1
Bacteria;Elusimicrobiota;Elusimicrobia;Lineage_IV;Lineage_IV;Lineage_IV;__	0_R1	0.000401727	0.000142032	0.000401727	0.000502159	0.000301296	2	region1
Bacteria;FCPU426;FCPU426;FCPU426;FCPU426;FCPU426;uncultured_bacterium	0_R1	0.00025108	0.000213048	0.00025108	0.000401727	0.000100432	2	region1
Bacteria;Fibrobacterota;Fibrobacteria;Fibrobacterales;Fibrobacteraceae;uncultured;bacterium_enrichment	0_R1	0.00025108	7.1016e-05	0.00025108	0.000301296	0.000200864	2	region1
Bacteria;Fibrobacterota;Fibrobacteria;Fibrobacterales;Fibrobacteraceae;uncultured;uncultured_deep-sea	0_R1	0.000100432	0	0.000100432	0.000100432	0.000100432	2	region1
Bacteria;Firmicutes;Bacilli;Acholeplasmatales;Acholeplasmataceae;Acholeplasma;bioreactor_metagenome	0_R1	0.000803455	0.00071016	0.000803455	0.00130561	0.000301296	2	region1
Bacteria;Firmicutes;Bacilli;Bacillales;Planococcaceae;Lysinibacillus;__	0_R1	0.000351511	0.000213048	0.000351511	0.000502159	0.000200864	2	region1
Bacteria;Firmicutes;Bacilli;Entomoplasmatales;Entomoplasmatales_Incertae_Sedis;Candidatus_Hepatoplasma;Astacus_leptodactylus	0_R1	0.000150648	7.1016e-05	0.000150648	0.000200864	0.000100432	2	region1
Bacteria;Firmicutes;Bacilli;Erysipelotrichales;Erysipelotrichaceae;Erysipelothrix;__	0_R1	0.000602591	0.000284064	0.000602591	0.000803455	0.000401727	2	region1
Bacteria;Firmicutes;Bacilli;Erysipelotrichales;Erysipelotrichaceae;Turicibacter;__	0_R1	0.00025108	7.1016e-05	0.00025108	0.000301296	0.000200864	2	region1
Bacteria;Firmicutes;Bacilli;Erysipelotrichales;Erysipelotrichaceae;ZOR0006;uncultured_bacterium	0_R1	0.000401727	0.000284064	0.000401727	0.000602591	0.000200864	2	region1
Bacteria;Firmicutes;Bacilli;Izemoplasmatales;Izemoplasmatales;Izemoplasmatales;uncultured_bacterium	0_R1	0.000150648	7.1016e-05	0.000150648	0.000200864	0.000100432	2	region1
Bacteria;Firmicutes;Bacilli;Lactobacillales;Lactobacillaceae;Lactobacillus;__	0_R1	0.000451943	0.000213048	0.000451943	0.000602591	0.000301296	2	region1
Bacteria;Firmicutes;Bacilli;Lactobacillales;Streptococcaceae;Streptococcus;__	0_R1	0.0250577	0.0351529	0.0250577	0.0499146	0.000200864	2	region1
Bacteria;Firmicutes;Bacilli;Mycoplasmatales;Mycoplasmataceae;Mycoplasma;uncultured_bacterium	0_R1	0.000401727	0.000142032	0.000401727	0.000502159	0.000301296	2	region1
Bacteria;Firmicutes;Bacilli;Paenibacillales;Paenibacillaceae;__;__	0_R1	0.00025108	7.1016e-05	0.00025108	0.000301296	0.000200864	2	region1
Bacteria;Firmicutes;Bacilli;Paenibacillales;Paenibacillaceae;Thermobacillus;__	0_R1	0.000150648	7.1016e-05	0.000150648	0.000200864	0.000100432	2	region1
Bacteria;Firmicutes;Bacilli;Thermicanales;Thermicanaceae;Thermicanus;uncultured_bacterium	0_R1	0.000301296	0.000284064	0.000301296	0.000502159	0.000100432	2	region1
Bacteria;Firmicutes;Clostridia;Clostridia;Hungateiclostridiaceae;UCG-012;uncultured_bacterium	0_R1	0.00025108	7.1016e-05	0.00025108	0.000301296	0.000200864	2	region1
Bacteria;Firmicutes;Clostridia;Clostridiales;Clostridiaceae;Clostridium_sensu_stricto_1;__	0_R1	0.000552375	0.00035508	0.000552375	0.000803455	0.000301296	2	region1
Bacteria;Firmicutes;Clostridia;Clostridiales;Clostridiaceae;Oceanirhabdus;__	0_R1	0.00025108	0.000213048	0.00025108	0.000401727	0.000100432	2	region1
Bacteria;Firmicutes;Clostridia;Clostridiales;Clostridiaceae;Oceanirhabdus;Oceanirhabdus_sediminicola	0_R1	0.000100432	0	0.000100432	0.000100432	0.000100432	2	region1
Bacteria;Firmicutes;Clostridia;Lachnospirales;Defluviitaleaceae;Defluviitaleaceae_UCG-011;__	0_R1	0.000301296	0.000284064	0.000301296	0.000502159	0.000100432	2	region1
Bacteria;Firmicutes;Clostridia;Lachnospirales;Defluviitaleaceae;Defluviitaleaceae_UCG-011;uncultured_bacterium	0_R1	0.000652807	0.00035508	0.000652807	0.000903887	0.000401727	2	region1
Bacteria;Firmicutes;Clostridia;Lachnospirales;Lachnospiraceae;Epulopiscium;uncultured_Gram-positive	0_R1	0.000301296	0	0.000301296	0.000301296	0.000301296	2	region1
Bacteria;Firmicutes;Clostridia;Oscillospirales;Ruminococcaceae;Faecalibacterium;__	0_R1	0.00025108	7.1016e-05	0.00025108	0.000301296	0.000200864	2	region1
Bacteria;Firmicutes;Clostridia;Peptostreptococcales-Tissierellales;Caminicellaceae;Paramaledivibacter;uncultured_bacterium	0_R1	0.000150648	7.1016e-05	0.000150648	0.000200864	0.000100432	2	region1
Bacteria;Firmicutes;Clostridia;Peptostreptococcales-Tissierellales;Peptostreptococcaceae;Peptoclostridium;uncultured_bacterium	0_R1	0.000100432	0	0.000100432	0.000100432	0.000100432	2	region1
Bacteria;Firmicutes;Clostridia;Peptostreptococcales-Tissierellales;Peptostreptococcaceae;Sporacetigenium;uncultured_bacterium	0_R1	0.000502159	0.000284064	0.000502159	0.000703023	0.000301296	2	region1
Bacteria;Firmicutes;Clostridia;Peptostreptococcales-Tissierellales;Peptostreptococcales-Tissierellales;JTB215;uncultured_bacterium	0_R1	0.000401727	0	0.000401727	0.000401727	0.000401727	2	region1
Bacteria;Firmicutes;Desulfotomaculia;Desulfotomaculales;uncultured;uncultured;uncultured_bacterium	0_R1	0.000150648	7.1016e-05	0.000150648	0.000200864	0.000100432	2	region1
Bacteria;Firmicutes;Negativicutes;Veillonellales-Selenomonadales;Veillonellaceae;Veillonella;__	0_R1	0.000100432	0	0.000100432	0.000100432	0.000100432	2	region1
Bacteria;Firmicutes;uncultured;uncultured;uncultured;uncultured;uncultured_bacterium	0_R1	0.000351511	7.1016e-05	0.000351511	0.000401727	0.000301296	2	region1
Bacteria;Fusobacteriota;Fusobacteriia;Fusobacteriales;Leptotrichiaceae;Hypnocyclicus;__	0_R1	0.000552375	0.000497112	0.000552375	0.000903887	0.000200864	2	region1
Bacteria;Fusobacteriota;Fusobacteriia;Fusobacteriales;Leptotrichiaceae;Hypnocyclicus;uncultured_bacterium	0_R1	0.000301296	0.000142032	0.000301296	0.000401727	0.000200864	2	region1
Bacteria;Fusobacteriota;Fusobacteriia;Fusobacteriales;Leptotrichiaceae;uncultured;marine_metagenome	0_R1	0.00025108	0.000213048	0.00025108	0.000401727	0.000100432	2	region1
Bacteria;Fusobacteriota;Fusobacteriia;Fusobacteriales;Leptotrichiaceae;uncultured;metagenome	0_R1	0.000200864	0.000142032	0.000200864	0.000301296	0.000100432	2	region1
Bacteria;Gammaproteobacteria;Gammaproteobacteria;Aeromonadales;Aeromonadaceae;Aeromonas;__	0_R1	0.000100432	0	0.000100432	0.000100432	0.000100432	2	region1
Bacteria;Gammaproteobacteria;Gammaproteobacteria;Alteromonadales;Alteromonadaceae;Agaribacter;__	0_R1	0.00025108	7.1016e-05	0.00025108	0.000301296	0.000200864	2	region1
Bacteria;Gammaproteobacteria;Gammaproteobacteria;Alteromonadales;Alteromonadaceae;Alishewanella;uncultured_bacterium	0_R1	0.000401727	0.000284064	0.000401727	0.000602591	0.000200864	2	region1
Bacteria;Gammaproteobacteria;Gammaproteobacteria;Alteromonadales;Alteromonadaceae;Catenovulum;Catenovulum_sp.	0_R1	0.000100432	0	0.000100432	0.000100432	0.000100432	2	region1
Bacteria;Gammaproteobacteria;Gammaproteobacteria;Alteromonadales;Alteromonadaceae;Pseudobowmanella;Pseudobowmanella_zhangzhouensis	0_R1	0.00025108	7.1016e-05	0.00025108	0.000301296	0.000200864	2	region1
Bacteria;Gammaproteobacteria;Gammaproteobacteria;Alteromonadales;Colwelliaceae;uncultured;uncultured_bacterium	0_R1	0.000351511	7.1016e-05	0.000351511	0.000401727	0.000301296	2	region1
Bacteria;Gammaproteobacteria;Gammaproteobacteria;Alteromonadales;Moritellaceae;Paramoritella;__	0_R1	0.000451943	7.1016e-05	0.000451943	0.000502159	0.000401727	2	region1
Bacteria;Gammaproteobacteria;Gammaproteobacteria;Alteromonadales;Pseudoalteromonadaceae;Algicola;Algicola_sagamiensis	0_R1	0.000200864	0.000142032	0.000200864	0.000301296	0.000100432	2	region1
Bacteria;Gammaproteobacteria;Gammaproteobacteria;Alteromonadales;Pseudoalteromonadaceae;Psychrosphaera;uncultured_bacterium	0_R1	0.000853671	0.000639144	0.000853671	0.00130561	0.000401727	2	region1
Bacteria;Gammaproteobacteria;Gammaproteobacteria;Alteromonadales;Pseudoalteromonadaceae;uncultured;__	0_R1	0.000301296	0	0.000301296	0.000301296	0.000301296	2	region1
Bacteria;Gammaproteobacteria;Gammaproteobacteria;Alteromonadales;Psychromonadaceae;Psychromonas;__	0_R1	0.000552375	7.1016e-05	0.000552375	0.000602591	0.000502159	2	region1
Bacteria;Gammaproteobacteria;Gammaproteobacteria;Alteromonadales;Shewanellaceae;Ferrimonas;__	0_R1	0.00025108	0.000213048	0.00025108	0.000401727	0.000100432	2	region1
Bacteria;Gammaproteobacteria;Gammaproteobacteria;Arenicellales;Arenicellaceae;Candidatus_Thiosymbion;gamma_proteobacterium	0_R1	0.000351511	0.000213048	0.000351511	0.000502159	0.000200864	2	region1
Bacteria;Gammaproteobacteria;Gammaproteobacteria;Arenicellales;Arenicellaceae;Thiolapillus;uncultured_bacterium	0_R1	0.00100432	0.000284064	0.00100432	0.00120518	0.000803455	2	region1
Bacteria;Gammaproteobacteria;Gammaproteobacteria;Arenicellales;Arenicellaceae;uncultured;__	0_R1	0.000150648	7.1016e-05	0.000150648	0.000200864	0.000100432	2	region1
Bacteria;Gammaproteobacteria;Gammaproteobacteria;AT-s2-59;AT-s2-59;AT-s2-59;__	0_R1	0.000150648	7.1016e-05	0.000150648	0.000200864	0.000100432	2	region1
Bacteria;Gammaproteobacteria;Gammaproteobacteria;B2M28;B2M28;B2M28;uncultured_bacterium	0_R1	0.00025108	0.000213048	0.00025108	0.000401727	0.000100432	2	region1
Bacteria;Gammaproteobacteria;Gammaproteobacteria;Beggiatoales;Beggiatoaceae;Candidatus_Marithrix;uncultured_bacterium	0_R1	0.00105453	0.000497112	0.00105453	0.00140605	0.000703023	2	region1
Bacteria;Gammaproteobacteria;Gammaproteobacteria;Burkholderiales;Alcaligenaceae;GKS98_freshwater_group;uncultured_beta	0_R1	0.000150648	7.1016e-05	0.000150648	0.000200864	0.000100432	2	region1
Bacteria;Gammaproteobacteria;Gammaproteobacteria;Burkholderiales;Burkholderiaceae;Ralstonia;__	0_R1	0.000753239	7.1016e-05	0.000753239	0.000803455	0.000703023	2	region1
Bacteria;Gammaproteobacteria;Gammaproteobacteria;Burkholderiales;Chitinibacteraceae;Formivibrio;metagenome	0_R1	0.000100432	0	0.000100432	0.000100432	0.000100432	2	region1
Bacteria;Gammaproteobacteria;Gammaproteobacteria;Burkholderiales;Comamonadaceae;Aquabacterium;__	0_R1	0.00025108	0.000213048	0.00025108	0.000401727	0.000100432	2	region1
Bacteria;Gammaproteobacteria;Gammaproteobacteria;Burkholderiales;Methylophilaceae;__;__	0_R1	0.000401727	0.000142032	0.000401727	0.000502159	0.000301296	2	region1
Bacteria;Gammaproteobacteria;Gammaproteobacteria;Burkholderiales;Methylophilaceae;OM43_clade;uncultured_bacterium	0_R1	0.000451943	0.000213048	0.000451943	0.000602591	0.000301296	2	region1
Bacteria;Gammaproteobacteria;Gammaproteobacteria;Burkholderiales;Nitrosomonadaceae;mle1-7;uncultured_bacterium	0_R1	0.00025108	7.1016e-05	0.00025108	0.000301296	0.000200864	2	region1
Bacteria;Gammaproteobacteria;Gammaproteobacteria;Burkholderiales;Nitrosomonadaceae;MND1;__	0_R1	0.000351511	7.1016e-05	0.000351511	0.000401727	0.000301296	2	region1
Bacteria;Gammaproteobacteria;Gammaproteobacteria;Burkholderiales;Rhodocyclaceae;Denitratisoma;__	0_R1	0.000200864	0.000142032	0.000200864	0.000301296	0.000100432	2	region1
Bacteria;Gammaproteobacteria;Gammaproteobacteria;Burkholderiales;Rhodocyclaceae;uncultured;__	0_R1	0.000301296	0.000284064	0.000301296	0.000502159	0.000100432	2	region1
Bacteria;Gammaproteobacteria;Gammaproteobacteria;Cellvibrionales;__;__;__	0_R1	0.00025108	0.000213048	0.00025108	0.000401727	0.000100432	2	region1
Bacteria;Gammaproteobacteria;Gammaproteobacteria;Cellvibrionales;Cellvibrionaceae;Agaribacterium;__	0_R1	0.000200864	0	0.000200864	0.000200864	0.000200864	2	region1
Bacteria;Gammaproteobacteria;Gammaproteobacteria;Cellvibrionales;Cellvibrionaceae;Agaribacterium;Agaribacterium_haliotis	0_R1	0.000502159	0.000426096	0.000502159	0.000803455	0.000200864	2	region1
Bacteria;Gammaproteobacteria;Gammaproteobacteria;Cellvibrionales;Cellvibrionaceae;Agaribacterium;Cellvibrionaceae_bacterium	0_R1	0.000200864	0.000142032	0.000200864	0.000301296	0.000100432	2	region1
Bacteria;Gammaproteobacteria;Gammaproteobacteria;Cellvibrionales;Cellvibrionaceae;Candidatus_Endobugula;__	0_R1	0.00025108	0.000213048	0.00025108	0.000401727	0.000100432	2	region1
Bacteria;Gammaproteobacteria;Gammaproteobacteria;Cellvibrionales;Cellvibrionaceae;Candidatus_Endobugula;uncultured_marine	0_R1	0.00025108	7.1016e-05	0.00025108	0.000301296	0.000200864	2	region1
Bacteria;Gammaproteobacteria;Gammaproteobacteria;Cellvibrionales;Cellvibrionaceae;Cellvibrionaceae;__	0_R1	0.000451943	0.000213048	0.000451943	0.000602591	0.000301296	2	region1
Bacteria;Gammaproteobacteria;Gammaproteobacteria;Cellvibrionales;Cellvibrionaceae;Saccharophagus;Saccharophagus_sp.	0_R1	0.000451943	7.1016e-05	0.000451943	0.000502159	0.000401727	2	region1
Bacteria;Gammaproteobacteria;Gammaproteobacteria;Cellvibrionales;Cellvibrionaceae;uncultured;marine_metagenome	0_R1	0.000200864	0	0.000200864	0.000200864	0.000200864	2	region1
Bacteria;Gammaproteobacteria;Gammaproteobacteria;Cellvibrionales;Cellvibrionaceae;uncultured;Teredinibacter_sp.	0_R1	0.000301296	0.000284064	0.000301296	0.000502159	0.000100432	2	region1
Bacteria;Gammaproteobacteria;Gammaproteobacteria;Cellvibrionales;Cellvibrionaceae;uncultured;uncultured_gamma	0_R1	0.00025108	0.000213048	0.00025108	0.000401727	0.000100432	2	region1
Bacteria;Gammaproteobacteria;Gammaproteobacteria;Cellvibrionales;Halieaceae;Halioglobus;uncultured_bacterium	0_R1	0.000100432	0	0.000100432	0.000100432	0.000100432	2	region1
Bacteria;Gammaproteobacteria;Gammaproteobacteria;Cellvibrionales;Porticoccaceae;C1-B045;uncultured_bacterium	0_R1	0.000100432	0	0.000100432	0.000100432	0.000100432	2	region1
Bacteria;Gammaproteobacteria;Gammaproteobacteria;Cellvibrionales;Spongiibacteraceae;BD1-7_clade;uncultured_Haliea	0_R1	0.000301296	0.000142032	0.000301296	0.000401727	0.000200864	2	region1
Bacteria;Gammaproteobacteria;Gammaproteobacteria;Cellvibrionales;Spongiibacteraceae;uncultured;uncultured_bacterium	0_R1	0.000200864	0.000142032	0.000200864	0.000301296	0.000100432	2	region1
Bacteria;Gammaproteobacteria;Gammaproteobacteria;Chromatiales;Chromatiaceae;Halochromatium;uncultured_bacterium	0_R1	0.00025108	7.1016e-05	0.00025108	0.000301296	0.000200864	2	region1
Bacteria;Gammaproteobacteria;Gammaproteobacteria;Chromatiales;Chromatiaceae;Thiohalocapsa;__	0_R1	0.000351511	7.1016e-05	0.000351511	0.000401727	0.000301296	2	region1
Bacteria;Gammaproteobacteria;Gammaproteobacteria;Chromatiales;Chromatiaceae;Thiorhodococcus;__	0_R1	0.000150648	7.1016e-05	0.000150648	0.000200864	0.000100432	2	region1
Bacteria;Gammaproteobacteria;Gammaproteobacteria;Chromatiales;Sedimenticolaceae;Sedimenticola;uncultured_bacterium	0_R1	0.000703023	0.000284064	0.000703023	0.000903887	0.000502159	2	region1
Bacteria;Gammaproteobacteria;Gammaproteobacteria;Chromatiales;Sedimenticolaceae;uncultured;endosymbiont_of	0_R1	0.000552375	0.000639144	0.000552375	0.00100432	0.000100432	2	region1
Bacteria;Gammaproteobacteria;Gammaproteobacteria;Coxiellales;Coxiellaceae;Coxiella;metagenome	0_R1	0.000301296	0.000142032	0.000301296	0.000401727	0.000200864	2	region1
Bacteria;Gammaproteobacteria;Gammaproteobacteria;Coxiellales;Coxiellaceae;Coxiella;uncultured_marine	0_R1	0.000451943	0.00035508	0.000451943	0.000703023	0.000200864	2	region1
Bacteria;Gammaproteobacteria;Gammaproteobacteria;Diplorickettsiales;Diplorickettsiaceae;Aquicella;uncultured_bacterium	0_R1	0.000150648	7.1016e-05	0.000150648	0.000200864	0.000100432	2	region1
Bacteria;Gammaproteobacteria;Gammaproteobacteria;Diplorickettsiales;Diplorickettsiaceae;uncultured;__	0_R1	0.000200864	0	0.000200864	0.000200864	0.000200864	2	region1
Bacteria;Gammaproteobacteria;Gammaproteobacteria;Ectothiorhodospirales;Thioalkalispiraceae;Thioalkalispira-Sulfurivermis;__	0_R1	0.000200864	0.000142032	0.000200864	0.000301296	0.000100432	2	region1
Bacteria;Gammaproteobacteria;Gammaproteobacteria;Francisellales;Francisellaceae;[Caedibacter]_taeniospiralis_group;Cysteiniphilum_litorale	0_R1	0.000100432	0	0.000100432	0.000100432	0.000100432	2	region1
Bacteria;Gammaproteobacteria;Gammaproteobacteria;Francisellales;Francisellaceae;uncultured;__	0_R1	0.000301296	0.000284064	0.000301296	0.000502159	0.000100432	2	region1
Bacteria;Gammaproteobacteria;Gammaproteobacteria;Gammaproteobacteria_Incertae_Sedis;Unknown_Family;Candidatus_Berkiella;uncultured_bacterium	0_R1	0.00025108	7.1016e-05	0.00025108	0.000301296	0.000200864	2	region1
Bacteria;Gammaproteobacteria;Gammaproteobacteria;Gammaproteobacteria_Incertae_Sedis;Unknown_Family;Candidatus_Ovatusbacter;uncultured_bacterium	0_R1	0.000150648	7.1016e-05	0.000150648	0.000200864	0.000100432	2	region1
Bacteria;Gammaproteobacteria;Gammaproteobacteria;Gammaproteobacteria_Incertae_Sedis;Unknown_Family;Marinicella;gamma_proteobacterium	0_R1	0.000401727	0.000284064	0.000401727	0.000602591	0.000200864	2	region1
Bacteria;Gammaproteobacteria;Gammaproteobacteria;Gammaproteobacteria_Incertae_Sedis;Unknown_Family;uncultured;bacterium_enrichment	0_R1	0.000100432	0	0.000100432	0.000100432	0.000100432	2	region1
Bacteria;Gammaproteobacteria;Gammaproteobacteria;Gammaproteobacteria_Incertae_Sedis;Unknown_Family;uncultured;uncultured_Chromatiales	0_R1	0.000150648	7.1016e-05	0.000150648	0.000200864	0.000100432	2	region1
Bacteria;Gammaproteobacteria;Gammaproteobacteria;Gammaproteobacteria_Incertae_Sedis;Unknown_Family;uncultured;uncultured_organism	0_R1	0.000150648	7.1016e-05	0.000150648	0.000200864	0.000100432	2	region1
Bacteria;Gammaproteobacteria;Gammaproteobacteria;Halothiobacillales;Halothiobacillaceae;Thiovirga;uncultured_prokaryote	0_R1	0.000401727	0.000426096	0.000401727	0.000703023	0.000100432	2	region1
Bacteria;Gammaproteobacteria;Gammaproteobacteria;HOC36;HOC36;HOC36;__	0_R1	0.000200864	0.000142032	0.000200864	0.000301296	0.000100432	2	region1
Bacteria;Gammaproteobacteria;Gammaproteobacteria;KI89A_clade;KI89A_clade;KI89A_clade;uncultured_marine	0_R1	0.000351511	7.1016e-05	0.000351511	0.000401727	0.000301296	2	region1
Bacteria;Gammaproteobacteria;Gammaproteobacteria;Legionellales;Legionellaceae;Legionella;uncultured_bacterium	0_R1	0.000451943	0.00035508	0.000451943	0.000703023	0.000200864	2	region1
Bacteria;Gammaproteobacteria;Gammaproteobacteria;Legionellales;Legionellaceae;Legionella;uncultured_organism	0_R1	0.00025108	7.1016e-05	0.00025108	0.000301296	0.000200864	2	region1
Bacteria;Gammaproteobacteria;Gammaproteobacteria;Legionellales;Legionellaceae;uncultured;__	0_R1	0.000100432	0	0.000100432	0.000100432	0.000100432	2	region1
Bacteria;Gammaproteobacteria;Gammaproteobacteria;Milano-WF1B-44;Milano-WF1B-44;Milano-WF1B-44;__	0_R1	0.000401727	0	0.000401727	0.000401727	0.000401727	2	region1
Bacteria;Gammaproteobacteria;Gammaproteobacteria;Nitrosococcales;Methylophagaceae;Methylophaga;__	0_R1	0.000401727	0.000426096	0.000401727	0.000703023	0.000100432	2	region1
Bacteria;Gammaproteobacteria;Gammaproteobacteria;Oceanospirillales;Alcanivoracaceae1;Alcanivorax;uncultured_gamma	0_R1	0.00120518	0.000568128	0.00120518	0.00160691	0.000803455	2	region1
Bacteria;Gammaproteobacteria;Gammaproteobacteria;Oceanospirillales;Kangiellaceae;Kangiella;uncultured_bacterium	0_R1	0.000150648	7.1016e-05	0.000150648	0.000200864	0.000100432	2	region1
Bacteria;Gammaproteobacteria;Gammaproteobacteria;Oceanospirillales;Nitrincolaceae;Balneatrix;Gammaproteobacteria_bacterium	0_R1	0.000401727	0.000142032	0.000401727	0.000502159	0.000301296	2	region1
Bacteria;Gammaproteobacteria;Gammaproteobacteria;Oceanospirillales;Nitrincolaceae;Neptunomonas;__	0_R1	0.000150648	7.1016e-05	0.000150648	0.000200864	0.000100432	2	region1
Bacteria;Gammaproteobacteria;Gammaproteobacteria;Oceanospirillales;Saccharospirillaceae;Oleibacter;__	0_R1	0.000602591	0.00071016	0.000602591	0.00110475	0.000100432	2	region1
Bacteria;Gammaproteobacteria;Gammaproteobacteria;Oceanospirillales;Saccharospirillaceae;Reinekea;Reinekea_marinisedimentorum	0_R1	0.00025108	0.000213048	0.00025108	0.000401727	0.000100432	2	region1
Bacteria;Gammaproteobacteria;Gammaproteobacteria;Oceanospirillales;Saccharospirillaceae;Thalassolituus;Bacterioplanes_sanyensis	0_R1	0.000100432	0	0.000100432	0.000100432	0.000100432	2	region1
Bacteria;Gammaproteobacteria;Gammaproteobacteria;Oceanospirillales;Saccharospirillaceae;Thalassolituus;Thalassolituus_marinus	0_R1	0.000150648	7.1016e-05	0.000150648	0.000200864	0.000100432	2	region1
Bacteria;Gammaproteobacteria;Gammaproteobacteria;OM182_clade;OM182_clade;OM182_clade;uncultured_gamma	0_R1	0.000150648	7.1016e-05	0.000150648	0.000200864	0.000100432	2	region1
Bacteria;Gammaproteobacteria;Gammaproteobacteria;Piscirickettsiales;Piscirickettsiaceae;Piscirickettsia;Piscirickettsia_salmonis	0_R1	0.000200864	0.000142032	0.000200864	0.000301296	0.000100432	2	region1
Bacteria;Gammaproteobacteria;Gammaproteobacteria;Pseudomonadales;Moraxellaceae;Alkanindiges;__	0_R1	0.00271166	0.00170439	0.00271166	0.00391684	0.00150648	2	region1
Bacteria;Gammaproteobacteria;Gammaproteobacteria;R7C24;R7C24;R7C24;__	0_R1	0.000451943	0.00035508	0.000451943	0.000703023	0.000200864	2	region1
Bacteria;Gammaproteobacteria;Gammaproteobacteria;Run-SP154;Run-SP154;Run-SP154;uncultured_gamma	0_R1	0.000351511	0.00035508	0.000351511	0.000602591	0.000100432	2	region1
Bacteria;Gammaproteobacteria;Gammaproteobacteria;Salinisphaerales;Solimonadaceae;Nevskia;__	0_R1	0.000451943	0.000213048	0.000451943	0.000602591	0.000301296	2	region1
Bacteria;Gammaproteobacteria;Gammaproteobacteria;Salinisphaerales;Solimonadaceae;Oceanococcus;__	0_R1	0.000100432	0	0.000100432	0.000100432	0.000100432	2	region1
Bacteria;Gammaproteobacteria;Gammaproteobacteria;Steroidobacterales;Steroidobacteraceae;__;__	0_R1	0.00025108	7.1016e-05	0.00025108	0.000301296	0.000200864	2	region1
Bacteria;Gammaproteobacteria;Gammaproteobacteria;Steroidobacterales;Steroidobacteraceae;Steroidobacter;__	0_R1	0.000100432	0	0.000100432	0.000100432	0.000100432	2	region1
Bacteria;Gammaproteobacteria;Gammaproteobacteria;Steroidobacterales;Steroidobacteraceae;uncultured;__	0_R1	0.000150648	7.1016e-05	0.000150648	0.000200864	0.000100432	2	region1
Bacteria;Gammaproteobacteria;Gammaproteobacteria;Steroidobacterales;Woeseiaceae;JTB255_marine_benthic_group;uncultured_gamma	0_R1	0.00025108	0.000213048	0.00025108	0.000401727	0.000100432	2	region1
Bacteria;Gammaproteobacteria;Gammaproteobacteria;Steroidobacterales;Woeseiaceae;Woeseia;uncultured_gamma	0_R1	0.000150648	7.1016e-05	0.000150648	0.000200864	0.000100432	2	region1
Bacteria;Gammaproteobacteria;Gammaproteobacteria;SZB50;SZB50;SZB50;uncultured_bacterium	0_R1	0.000401727	0.000142032	0.000401727	0.000502159	0.000301296	2	region1
Bacteria;Gammaproteobacteria;Gammaproteobacteria;Tenderiales;Tenderiaceae;Candidatus_Tenderia;uncultured_gamma	0_R1	0.000100432	0	0.000100432	0.000100432	0.000100432	2	region1
Bacteria;Gammaproteobacteria;Gammaproteobacteria;Thiohalorhabdales;Thiohalorhabdaceae;uncultured;__	0_R1	0.000200864	0.000142032	0.000200864	0.000301296	0.000100432	2	region1
Bacteria;Gammaproteobacteria;Gammaproteobacteria;Thiomicrospirales;Thiomicrospiraceae;Thiomicrorhabdus;__	0_R1	0.000150648	7.1016e-05	0.000150648	0.000200864	0.000100432	2	region1
Bacteria;Gammaproteobacteria;Gammaproteobacteria;Thiomicrospirales;Thiomicrospiraceae;Thiomicrorhabdus;uncultured_bacterium	0_R1	0.000301296	0.000142032	0.000301296	0.000401727	0.000200864	2	region1
Bacteria;Gammaproteobacteria;Gammaproteobacteria;Thiomicrospirales;Thiomicrospiraceae;Thiomicrospira;__	0_R1	0.000150648	7.1016e-05	0.000150648	0.000200864	0.000100432	2	region1
Bacteria;Gammaproteobacteria;Gammaproteobacteria;Thiotrichales;Thiotrichaceae;Leucothrix;Leucothrix_mucor	0_R1	0.00145626	0.00120727	0.00145626	0.00230993	0.000602591	2	region1
Bacteria;Gammaproteobacteria;Gammaproteobacteria;Thiotrichales;Thiotrichaceae;Thiotrichaceae;uncultured_bacterium	0_R1	0.000150648	7.1016e-05	0.000150648	0.000200864	0.000100432	2	region1
Bacteria;Gammaproteobacteria;Gammaproteobacteria;Thiotrichales;Thiotrichaceae;uncultured;uncultured_soil	0_R1	0.000100432	0	0.000100432	0.000100432	0.000100432	2	region1
Bacteria;Gammaproteobacteria;Gammaproteobacteria;UBA10353_marine_group;UBA10353_marine_group;UBA10353_marine_group;uncultured_gamma	0_R1	0.000502159	0.000142032	0.000502159	0.000602591	0.000401727	2	region1
Bacteria;Gammaproteobacteria;Gammaproteobacteria;UBA4486;UBA4486;UBA4486;uncultured_gamma	0_R1	0.000703023	0.000426096	0.000703023	0.00100432	0.000401727	2	region1
Bacteria;Gammaproteobacteria;Gammaproteobacteria;Vibrionales;Vibrionaceae;Enterovibrio;uncultured_bacterium	0_R1	0.00477051	0.000213048	0.00477051	0.00492116	0.00461987	2	region1
Bacteria;Gammaproteobacteria;Gammaproteobacteria;Vibrionales;Vibrionaceae;Photobacterium;uncultured_gamma	0_R1	0.000401727	0	0.000401727	0.000401727	0.000401727	2	region1
Bacteria;Gemmatimonadota;Gemmatimonadetes;Gemmatimonadales;Gemmatimonadaceae;uncultured;uncultured_bacterium	0_R1	0.000301296	0	0.000301296	0.000301296	0.000301296	2	region1
Bacteria;Hydrogenedentes;Hydrogenedentia;Hydrogenedentiales;Hydrogenedensaceae;Hydrogenedensaceae;metagenome	0_R1	0.000150648	7.1016e-05	0.000150648	0.000200864	0.000100432	2	region1
Bacteria;Hydrogenedentes;Hydrogenedentia;Hydrogenedentiales;Hydrogenedensaceae;Hydrogenedensaceae;uncultured_bacterium	0_R1	0.000150648	7.1016e-05	0.000150648	0.000200864	0.000100432	2	region1
Bacteria;Hydrogenedentes;Hydrogenedentia;Hydrogenedentiales;Hydrogenedensaceae;Hydrogenedensaceae;uncultured_organism	0_R1	0.000150648	7.1016e-05	0.000150648	0.000200864	0.000100432	2	region1
Bacteria;Latescibacterota;Latescibacteria;Latescibacterales;Latescibacteraceae;Latescibacteraceae;uncultured_bacterium	0_R1	0.000301296	0.000142032	0.000301296	0.000401727	0.000200864	2	region1
Bacteria;Latescibacterota;Latescibacterota;Latescibacterota;Latescibacterota;Latescibacterota;uncultured_Bacteroidetes	0_R1	0.000150648	7.1016e-05	0.000150648	0.000200864	0.000100432	2	region1
Bacteria;Latescibacterota;Latescibacterota;Latescibacterota;Latescibacterota;Latescibacterota;uncultured_planctomycete	0_R1	0.00025108	0.000213048	0.00025108	0.000401727	0.000100432	2	region1
Bacteria;Margulisbacteria;Margulisbacteria;Margulisbacteria;Margulisbacteria;Margulisbacteria;__	0_R1	0.00025108	0.000213048	0.00025108	0.000401727	0.000100432	2	region1
Bacteria;Marinimicrobia_(SAR406_clade);Marinimicrobia_(SAR406_clade);Marinimicrobia_(SAR406_clade);Marinimicrobia_(SAR406_clade);Marinimicrobia_(SAR406_clade);uncultured_bacterium	0_R1	0.000351511	0.00035508	0.000351511	0.000602591	0.000100432	2	region1
Bacteria;MBNT15;MBNT15;MBNT15;MBNT15;MBNT15;__	0_R1	0.000401727	0.000284064	0.000401727	0.000602591	0.000200864	2	region1
Bacteria;MBNT15;MBNT15;MBNT15;MBNT15;MBNT15;uncultured_soil	0_R1	0.000351511	0.000213048	0.000351511	0.000502159	0.000200864	2	region1
Bacteria;Methylomirabilota;Methylomirabilia;Methylomirabilales;Methylomirabilaceae;wb1-A12;__	0_R1	0.000853671	0.000639144	0.000853671	0.00130561	0.000401727	2	region1
Bacteria;Methylomirabilota;Methylomirabilia;Rokubacteriales;Rokubacteriales;Rokubacteriales;__	0_R1	0.000351511	0.00035508	0.000351511	0.000602591	0.000100432	2	region1
Bacteria;Methylomirabilota;Methylomirabilia;Rokubacteriales;WX65;WX65;uncultured_bacterium	0_R1	0.000100432	0	0.000100432	0.000100432	0.000100432	2	region1
Bacteria;Myxococcota;bacteriap25;bacteriap25;bacteriap25;bacteriap25;uncultured_delta	0_R1	0.000200864	0	0.000200864	0.000200864	0.000200864	2	region1
Bacteria;Myxococcota;Myxococcia;Myxococcales;__;__;__	0_R1	0.000150648	7.1016e-05	0.000150648	0.000200864	0.000100432	2	region1
Bacteria;Myxococcota;Myxococcia;Myxococcales;Myxococcaceae;P3OB-42;uncultured_Myxococcaceae	0_R1	0.000200864	0	0.000200864	0.000200864	0.000200864	2	region1
Bacteria;Myxococcota;Polyangia;Blfdi19;Blfdi19;Blfdi19;__	0_R1	0.000200864	0.000142032	0.000200864	0.000301296	0.000100432	2	region1
Bacteria;Myxococcota;Polyangia;Haliangiales;Haliangiaceae;Haliangium;uncultured_sludge	0_R1	0.000150648	7.1016e-05	0.000150648	0.000200864	0.000100432	2	region1
Bacteria;Myxococcota;Polyangia;MidBa8;MidBa8;MidBa8;__	0_R1	0.00025108	0.000213048	0.00025108	0.000401727	0.000100432	2	region1
Bacteria;Myxococcota;Polyangia;MidBa8;MidBa8;MidBa8;uncultured_microorganism	0_R1	0.000351511	0.000213048	0.000351511	0.000502159	0.000200864	2	region1
Bacteria;Myxococcota;Polyangia;Nannocystales;Nannocystaceae;uncultured;uncultured_proteobacterium	0_R1	0.000150648	7.1016e-05	0.000150648	0.000200864	0.000100432	2	region1
Bacteria;Myxococcota;Polyangia;Polyangiales;BIrii41;BIrii41;metagenome	0_R1	0.000301296	0.000284064	0.000301296	0.000502159	0.000100432	2	region1
Bacteria;Myxococcota;Polyangia;Polyangiales;Eel-36e1D6;Eel-36e1D6;__	0_R1	0.000100432	0	0.000100432	0.000100432	0.000100432	2	region1
Bacteria;Myxococcota;Polyangia;Polyangiales;Sandaracinaceae;__;__	0_R1	0.000150648	7.1016e-05	0.000150648	0.000200864	0.000100432	2	region1
Bacteria;Myxococcota;Polyangia;Polyangiales;Sandaracinaceae;uncultured;uncultured_marine	0_R1	0.000200864	0.000142032	0.000200864	0.000301296	0.000100432	2	region1
Bacteria;NB1-j;NB1-j;NB1-j;NB1-j;NB1-j;uncultured_marine	0_R1	0.000451943	7.1016e-05	0.000451943	0.000502159	0.000401727	2	region1
Bacteria;Nitrospinota;Nitrospinia;Nitrospinales;Nitrospinaceae;Nitrospina;uncultured_bacterium	0_R1	0.000200864	0	0.000200864	0.000200864	0.000200864	2	region1
Bacteria;Nitrospirota;Nitrospiria;Nitrospirales;Nitrospiraceae;Nitrospira;Nitrospira_sp.	0_R1	0.000351511	0.000213048	0.000351511	0.000502159	0.000200864	2	region1
Bacteria;Nitrospirota;Thermodesulfovibrionia;uncultured;uncultured;uncultured;uncultured_Nitrospirae	0_R1	0.000351511	0.000213048	0.000351511	0.000502159	0.000200864	2	region1
Bacteria;NKB15;NKB15;NKB15;NKB15;NKB15;uncultured_hydrocarbon	0_R1	0.00025108	0.000213048	0.00025108	0.000401727	0.000100432	2	region1
Bacteria;Patescibacteria;ABY1;Candidatus_Falkowbacteria;Candidatus_Falkowbacteria;Candidatus_Falkowbacteria;__	0_R1	0.000100432	0	0.000100432	0.000100432	0.000100432	2	region1
Bacteria;Patescibacteria;ABY1;Candidatus_Kuenenbacteria;Candidatus_Kuenenbacteria;Candidatus_Kuenenbacteria;uncultured_deep-sea	0_R1	0.000150648	7.1016e-05	0.000150648	0.000200864	0.000100432	2	region1
Bacteria;Patescibacteria;ABY1;Candidatus_Uhrbacteria;Candidatus_Uhrbacteria;Candidatus_Uhrbacteria;__	0_R1	0.000753239	0.00035508	0.000753239	0.00100432	0.000502159	2	region1
Bacteria;Patescibacteria;ABY1;Candidatus_Uhrbacteria;Candidatus_Uhrbacteria;Candidatus_Uhrbacteria;uncultured_organism	0_R1	0.000200864	0	0.000200864	0.000200864	0.000200864	2	region1
Bacteria;Patescibacteria;Gracilibacteria;Absconditabacteriales_(SR1);Absconditabacteriales_(SR1);Absconditabacteriales_(SR1);metagenome	0_R1	0.000150648	7.1016e-05	0.000150648	0.000200864	0.000100432	2	region1
Bacteria;Patescibacteria;Gracilibacteria;Absconditabacteriales_(SR1);Absconditabacteriales_(SR1);Absconditabacteriales_(SR1);uncultured_marine	0_R1	0.000150648	7.1016e-05	0.000150648	0.000200864	0.000100432	2	region1
Bacteria;Patescibacteria;Gracilibacteria;Candidatus_Abawacabacteria;Candidatus_Abawacabacteria;Candidatus_Abawacabacteria;uncultured_Microgenomates	0_R1	0.000100432	0	0.000100432	0.000100432	0.000100432	2	region1
Bacteria;Patescibacteria;Gracilibacteria;Candidatus_Peregrinibacteria;Candidatus_Peregrinibacteria;Candidatus_Peregrinibacteria;__	0_R1	0.000301296	0.000142032	0.000301296	0.000401727	0.000200864	2	region1
Bacteria;Patescibacteria;Gracilibacteria;Candidatus_Peribacteria;Candidatus_Peribacteria;Candidatus_Peribacteria;uncultured_Epsilonproteobacteria	0_R1	0.000100432	0	0.000100432	0.000100432	0.000100432	2	region1
Bacteria;Patescibacteria;Gracilibacteria;Gracilibacteria;Gracilibacteria;Gracilibacteria;uncultured_organism	0_R1	0.000150648	7.1016e-05	0.000150648	0.000200864	0.000100432	2	region1
Bacteria;Patescibacteria;Gracilibacteria;Gracilibacteria;Gracilibacteria;Gracilibacteria;wastewater_metagenome	0_R1	0.000150648	7.1016e-05	0.000150648	0.000200864	0.000100432	2	region1
Bacteria;Patescibacteria;Gracilibacteria;JGI_0000069-P22;JGI_0000069-P22;JGI_0000069-P22;bioreactor_metagenome	0_R1	0.000753239	0.000213048	0.000753239	0.000903887	0.000602591	2	region1
Bacteria;Patescibacteria;Gracilibacteria;JGI_0000069-P22;JGI_0000069-P22;JGI_0000069-P22;uncultured_prokaryote	0_R1	0.000150648	7.1016e-05	0.000150648	0.000200864	0.000100432	2	region1
Bacteria;Patescibacteria;Parcubacteria;Candidatus_Azambacteria;Candidatus_Azambacteria;Candidatus_Azambacteria;Candidatus_Azambacteria	0_R1	0.000100432	0	0.000100432	0.000100432	0.000100432	2	region1
Bacteria;Patescibacteria;Parcubacteria;Candidatus_Campbellbacteria;Candidatus_Campbellbacteria;Candidatus_Campbellbacteria;metagenome	0_R1	0.000200864	0.000142032	0.000200864	0.000301296	0.000100432	2	region1
Bacteria;Patescibacteria;Parcubacteria;Candidatus_Colwellbacteria;Candidatus_Colwellbacteria;Candidatus_Colwellbacteria;Candidatus_Colwellbacteria	0_R1	0.000200864	0.000142032	0.000200864	0.000301296	0.000100432	2	region1
Bacteria;Patescibacteria;Parcubacteria;Candidatus_Lloydbacteria;Candidatus_Lloydbacteria;Candidatus_Lloydbacteria;uncultured_bacterium	0_R1	0.00025108	7.1016e-05	0.00025108	0.000301296	0.000200864	2	region1
Bacteria;Patescibacteria;Parcubacteria;Candidatus_Staskawiczbacteria;Candidatus_Staskawiczbacteria;Candidatus_Staskawiczbacteria;uncultured_bacterium	0_R1	0.000451943	0.000497112	0.000451943	0.000803455	0.000100432	2	region1
Bacteria;Patescibacteria;Parcubacteria;Candidatus_Terrybacteria;Candidatus_Terrybacteria;Candidatus_Terrybacteria;uncultured_bacterium	0_R1	0.00025108	0.000213048	0.00025108	0.000401727	0.000100432	2	region1
Bacteria;Patescibacteria;Parcubacteria;Candidatus_Yanofskybacteria;Candidatus_Yanofskybacteria;Candidatus_Yanofskybacteria;Candidatus_Yanofskybacteria	0_R1	0.000100432	0	0.000100432	0.000100432	0.000100432	2	region1
Bacteria;Patescibacteria;Parcubacteria;Parcubacteria;Parcubacteria;Parcubacteria;metagenome	0_R1	0.000100432	0	0.000100432	0.000100432	0.000100432	2	region1
Bacteria;Patescibacteria;WWE3;WWE3;WWE3;WWE3;__	0_R1	0.000100432	0	0.000100432	0.000100432	0.000100432	2	region1
Bacteria;PAUC34f;PAUC34f;PAUC34f;PAUC34f;PAUC34f;__	0_R1	0.000100432	0	0.000100432	0.000100432	0.000100432	2	region1
Bacteria;Planctomycetota;028H05-P-BN-P5;028H05-P-BN-P5;028H05-P-BN-P5;028H05-P-BN-P5;uncultured_bacterium	0_R1	0.000200864	0.000142032	0.000200864	0.000301296	0.000100432	2	region1
Bacteria;Planctomycetota;BD7-11;BD7-11;BD7-11;BD7-11;__	0_R1	0.00025108	7.1016e-05	0.00025108	0.000301296	0.000200864	2	region1
Bacteria;Planctomycetota;Brocadiae;Brocadiales;Scalinduaceae;Candidatus_Scalindua;uncultured_bacterium	0_R1	0.000652807	0.000497112	0.000652807	0.00100432	0.000301296	2	region1
Bacteria;Planctomycetota;OM190;OM190;OM190;OM190;uncultured_deep-sea	0_R1	0.000401727	0.000142032	0.000401727	0.000502159	0.000301296	2	region1
Bacteria;Planctomycetota;Phycisphaerae;C86;C86;C86;uncultured_planctomycete	0_R1	0.000351511	7.1016e-05	0.000351511	0.000401727	0.000301296	2	region1
Bacteria;Planctomycetota;Phycisphaerae;CCM11a;CCM11a;CCM11a;uncultured_Planctomycetales	0_R1	0.000100432	0	0.000100432	0.000100432	0.000100432	2	region1
Bacteria;Planctomycetota;Phycisphaerae;MSBL9;4572-13;4572-13;uncultured_bacterium	0_R1	0.000200864	0.000142032	0.000200864	0.000301296	0.000100432	2	region1
Bacteria;Planctomycetota;Phycisphaerae;MSBL9;L21-RPul-D3;L21-RPul-D3;__	0_R1	0.000200864	0.000142032	0.000200864	0.000301296	0.000100432	2	region1
Bacteria;Planctomycetota;Phycisphaerae;MSBL9;SG8-4;SG8-4;uncultured_deep-sea	0_R1	0.00025108	7.1016e-05	0.00025108	0.000301296	0.000200864	2	region1
Bacteria;Planctomycetota;Phycisphaerae;Phycisphaerales;AKAU3564_sediment_group;AKAU3564_sediment_group;uncultured_organism	0_R1	0.000200864	0	0.000200864	0.000200864	0.000200864	2	region1
Bacteria;Planctomycetota;Phycisphaerae;Phycisphaerales;Phycisphaeraceae;CL500-3;__	0_R1	0.000200864	0.000142032	0.000200864	0.000301296	0.000100432	2	region1
Bacteria;Planctomycetota;Phycisphaerae;Phycisphaerales;Phycisphaeraceae;SM1A02;__	0_R1	0.00025108	0.000213048	0.00025108	0.000401727	0.000100432	2	region1
Bacteria;Planctomycetota;Phycisphaerae;Phycisphaerales;Phycisphaeraceae;uncultured;uncultured_organism	0_R1	0.000753239	0.000781177	0.000753239	0.00130561	0.000200864	2	region1
Bacteria;Planctomycetota;Phycisphaerae;Phycisphaerales;Phycisphaeraceae;Urania-1B-19_marine_sediment_group;uncultured_planctomycete	0_R1	0.000451943	7.1016e-05	0.000451943	0.000502159	0.000401727	2	region1
Bacteria;Planctomycetota;Phycisphaerae;Pla1_lineage;Pla1_lineage;Pla1_lineage;uncultured_bacterium	0_R1	0.000150648	7.1016e-05	0.000150648	0.000200864	0.000100432	2	region1
Bacteria;Planctomycetota;Phycisphaerae;S-70;S-70;S-70;uncultured_bacterium	0_R1	0.00025108	0.000213048	0.00025108	0.000401727	0.000100432	2	region1
Bacteria;Planctomycetota;Pla3_lineage;Pla3_lineage;Pla3_lineage;Pla3_lineage;uncultured_organism	0_R1	0.000100432	0	0.000100432	0.000100432	0.000100432	2	region1
Bacteria;Planctomycetota;Pla3_lineage;Pla3_lineage;Pla3_lineage;Pla3_lineage;unidentified_bacterium	0_R1	0.000351511	0.00035508	0.000351511	0.000602591	0.000100432	2	region1
Bacteria;Planctomycetota;Planctomycetes;__;__;__;__	0_R1	0.000150648	7.1016e-05	0.000150648	0.000200864	0.000100432	2	region1
Bacteria;Planctomycetota;Planctomycetes;Gemmatales;Gemmataceae;uncultured;__	0_R1	0.000502159	0.000284064	0.000502159	0.000703023	0.000301296	2	region1
Bacteria;Planctomycetota;Planctomycetes;Isosphaerales;Isosphaeraceae;Tundrisphaera;__	0_R1	0.00025108	7.1016e-05	0.00025108	0.000301296	0.000200864	2	region1
Bacteria;Planctomycetota;Planctomycetes;Pirellulales;Pirellulaceae;Blastopirellula;uncultured_planctomycete	0_R1	0.000502159	0	0.000502159	0.000502159	0.000502159	2	region1
Bacteria;Planctomycetota;Planctomycetes;Pirellulales;Pirellulaceae;Pir4_lineage;uncultured_bacterium	0_R1	0.000200864	0	0.000200864	0.000200864	0.000200864	2	region1
Bacteria;Planctomycetota;Planctomycetes;Pirellulales;Pirellulaceae;Pir4_lineage;uncultured_Planctomycetales	0_R1	0.000150648	7.1016e-05	0.000150648	0.000200864	0.000100432	2	region1
Bacteria;Planctomycetota;Planctomycetes;Pirellulales;Pirellulaceae;Rhodopirellula;bacterium_WH5-6	0_R1	0.00025108	0.000213048	0.00025108	0.000401727	0.000100432	2	region1
Bacteria;Planctomycetota;Planctomycetes;Pirellulales;Pirellulaceae;Rhodopirellula;metagenome	0_R1	0.000351511	0.000213048	0.000351511	0.000502159	0.000200864	2	region1
Bacteria;Planctomycetota;Planctomycetes;Pirellulales;Pirellulaceae;Rhodopirellula;Pirellula_sp.	0_R1	0.000200864	0.000142032	0.000200864	0.000301296	0.000100432	2	region1
Bacteria;Planctomycetota;Planctomycetes;Pirellulales;Pirellulaceae;Rhodopirellula;planctomycete_DDSe3004	0_R1	0.000301296	0.000142032	0.000301296	0.000401727	0.000200864	2	region1
Bacteria;Planctomycetota;Planctomycetes;Pirellulales;Pirellulaceae;Rhodopirellula;planctomycete_MS3057	0_R1	0.000150648	7.1016e-05	0.000150648	0.000200864	0.000100432	2	region1
Bacteria;Planctomycetota;Planctomycetes;Pirellulales;Pirellulaceae;Rhodopirellula;uncultured_hydrocarbon	0_R1	0.00025108	0.000213048	0.00025108	0.000401727	0.000100432	2	region1
Bacteria;Planctomycetota;Planctomycetes;Pirellulales;Pirellulaceae;Rhodopirellula;uncultured_organism	0_R1	0.00025108	7.1016e-05	0.00025108	0.000301296	0.000200864	2	region1
Bacteria;Planctomycetota;Planctomycetes;Pirellulales;Pirellulaceae;Rubripirellula;uncultured_planctomycete	0_R1	0.000703023	0.000284064	0.000703023	0.000903887	0.000502159	2	region1
Bacteria;Planctomycetota;Planctomycetes;Pirellulales;Pirellulaceae;uncultured;uncultured_bacterium	0_R1	0.00025108	7.1016e-05	0.00025108	0.000301296	0.000200864	2	region1
Bacteria;Planctomycetota;Planctomycetes;Planctomycetales;Gimesiaceae;uncultured;seawater_metagenome	0_R1	0.000200864	0.000142032	0.000200864	0.000301296	0.000100432	2	region1
Bacteria;Planctomycetota;Planctomycetes;Planctomycetales;Rubinisphaeraceae;Fuerstia;uncultured_bacterium	0_R1	0.000301296	0	0.000301296	0.000301296	0.000301296	2	region1
Bacteria;Planctomycetota;Planctomycetes;Planctomycetales;Rubinisphaeraceae;Planctomicrobium;uncultured_planctomycete	0_R1	0.000150648	7.1016e-05	0.000150648	0.000200864	0.000100432	2	region1
Bacteria;Planctomycetota;Planctomycetes;Planctomycetales;Rubinisphaeraceae;Planctomicrobium;uncultured_soil	0_R1	0.000100432	0	0.000100432	0.000100432	0.000100432	2	region1
Bacteria;Planctomycetota;Planctomycetes;Planctomycetales;Rubinisphaeraceae;Rubinisphaera;uncultured_Planctomyces	0_R1	0.000150648	7.1016e-05	0.000150648	0.000200864	0.000100432	2	region1
Bacteria;Planctomycetota;Planctomycetes;Planctomycetales;Rubinisphaeraceae;uncultured;uncultured_Planctomycetaceae	0_R1	0.00025108	7.1016e-05	0.00025108	0.000301296	0.000200864	2	region1
Bacteria;Planctomycetota;Planctomycetes;Planctomycetales;Rubinisphaeraceae;uncultured;uncultured_planctomycete	0_R1	0.00025108	7.1016e-05	0.00025108	0.000301296	0.000200864	2	region1
Bacteria;Planctomycetota;vadinHA49;vadinHA49;vadinHA49;vadinHA49;uncultured_microorganism	0_R1	0.000401727	0.000142032	0.000401727	0.000502159	0.000301296	2	region1
Bacteria;RCP2-54;RCP2-54;RCP2-54;RCP2-54;RCP2-54;hydrothermal_vent	0_R1	0.000200864	0	0.000200864	0.000200864	0.000200864	2	region1
Bacteria;SAR324_clade(Marine_group_B);SAR324_clade(Marine_group_B);SAR324_clade(Marine_group_B);SAR324_clade(Marine_group_B);SAR324_clade(Marine_group_B);uncultured_proteobacterium	0_R1	0.000200864	0.000142032	0.000200864	0.000301296	0.000100432	2	region1
Bacteria;Spirochaetota;Leptospirae;Leptospirales;Leptospiraceae;Turneriella;uncultured_bacterium	0_R1	0.000351511	0.00035508	0.000351511	0.000602591	0.000100432	2	region1
Bacteria;Spirochaetota;MVP-15;MVP-15;MVP-15;MVP-15;__	0_R1	0.000100432	0	0.000100432	0.000100432	0.000100432	2	region1
Bacteria;Spirochaetota;MVP-15;MVP-15;MVP-15;MVP-15;uncultured_bacterium	0_R1	0.000200864	0.000142032	0.000200864	0.000301296	0.000100432	2	region1
Bacteria;Spirochaetota;Spirochaetia;Spirochaetales;Spirochaetaceae;Salinispira;Salinispira_pacifica	0_R1	0.000301296	0.000142032	0.000301296	0.000401727	0.000200864	2	region1
Bacteria;Spirochaetota;Spirochaetia;Spirochaetales;Spirochaetaceae;Sediminispirochaeta;uncultured_bacterium	0_R1	0.000150648	7.1016e-05	0.000150648	0.000200864	0.000100432	2	region1
Bacteria;Spirochaetota;Spirochaetia;Spirochaetales;Spirochaetaceae;Spirochaeta_2;Spirochaeta_cellobiosiphila	0_R1	0.000150648	7.1016e-05	0.000150648	0.000200864	0.000100432	2	region1
Bacteria;Sva0485;Sva0485;Sva0485;Sva0485;Sva0485;uncultured_bacterium	0_R1	0.000401727	0.000426096	0.000401727	0.000703023	0.000100432	2	region1
Bacteria;Sva0485;Sva0485;Sva0485;Sva0485;Sva0485;uncultured_prokaryote	0_R1	0.000100432	0	0.000100432	0.000100432	0.000100432	2	region1
Bacteria;Synergistota;Synergistia;Synergistales;Synergistaceae;EBM-39;uncultured_organism	0_R1	0.000200864	0.000142032	0.000200864	0.000301296	0.000100432	2	region1
Bacteria;Synergistota;Synergistia;Synergistales;Synergistaceae;Thermovirga;uncultured_Thermovirga	0_R1	0.000200864	0.000142032	0.000200864	0.000301296	0.000100432	2	region1
Bacteria;Thermotogota;Thermotogae;Kosmotogales;Kosmotogaceae;uncultured;uncultured_bacterium	0_R1	0.000200864	0.000142032	0.000200864	0.000301296	0.000100432	2	region1
Bacteria;Verrucomicrobiota;Chlamydiae;Chlamydiales;Chlamydiaceae;Chlamydiaceae;__	0_R1	0.000301296	0.000142032	0.000301296	0.000401727	0.000200864	2	region1
Bacteria;Verrucomicrobiota;Chlamydiae;Chlamydiales;cvE6;cvE6;__	0_R1	0.000150648	7.1016e-05	0.000150648	0.000200864	0.000100432	2	region1
Bacteria;Verrucomicrobiota;Chlamydiae;Chlamydiales;Simkaniaceae;uncultured;jellyfish_metagenome	0_R1	0.000100432	0	0.000100432	0.000100432	0.000100432	2	region1
Bacteria;Verrucomicrobiota;Chlamydiae;Chlamydiales;Simkaniaceae;uncultured;uncultured_Chlamydiales	0_R1	0.000200864	0.000142032	0.000200864	0.000301296	0.000100432	2	region1
Bacteria;Verrucomicrobiota;Kiritimatiellae;Kiritimatiellales;Kiritimatiellaceae;uncultured;uncultured_bacterium	0_R1	0.000200864	0.000142032	0.000200864	0.000301296	0.000100432	2	region1
Bacteria;Verrucomicrobiota;Kiritimatiellae;WCHB1-41;WCHB1-41;WCHB1-41;uncultured_bacterium	0_R1	0.00025108	0.000213048	0.00025108	0.000401727	0.000100432	2	region1
Bacteria;Verrucomicrobiota;Lentisphaeria;__;__;__;__	0_R1	0.000200864	0.000142032	0.000200864	0.000301296	0.000100432	2	region1
Bacteria;Verrucomicrobiota;Lentisphaeria;Oligosphaerales;Lenti-02;Lenti-02;uncultured_organism	0_R1	0.000100432	0	0.000100432	0.000100432	0.000100432	2	region1
Bacteria;Verrucomicrobiota;Lentisphaeria;Oligosphaerales;Oligosphaeraceae;Z20;uncultured_bacterium	0_R1	0.00025108	7.1016e-05	0.00025108	0.000301296	0.000200864	2	region1
Bacteria;Verrucomicrobiota;Lentisphaeria;Victivallales;Arctic95B-14;Arctic95B-14;__	0_R1	0.000351511	0.000213048	0.000351511	0.000502159	0.000200864	2	region1
Bacteria;Verrucomicrobiota;Lentisphaeria;Victivallales;PRD18C08;PRD18C08;uncultured_Lentisphaerae	0_R1	0.000150648	7.1016e-05	0.000150648	0.000200864	0.000100432	2	region1
Bacteria;Verrucomicrobiota;Lentisphaeria;Victivallales;Victivallaceae;Victivallaceae;uncultured_bacterium	0_R1	0.000652807	0.000497112	0.000652807	0.00100432	0.000301296	2	region1
Bacteria;Verrucomicrobiota;Omnitrophia;Omnitrophales;koll11;koll11;uncultured_organism	0_R1	0.000552375	0.000497112	0.000552375	0.000903887	0.000200864	2	region1
Bacteria;Verrucomicrobiota;Omnitrophia;Omnitrophales;koll11;koll11;uncultured_Verrucomicrobia	0_R1	0.000301296	0.000142032	0.000301296	0.000401727	0.000200864	2	region1
Bacteria;Verrucomicrobiota;Omnitrophia;Omnitrophales;Omnitrophaceae;Candidatus_Omnitrophus;uncultured_microorganism	0_R1	0.000401727	0.000142032	0.000401727	0.000502159	0.000301296	2	region1
Bacteria;Verrucomicrobiota;Omnitrophia;Omnitrophales;Omnitrophaceae;Candidatus_Omnitrophus;uncultured_planctomycete	0_R1	0.000753239	7.1016e-05	0.000753239	0.000803455	0.000703023	2	region1
Bacteria;Verrucomicrobiota;Verrucomicrobiae;Methylacidiphilales;Methylacidiphilaceae;uncultured;__	0_R1	0.000150648	7.1016e-05	0.000150648	0.000200864	0.000100432	2	region1
Bacteria;Verrucomicrobiota;Verrucomicrobiae;Methylacidiphilales;Methylacidiphilaceae;uncultured;uncultured_bacterium	0_R1	0.000401727	0.000284064	0.000401727	0.000602591	0.000200864	2	region1
Bacteria;Verrucomicrobiota;Verrucomicrobiae;Opitutales;Opitutaceae;__;__	0_R1	0.000753239	0.000781177	0.000753239	0.00130561	0.000200864	2	region1
Bacteria;Verrucomicrobiota;Verrucomicrobiae;Opitutales;Opitutaceae;Cephaloticoccus;uncultured_bacterium	0_R1	0.000552375	0.000497112	0.000552375	0.000903887	0.000200864	2	region1
Bacteria;Verrucomicrobiota;Verrucomicrobiae;Opitutales;Puniceicoccaceae;MB11C04_marine_group;uncultured_marine	0_R1	0.00025108	7.1016e-05	0.00025108	0.000301296	0.000200864	2	region1
Bacteria;Verrucomicrobiota;Verrucomicrobiae;Opitutales;Puniceicoccaceae;Pelagicoccus;uncultured_bacterium	0_R1	0.000100432	0	0.000100432	0.000100432	0.000100432	2	region1
Bacteria;Verrucomicrobiota;Verrucomicrobiae;Pedosphaerales;Pedosphaeraceae;DEV008;uncultured_bacterium	0_R1	0.000150648	7.1016e-05	0.000150648	0.000200864	0.000100432	2	region1
Bacteria;Verrucomicrobiota;Verrucomicrobiae;Pedosphaerales;Pedosphaeraceae;SH3-11;uncultured_bacterium	0_R1	0.000200864	0.000142032	0.000200864	0.000301296	0.000100432	2	region1
Bacteria;Verrucomicrobiota;Verrucomicrobiae;Verrucomicrobiales;DEV007;DEV007;uncultured_deep-sea	0_R1	0.000100432	0	0.000100432	0.000100432	0.000100432	2	region1
Bacteria;Verrucomicrobiota;Verrucomicrobiae;Verrucomicrobiales;DEV007;DEV007;uncultured_marine	0_R1	0.000301296	0.000142032	0.000301296	0.000401727	0.000200864	2	region1
Bacteria;Verrucomicrobiota;Verrucomicrobiae;Verrucomicrobiales;DEV007;DEV007;uncultured_verrucomicrobium	0_R1	0.000954103	0.00035508	0.000954103	0.00120518	0.000703023	2	region1
Bacteria;WOR-1;WOR-1;WOR-1;WOR-1;WOR-1;uncultured_bacterium	0_R1	0.00025108	0.000213048	0.00025108	0.000401727	0.000100432	2	region1
Eukaryota;__;__;__;__;__;__	0_R1	0.000100432	0	0.000100432	0.000100432	0.000100432	2	region1
Archaea;Aenigmarchaeota;Aenigmarchaeia;Aenigmarchaeales;Aenigmarchaeales;Candidatus_Aenigmarchaeum;uncultured_archaeon	0_R1	0.000200864	NA	0.000200864	0.000200864	0.000200864	1	region1
Archaea;Altiarchaeota;Altiarchaeia;Altiarchaeales;Altiarchaeaceae;Candidatus_Altiarchaeum;uncultured_archaeon	0_R1	0.000100432	NA	0.000100432	0.000100432	0.000100432	1	region1
Archaea;Altiarchaeota;Altiarchaeia;Altiarchaeales;Altiarchaeaceae;Candidatus_Altiarchaeum;uncultured_euryarchaeote	0_R1	0.000301296	NA	0.000301296	0.000301296	0.000301296	1	region1
Archaea;Asgardarchaeota;Odinarchaeia;Odinarchaeia;Odinarchaeia;Odinarchaeia;uncultured_archaeon	0_R1	0.000100432	NA	0.000100432	0.000100432	0.000100432	1	region1
Archaea;Asgardarchaeota;Odinarchaeia;Odinarchaeia;Odinarchaeia;Odinarchaeia;uncultured_crenarchaeote	0_R1	0.000100432	NA	0.000100432	0.000100432	0.000100432	1	region1
Archaea;Crenarchaeota;Bathyarchaeia;Bathyarchaeia;Bathyarchaeia;Bathyarchaeia;marine_metagenome	0_R1	0.000100432	NA	0.000100432	0.000100432	0.000100432	1	region1
Archaea;Crenarchaeota;Bathyarchaeia;Bathyarchaeia;Bathyarchaeia;Bathyarchaeia;uncultured_archaeon	0_R1	0.000100432	NA	0.000100432	0.000100432	0.000100432	1	region1
Archaea;Crenarchaeota;Bathyarchaeia;Bathyarchaeia;Bathyarchaeia;Bathyarchaeia;uncultured_crenarchaeote	0_R1	0.000200864	NA	0.000200864	0.000200864	0.000200864	1	region1
Archaea;Crenarchaeota;Nitrososphaeria;Nitrosopumilales;Nitrosopumilaceae;Candidatus_Nitrosotenuis;uncultured_archaeon	0_R1	0.000100432	NA	0.000100432	0.000100432	0.000100432	1	region1
Archaea;Crenarchaeota;Nitrososphaeria;Nitrosopumilales;Nitrosopumilaceae;Cenarchaeum;uncultured_archaeon	0_R1	0.000100432	NA	0.000100432	0.000100432	0.000100432	1	region1
Archaea;Crenarchaeota;Nitrososphaeria;Nitrosopumilales;Nitrosopumilaceae;Nitrosopumilaceae;uncultured_bacterium	0_R1	0.000301296	NA	0.000301296	0.000301296	0.000301296	1	region1
Archaea;Crenarchaeota;Nitrososphaeria;Nitrosopumilales;Nitrosopumilaceae;Nitrosopumilaceae;uncultured_Nitrosopumilales	0_R1	0.000301296	NA	0.000301296	0.000301296	0.000301296	1	region1
Archaea;Crenarchaeota;Nitrososphaeria;uncultured;uncultured;uncultured;uncultured_crenarchaeote	0_R1	0.000200864	NA	0.000200864	0.000200864	0.000200864	1	region1
Archaea;Euryarchaeota;Methanobacteria;Methanobacteriales;Methanobacteriaceae;Methanobacterium;__	0_R1	0.000100432	NA	0.000100432	0.000100432	0.000100432	1	region1
Archaea;Euryarchaeota;Thermococci;Methanofastidiosales;uncultured;uncultured;uncultured_euryarchaeote	0_R1	0.000200864	NA	0.000200864	0.000200864	0.000200864	1	region1
Archaea;Euryarchaeota;Thermococci;Methanofastidiosales;uncultured;uncultured;uncultured_sediment	0_R1	0.000200864	NA	0.000200864	0.000200864	0.000200864	1	region1
Archaea;Halobacterota;Halobacteria;Halobacterales;Halococcaceae;Halococcus;__	0_R1	0.000200864	NA	0.000200864	0.000200864	0.000200864	1	region1
Archaea;Halobacterota;Halobacteria;Halobacterales;Halococcaceae;Halococcus;Halobacterium_sp.	0_R1	0.000200864	NA	0.000200864	0.000200864	0.000200864	1	region1
Archaea;Halobacterota;Halobacteria;Halobacterales;Halococcaceae;Halococcus;Halococcus_saccharolyticus	0_R1	0.000602591	NA	0.000602591	0.000602591	0.000602591	1	region1
Archaea;Halobacterota;Halobacteria;Halobacterales;Haloferacaceae;Halorussus;Halobacteriaceae_archaeon	0_R1	0.000301296	NA	0.000301296	0.000301296	0.000301296	1	region1
Archaea;Halobacterota;Halobacteria;Halobacterales;Haloferacaceae;uncultured;Halobium_salinum	0_R1	0.000602591	NA	0.000602591	0.000602591	0.000602591	1	region1
Archaea;Halobacterota;Halobacteria;Halobacterales;Halomicrobiaceae;__;__	0_R1	0.000301296	NA	0.000301296	0.000301296	0.000301296	1	region1
Archaea;Halobacterota;Halobacteria;Halobacterales;Halomicrobiaceae;Halomarina;Halomarina_rubra	0_R1	0.000301296	NA	0.000301296	0.000301296	0.000301296	1	region1
Archaea;Halobacterota;Halobacteria;Halobacterales;Halomicrobiaceae;Halomarina;uncultured_archaeon	0_R1	0.000502159	NA	0.000502159	0.000502159	0.000502159	1	region1
Archaea;Halobacterota;Halobacteria;Halobacterales;Halomicrobiaceae;Halomicroarcula;__	0_R1	0.000100432	NA	0.000100432	0.000100432	0.000100432	1	region1
Archaea;Halobacterota;Halobacteria;Halobacterales;Halomicrobiaceae;Natronomonas;uncultured_haloarchaeon	0_R1	0.000200864	NA	0.000200864	0.000200864	0.000200864	1	region1
Archaea;Halobacterota;Methanomicrobia;Methanomicrobiales;Methanomicrobiaceae;Methanofollis;uncultured_archaeon	0_R1	0.000100432	NA	0.000100432	0.000100432	0.000100432	1	region1
Archaea;Halobacterota;Methanomicrobia;Methanomicrobiales;Methanoregulaceae;Methanoregula;__	0_R1	0.000100432	NA	0.000100432	0.000100432	0.000100432	1	region1
Archaea;Halobacterota;Methanosarcinia;Methanosarciniales;Methanosarcinaceae;Methanosarcina;__	0_R1	0.000502159	NA	0.000502159	0.000502159	0.000502159	1	region1
Archaea;Iainarchaeota;Iainarchaeia;Iainarchaeales;Iainarchaeales;Candidatus_Iainarchaeum;__	0_R1	0.000100432	NA	0.000100432	0.000100432	0.000100432	1	region1
Archaea;Iainarchaeota;Iainarchaeia;Iainarchaeales;Iainarchaeales;Iainarchaeales;uncultured_euryarchaeote	0_R1	0.000100432	NA	0.000100432	0.000100432	0.000100432	1	region1
Archaea;Micrarchaeota;Micrarchaeia;Micrarchaeales;Micrarchaeales;Micrarchaeales;uncultured_crenarchaeote	0_R1	0.000100432	NA	0.000100432	0.000100432	0.000100432	1	region1
Archaea;Nanoarchaeota;Nanoarchaeia;Woesearchaeales;GW2011;AR15;uncultured_euryarchaeote	0_R1	0.000100432	NA	0.000100432	0.000100432	0.000100432	1	region1
Archaea;Nanoarchaeota;Nanoarchaeia;Woesearchaeales;SCGC_AAA011-D5;SCGC_AAA011-D5;Candidatus_Levybacteria	0_R1	0.000200864	NA	0.000200864	0.000200864	0.000200864	1	region1
Archaea;Nanoarchaeota;Nanoarchaeia;Woesearchaeales;SCGC_AAA011-D5;SCGC_AAA011-D5;Candidatus_Staskawiczbacteria	0_R1	0.000301296	NA	0.000301296	0.000301296	0.000301296	1	region1
Archaea;Nanoarchaeota;Nanoarchaeia;Woesearchaeales;SCGC_AAA286-E23;SCGC_AAA286-E23;metagenome	0_R1	0.000200864	NA	0.000200864	0.000200864	0.000200864	1	region1
Archaea;Nanoarchaeota;Nanoarchaeia;Woesearchaeales;SCGC_AAA286-E23;SCGC_AAA286-E23;uncultured_euryarchaeote	0_R1	0.000100432	NA	0.000100432	0.000100432	0.000100432	1	region1
Archaea;Nanoarchaeota;Nanoarchaeia;Woesearchaeales;Woesearchaeales;Woesearchaeales;Candidatus_Pacearchaeota	0_R1	0.000100432	NA	0.000100432	0.000100432	0.000100432	1	region1
Archaea;Nanoarchaeota;Nanoarchaeia;Woesearchaeales;Woesearchaeales;Woesearchaeales;Nanoarchaeota_archaeon	0_R1	0.000200864	NA	0.000200864	0.000200864	0.000200864	1	region1
Archaea;Nanoarchaeota;Nanoarchaeia;Woesearchaeales;Woesearchaeales;Woesearchaeales;unidentified_archaeon	0_R1	0.000301296	NA	0.000301296	0.000301296	0.000301296	1	region1
Archaea;Thermoplasmatota;Thermoplasmata;Marine_Benthic_Group_D_and_DHVEG-1;Marine_Benthic_Group_D_and_DHVEG-1;Marine_Benthic_Group_D_and_DHVEG-1;__	0_R1	0.000200864	NA	0.000200864	0.000200864	0.000200864	1	region1
Archaea;Thermoplasmatota;Thermoplasmata;Marine_Benthic_Group_D_and_DHVEG-1;Marine_Benthic_Group_D_and_DHVEG-1;Marine_Benthic_Group_D_and_DHVEG-1;uncultured_Thermoplasmatales	0_R1	0.000200864	NA	0.000200864	0.000200864	0.000200864	1	region1
Archaea;Thermoplasmatota;Thermoplasmata;Methanomassiliicoccales;Methanomethylophilaceae;Candidatus_Methanoplasma;uncultured_archaeon	0_R1	0.000100432	NA	0.000100432	0.000100432	0.000100432	1	region1
Archaea;Thermoplasmatota;Thermoplasmatota;Thermoplasmatota;Thermoplasmatota;uncultured;uncultured_euryarchaeote	0_R1	0.000100432	NA	0.000100432	0.000100432	0.000100432	1	region1
Bacteria;Abditibacteriota;Abditibacteria;Abditibacteriales;Abditibacteriaceae;Abditibacterium;uncultured_bacterium	0_R1	0.000100432	NA	0.000100432	0.000100432	0.000100432	1	region1
Bacteria;Acetothermia;Acetothermiia;Acetothermiia;Acetothermiia;Acetothermiia;uncultured_bacterium	0_R1	0.000301296	NA	0.000301296	0.000301296	0.000301296	1	region1
Bacteria;Acidobacteriota;Acidobacteriae;__;__;__;__	0_R1	0.00160691	NA	0.00160691	0.00160691	0.00160691	1	region1
Bacteria;Acidobacteriota;Acidobacteriae;Acidobacteriales;__;__;__	0_R1	0.00110475	NA	0.00110475	0.00110475	0.00110475	1	region1
Bacteria;Acidobacteriota;Acidobacteriae;Subgroup_15;Subgroup_15;Subgroup_15;uncultured_bacterium	0_R1	0.000200864	NA	0.000200864	0.000200864	0.000200864	1	region1
Bacteria;Acidobacteriota;Acidobacteriae;Subgroup_2;Subgroup_2;Subgroup_2;uncultured_Acidobacterium	0_R1	0.000100432	NA	0.000100432	0.000100432	0.000100432	1	region1
Bacteria;Acidobacteriota;Acidobacteriae;Subgroup_2;Subgroup_2;Subgroup_2;uncultured_bacterium	0_R1	0.000200864	NA	0.000200864	0.000200864	0.000200864	1	region1
Bacteria;Acidobacteriota;Acidobacteriota;Acidobacteriota;Acidobacteriota;Acidobacteriota;uncultured_bacterium	0_R1	0.000100432	NA	0.000100432	0.000100432	0.000100432	1	region1
Bacteria;Acidobacteriota;Aminicenantia;Aminicenantales;Aminicenantales;Aminicenantales;__	0_R1	0.000100432	NA	0.000100432	0.000100432	0.000100432	1	region1
Bacteria;Acidobacteriota;Blastocatellia;11-24;11-24;11-24;uncultured_Acidobacteria	0_R1	0.000100432	NA	0.000100432	0.000100432	0.000100432	1	region1
Bacteria;Acidobacteriota;Blastocatellia;Blastocatellales;Blastocatellaceae;Blastocatella;uncultured_Acidobacteria	0_R1	0.000200864	NA	0.000200864	0.000200864	0.000200864	1	region1
Bacteria;Acidobacteriota;Holophagae;Acanthopleuribacterales;Acanthopleuribacteraceae;Acanthopleuribacter;Acidobacteria_bacterium	0_R1	0.000301296	NA	0.000301296	0.000301296	0.000301296	1	region1
Bacteria;Acidobacteriota;Subgroup_18;Subgroup_18;Subgroup_18;Subgroup_18;__	0_R1	0.000301296	NA	0.000301296	0.000301296	0.000301296	1	region1
Bacteria;Acidobacteriota;Subgroup_25;Subgroup_25;Subgroup_25;Subgroup_25;uncultured_bacterium	0_R1	0.000301296	NA	0.000301296	0.000301296	0.000301296	1	region1
Bacteria;Acidobacteriota;Subgroup_5;Subgroup_5;Subgroup_5;Subgroup_5;__	0_R1	0.000100432	NA	0.000100432	0.000100432	0.000100432	1	region1
Bacteria;Acidobacteriota;Thermoanaerobaculia;Thermoanaerobaculales;Thermoanaerobaculaceae;Subgroup_10;uncultured_Acidobacteria	0_R1	0.000301296	NA	0.000301296	0.000301296	0.000301296	1	region1
Bacteria;Acidobacteriota;Thermoanaerobaculia;Thermoanaerobaculales;Thermoanaerobaculaceae;Subgroup_10;uncultured_Acidobacterium	0_R1	0.000301296	NA	0.000301296	0.000301296	0.000301296	1	region1
Bacteria;Acidobacteriota;Vicinamibacteria;Subgroup_17;Subgroup_17;Subgroup_17;metagenome	0_R1	0.000100432	NA	0.000100432	0.000100432	0.000100432	1	region1
Bacteria;Acidobacteriota;Vicinamibacteria;Subgroup_9;Subgroup_9;Subgroup_9;__	0_R1	0.000200864	NA	0.000200864	0.000200864	0.000200864	1	region1
Bacteria;Acidobacteriota;Vicinamibacteria;Vicinamibacterales;__;__;__	0_R1	0.000200864	NA	0.000200864	0.000200864	0.000200864	1	region1
Bacteria;Acidobacteriota;Vicinamibacteria;Vicinamibacterales;Vicinamibacteraceae;Vicinamibacteraceae;uncultured_bacterium	0_R1	0.000200864	NA	0.000200864	0.000200864	0.000200864	1	region1
Bacteria;Actinobacteriota;Acidimicrobiia;Actinomarinales;Actinomarinales;Actinomarinales;uncultured_bacterium	0_R1	0.000301296	NA	0.000301296	0.000301296	0.000301296	1	region1
Bacteria;Actinobacteriota;Acidimicrobiia;Actinomarinales;uncultured;uncultured;uncultured_Acidimicrobiales	0_R1	0.000100432	NA	0.000100432	0.000100432	0.000100432	1	region1
Bacteria;Actinobacteriota;Acidimicrobiia;Actinomarinales;uncultured;uncultured;uncultured_organism	0_R1	0.000200864	NA	0.000200864	0.000200864	0.000200864	1	region1
Bacteria;Actinobacteriota;Acidimicrobiia;Actinomarinales;uncultured;uncultured;uncultured_sediment	0_R1	0.000301296	NA	0.000301296	0.000301296	0.000301296	1	region1
Bacteria;Actinobacteriota;Acidimicrobiia;IMCC26256;IMCC26256;IMCC26256;uncultured_bacterium	0_R1	0.000200864	NA	0.000200864	0.000200864	0.000200864	1	region1
Bacteria;Actinobacteriota;Acidimicrobiia;Microtrichales;Ilumatobacteraceae;__;__	0_R1	0.000100432	NA	0.000100432	0.000100432	0.000100432	1	region1
Bacteria;Actinobacteriota;Acidimicrobiia;Microtrichales;Ilumatobacteraceae;CL500-29_marine_group;bacterium_enrichment	0_R1	0.000502159	NA	0.000502159	0.000502159	0.000502159	1	region1
Bacteria;Actinobacteriota;Acidimicrobiia;Microtrichales;Ilumatobacteraceae;CL500-29_marine_group;uncultured_Acidimicrobiia	0_R1	0.000200864	NA	0.000200864	0.000200864	0.000200864	1	region1
Bacteria;Actinobacteriota;Acidimicrobiia;Microtrichales;Ilumatobacteraceae;uncultured;uncultured_bacterium	0_R1	0.000200864	NA	0.000200864	0.000200864	0.000200864	1	region1
Bacteria;Actinobacteriota;Acidimicrobiia;Microtrichales;Microtrichaceae;Sva0996_marine_group;uncultured_Acidimicrobiia	0_R1	0.000100432	NA	0.000100432	0.000100432	0.000100432	1	region1
Bacteria;Actinobacteriota;Acidimicrobiia;Microtrichales;uncultured;uncultured;uncultured_bacterium	0_R1	0.000100432	NA	0.000100432	0.000100432	0.000100432	1	region1
Bacteria;Actinobacteriota;Actinobacteria;Actinomycetales;Actinomycetaceae;Actinomyces;__	0_R1	0.000401727	NA	0.000401727	0.000401727	0.000401727	1	region1
Bacteria;Actinobacteriota;Actinobacteria;Actinomycetales;Actinomycetaceae;Actinomyces;Actinomyces_dentalis	0_R1	0.000100432	NA	0.000100432	0.000100432	0.000100432	1	region1
Bacteria;Actinobacteriota;Actinobacteria;Corynebacteriales;Corynebacteriaceae;Corynebacterium;Corynebacterium_mycetoides	0_R1	0.000301296	NA	0.000301296	0.000301296	0.000301296	1	region1
Bacteria;Actinobacteriota;Actinobacteria;Corynebacteriales;Corynebacteriaceae;Corynebacterium;Corynebacterium_propinquum	0_R1	0.000502159	NA	0.000502159	0.000502159	0.000502159	1	region1
Bacteria;Actinobacteriota;Actinobacteria;Frankiales;Frankiales;Frankiales;uncultured_bacterium	0_R1	0.000100432	NA	0.000100432	0.000100432	0.000100432	1	region1
Bacteria;Actinobacteriota;Actinobacteria;Frankiales;Geodermatophilaceae;Geodermatophilus;__	0_R1	0.000200864	NA	0.000200864	0.000200864	0.000200864	1	region1
Bacteria;Actinobacteriota;Actinobacteria;Frankiales;Sporichthyaceae;hgcI_clade;Actinobacteria_bacterium	0_R1	0.000100432	NA	0.000100432	0.000100432	0.000100432	1	region1
Bacteria;Actinobacteriota;Actinobacteria;Frankiales;Sporichthyaceae;Sporichthya;uncultured_bacterium	0_R1	0.000301296	NA	0.000301296	0.000301296	0.000301296	1	region1
Bacteria;Actinobacteriota;Actinobacteria;Frankiales;Sporichthyaceae;Sporichthyaceae;__	0_R1	0.000502159	NA	0.000502159	0.000502159	0.000502159	1	region1
Bacteria;Actinobacteriota;Actinobacteria;KIST-JJY010;KIST-JJY010;KIST-JJY010;uncultured_bacterium	0_R1	0.000200864	NA	0.000200864	0.000200864	0.000200864	1	region1
Bacteria;Actinobacteriota;Actinobacteria;Micrococcales;__;__;__	0_R1	0.000100432	NA	0.000100432	0.000100432	0.000100432	1	region1
Bacteria;Actinobacteriota;Actinobacteria;Micrococcales;Bogoriellaceae;Georgenia;__	0_R1	0.000200864	NA	0.000200864	0.000200864	0.000200864	1	region1
Bacteria;Actinobacteriota;Actinobacteria;Micrococcales;Brevibacteriaceae;Brevibacterium;__	0_R1	0.000100432	NA	0.000100432	0.000100432	0.000100432	1	region1
Bacteria;Actinobacteriota;Actinobacteria;Micrococcales;Demequinaceae;Demequina;__	0_R1	0.000100432	NA	0.000100432	0.000100432	0.000100432	1	region1
Bacteria;Actinobacteriota;Actinobacteria;Micrococcales;Dermacoccaceae;Kytococcus;Kytococcus_sp.	0_R1	0.000200864	NA	0.000200864	0.000200864	0.000200864	1	region1
Bacteria;Actinobacteriota;Actinobacteria;Micrococcales;Intrasporangiaceae;Ornithinimicrobium;__	0_R1	0.000200864	NA	0.000200864	0.000200864	0.000200864	1	region1
Bacteria;Actinobacteriota;Actinobacteria;Micrococcales;Microbacteriaceae;__;__	0_R1	0.000502159	NA	0.000502159	0.000502159	0.000502159	1	region1
Bacteria;Actinobacteriota;Actinobacteria;Micrococcales;Microbacteriaceae;Aurantimicrobium;__	0_R1	0.000200864	NA	0.000200864	0.000200864	0.000200864	1	region1
Bacteria;Actinobacteriota;Actinobacteria;Micrococcales;Microbacteriaceae;MWH-Ta3;__	0_R1	0.000200864	NA	0.000200864	0.000200864	0.000200864	1	region1
Bacteria;Actinobacteriota;Actinobacteria;Micrococcales;Micrococcaceae;__;__	0_R1	0.00190821	NA	0.00190821	0.00190821	0.00190821	1	region1
Bacteria;Actinobacteriota;Actinobacteria;Micromonosporales;Micromonosporaceae;__;__	0_R1	0.000200864	NA	0.000200864	0.000200864	0.000200864	1	region1
Bacteria;Actinobacteriota;Actinobacteria;Micromonosporales;Micromonosporaceae;Longispora;uncultured_bacterium	0_R1	0.00100432	NA	0.00100432	0.00100432	0.00100432	1	region1
Bacteria;Actinobacteriota;Actinobacteria;Nitriliruptorales;Nitriliruptoraceae;Nitriliruptoraceae;__	0_R1	0.000502159	NA	0.000502159	0.000502159	0.000502159	1	region1
Bacteria;Actinobacteriota;Actinobacteria;Propionibacteriales;Nocardioidaceae;Aeromicrobium;__	0_R1	0.000200864	NA	0.000200864	0.000200864	0.000200864	1	region1
Bacteria;Actinobacteriota;Actinobacteria;Propionibacteriales;Nocardioidaceae;Nocardioides;Marmoricola_sp.	0_R1	0.000100432	NA	0.000100432	0.000100432	0.000100432	1	region1
Bacteria;Actinobacteriota;Actinobacteria;Propionibacteriales;Nocardioidaceae;Nocardioides;Nocardioides_sp.	0_R1	0.000100432	NA	0.000100432	0.000100432	0.000100432	1	region1
Bacteria;Actinobacteriota;Actinobacteria;Propionibacteriales;Propionibacteriaceae;uncultured;metagenome	0_R1	0.000200864	NA	0.000200864	0.000200864	0.000200864	1	region1
Bacteria;Actinobacteriota;Coriobacteriia;OPB41;OPB41;OPB41;__	0_R1	0.000301296	NA	0.000301296	0.000301296	0.000301296	1	region1
Bacteria;Actinobacteriota;MB-A2-108;MB-A2-108;MB-A2-108;MB-A2-108;uncultured_bacterium	0_R1	0.000301296	NA	0.000301296	0.000301296	0.000301296	1	region1
Bacteria;Actinobacteriota;RBG-16-55-12;RBG-16-55-12;RBG-16-55-12;RBG-16-55-12;uncultured_actinomycete	0_R1	0.000200864	NA	0.000200864	0.000200864	0.000200864	1	region1
Bacteria;Actinobacteriota;Rubrobacteria;Rubrobacterales;Rubrobacteriaceae;Rubrobacter;__	0_R1	0.000100432	NA	0.000100432	0.000100432	0.000100432	1	region1
Bacteria;Actinobacteriota;Rubrobacteria;Rubrobacterales;Rubrobacteriaceae;Rubrobacter;uncultured_eubacterium	0_R1	0.000301296	NA	0.000301296	0.000301296	0.000301296	1	region1
Bacteria;Actinobacteriota;Thermoleophilia;__;__;__;__	0_R1	0.000301296	NA	0.000301296	0.000301296	0.000301296	1	region1
Bacteria;Actinobacteriota;Thermoleophilia;Gaiellales;Gaiellaceae;Gaiella;__	0_R1	0.000200864	NA	0.000200864	0.000200864	0.000200864	1	region1
Bacteria;Actinobacteriota;Thermoleophilia;Gaiellales;uncultured;uncultured;uncultured_organism	0_R1	0.000100432	NA	0.000100432	0.000100432	0.000100432	1	region1
Bacteria;Actinobacteriota;Thermoleophilia;Solirubrobacterales;Solirubrobacteraceae;Solirubrobacter;uncultured_bacterium	0_R1	0.000200864	NA	0.000200864	0.000200864	0.000200864	1	region1
Bacteria;Actinobacteriota;Thermoleophilia;Solirubrobacterales;Solirubrobacteraceae;uncultured;Phytoplasma_sp.	0_R1	0.000200864	NA	0.000200864	0.000200864	0.000200864	1	region1
Bacteria;Actinobacteriota;WCHB1-81;WCHB1-81;WCHB1-81;WCHB1-81;uncultured_actinobacterium	0_R1	0.000200864	NA	0.000200864	0.000200864	0.000200864	1	region1
Bacteria;Alphaproteobacteria;Alphaproteobacteria;Acetobacterales;Acetobacteraceae;__;__	0_R1	0.000100432	NA	0.000100432	0.000100432	0.000100432	1	region1
Bacteria;Alphaproteobacteria;Alphaproteobacteria;Acetobacterales;Acetobacteraceae;Muricoccus;__	0_R1	0.000100432	NA	0.000100432	0.000100432	0.000100432	1	region1
Bacteria;Alphaproteobacteria;Alphaproteobacteria;Acetobacterales;Acetobacteraceae;Roseomonas;Roseomonas_genomospecies	0_R1	0.000100432	NA	0.000100432	0.000100432	0.000100432	1	region1
Bacteria;Alphaproteobacteria;Alphaproteobacteria;Acetobacterales;Acetobacterales;Acetobacterales;uncultured_Alphaproteobacteria	0_R1	0.000100432	NA	0.000100432	0.000100432	0.000100432	1	region1
Bacteria;Alphaproteobacteria;Alphaproteobacteria;Alphaproteobacteria_Incertae_Sedis;Unknown_Family;__;__	0_R1	0.000301296	NA	0.000301296	0.000301296	0.000301296	1	region1
Bacteria;Alphaproteobacteria;Alphaproteobacteria;Alphaproteobacteria_Incertae_Sedis;Unknown_Family;Acuticoccus;uncultured_Rhizobiales	0_R1	0.000100432	NA	0.000100432	0.000100432	0.000100432	1	region1
Bacteria;Alphaproteobacteria;Alphaproteobacteria;Alphaproteobacteria_Incertae_Sedis;Unknown_Family;uncultured;uncultured_Alphaproteobacteria	0_R1	0.000200864	NA	0.000200864	0.000200864	0.000200864	1	region1
Bacteria;Alphaproteobacteria;Alphaproteobacteria;Caedibacterales;Caedibacteraceae;uncultured;uncultured_bacterium	0_R1	0.000100432	NA	0.000100432	0.000100432	0.000100432	1	region1
Bacteria;Alphaproteobacteria;Alphaproteobacteria;Caulobacterales;Caulobacteraceae;Brevundimonas;Brevundimonas_balnearis	0_R1	0.000200864	NA	0.000200864	0.000200864	0.000200864	1	region1
Bacteria;Alphaproteobacteria;Alphaproteobacteria;Caulobacterales;Caulobacteraceae;Brevundimonas;Brevundimonas_diminuta	0_R1	0.000100432	NA	0.000100432	0.000100432	0.000100432	1	region1
Bacteria;Alphaproteobacteria;Alphaproteobacteria;Caulobacterales;Caulobacteraceae;uncultured;__	0_R1	0.000100432	NA	0.000100432	0.000100432	0.000100432	1	region1
Bacteria;Alphaproteobacteria;Alphaproteobacteria;Caulobacterales;Hyphomonadaceae;Henriciella;uncultured_bacterium	0_R1	0.000100432	NA	0.000100432	0.000100432	0.000100432	1	region1
Bacteria;Alphaproteobacteria;Alphaproteobacteria;Caulobacterales;Hyphomonadaceae;Hirschia;uncultured_bacterium	0_R1	0.000100432	NA	0.000100432	0.000100432	0.000100432	1	region1
Bacteria;Alphaproteobacteria;Alphaproteobacteria;Caulobacterales;Hyphomonadaceae;Hyphomonas;uncultured_bacterium	0_R1	0.000401727	NA	0.000401727	0.000401727	0.000401727	1	region1
Bacteria;Alphaproteobacteria;Alphaproteobacteria;Caulobacterales;Hyphomonadaceae;Maricaulis;uncultured_bacterium	0_R1	0.000301296	NA	0.000301296	0.000301296	0.000301296	1	region1
Bacteria;Alphaproteobacteria;Alphaproteobacteria;Caulobacterales;Hyphomonadaceae;Ponticaulis;uncultured_bacterium	0_R1	0.000100432	NA	0.000100432	0.000100432	0.000100432	1	region1
Bacteria;Alphaproteobacteria;Alphaproteobacteria;Caulobacterales;Hyphomonadaceae;Robiginitomaculum;uncultured_bacterium	0_R1	0.000200864	NA	0.000200864	0.000200864	0.000200864	1	region1
Bacteria;Alphaproteobacteria;Alphaproteobacteria;Caulobacterales;Hyphomonadaceae;UKL13-1;uncultured_bacterium	0_R1	0.000100432	NA	0.000100432	0.000100432	0.000100432	1	region1
Bacteria;Alphaproteobacteria;Alphaproteobacteria;Caulobacterales;Parvularculaceae;Amphiplicatus;__	0_R1	0.000301296	NA	0.000301296	0.000301296	0.000301296	1	region1
Bacteria;Alphaproteobacteria;Alphaproteobacteria;Caulobacterales;Parvularculaceae;Parvularcula;uncultured_bacterium	0_R1	0.000100432	NA	0.000100432	0.000100432	0.000100432	1	region1
Bacteria;Alphaproteobacteria;Alphaproteobacteria;Defluviicoccales;Defluviicoccaceae;Defluviicoccus;__	0_R1	0.000100432	NA	0.000100432	0.000100432	0.000100432	1	region1
Bacteria;Alphaproteobacteria;Alphaproteobacteria;Emcibacterales;Emcibacteraceae;Emcibacter;carbazole-degrading_bacterium	0_R1	0.000200864	NA	0.000200864	0.000200864	0.000200864	1	region1
Bacteria;Alphaproteobacteria;Alphaproteobacteria;Ferrovibrionales;Ferrovibrionales;Taonella;uncultured_bacterium	0_R1	0.000502159	NA	0.000502159	0.000502159	0.000502159	1	region1
Bacteria;Alphaproteobacteria;Alphaproteobacteria;Ferrovibrionales;Ferrovibrionales;uncultured;uncultured_bacterium	0_R1	0.000301296	NA	0.000301296	0.000301296	0.000301296	1	region1
Bacteria;Alphaproteobacteria;Alphaproteobacteria;Holosporales;Holosporaceae;__;__	0_R1	0.00110475	NA	0.00110475	0.00110475	0.00110475	1	region1
Bacteria;Alphaproteobacteria;Alphaproteobacteria;Holosporales;Holosporaceae;Candidatus_Gortzia;uncultured_bacterium	0_R1	0.000100432	NA	0.000100432	0.000100432	0.000100432	1	region1
Bacteria;Alphaproteobacteria;Alphaproteobacteria;Holosporales;Holosporaceae;Holospora;uncultured_bacterium	0_R1	0.000100432	NA	0.000100432	0.000100432	0.000100432	1	region1
Bacteria;Alphaproteobacteria;Alphaproteobacteria;Kiloniellales;Fodinicurvataceae;Rhodovibrio;Rhodovibrio_sp.	0_R1	0.000100432	NA	0.000100432	0.000100432	0.000100432	1	region1
Bacteria;Alphaproteobacteria;Alphaproteobacteria;Kiloniellales;Kiloniellaceae;Limibacillus;uncultured_bacterium	0_R1	0.000100432	NA	0.000100432	0.000100432	0.000100432	1	region1
Bacteria;Alphaproteobacteria;Alphaproteobacteria;Kiloniellales;Kiloniellaceae;Tagaea;uncultured_bacterium	0_R1	0.000100432	NA	0.000100432	0.000100432	0.000100432	1	region1
Bacteria;Alphaproteobacteria;Alphaproteobacteria;Kiloniellales;Kiloniellaceae;uncultured;uncultured_Alphaproteobacteria	0_R1	0.000100432	NA	0.000100432	0.000100432	0.000100432	1	region1
Bacteria;Alphaproteobacteria;Alphaproteobacteria;Kiloniellales;Kiloniellaceae;uncultured;uncultured_bacterium	0_R1	0.000502159	NA	0.000502159	0.000502159	0.000502159	1	region1
Bacteria;Alphaproteobacteria;Alphaproteobacteria;Kordiimonadales;Kordiimonadaceae;Kordiimonas;__	0_R1	0.000200864	NA	0.000200864	0.000200864	0.000200864	1	region1
Bacteria;Alphaproteobacteria;Alphaproteobacteria;Kordiimonadales;Kordiimonadaceae;Kordiimonas;alpha_proteobacterium	0_R1	0.000100432	NA	0.000100432	0.000100432	0.000100432	1	region1
Bacteria;Alphaproteobacteria;Alphaproteobacteria;Kordiimonadales;Kordiimonadaceae;Kordiimonas;Kordiimonas_lipolytica	0_R1	0.000301296	NA	0.000301296	0.000301296	0.000301296	1	region1
Bacteria;Alphaproteobacteria;Alphaproteobacteria;Kordiimonadales;Temperatibacteraceae;Temperatibacter;Temperatibacter_marinus	0_R1	0.000200864	NA	0.000200864	0.000200864	0.000200864	1	region1
Bacteria;Alphaproteobacteria;Alphaproteobacteria;Micavibrionales;Micavibrionaceae;uncultured;marine_metagenome	0_R1	0.000602591	NA	0.000602591	0.000602591	0.000602591	1	region1
Bacteria;Alphaproteobacteria;Alphaproteobacteria;Micavibrionales;Micavibrionaceae;uncultured;uncultured_Alphaproteobacteria	0_R1	0.000301296	NA	0.000301296	0.000301296	0.000301296	1	region1
Bacteria;Alphaproteobacteria;Alphaproteobacteria;Micavibrionales;uncultured;uncultured;uncultured_Rhodospirillales	0_R1	0.000200864	NA	0.000200864	0.000200864	0.000200864	1	region1
Bacteria;Alphaproteobacteria;Alphaproteobacteria;Micropepsales;Micropepsaceae;uncultured;uncultured_bacterium	0_R1	0.000100432	NA	0.000100432	0.000100432	0.000100432	1	region1
Bacteria;Alphaproteobacteria;Alphaproteobacteria;Paracaedibacterales;Paracaedibacteraceae;Candidatus_Finniella;__	0_R1	0.000502159	NA	0.000502159	0.000502159	0.000502159	1	region1
Bacteria;Alphaproteobacteria;Alphaproteobacteria;Paracaedibacterales;Paracaedibacteraceae;Candidatus_Finniella;Candidatus_Finniella	0_R1	0.00110475	NA	0.00110475	0.00110475	0.00110475	1	region1
Bacteria;Alphaproteobacteria;Alphaproteobacteria;Paracaedibacterales;Paracaedibacteraceae;Candidatus_Paracaedibacter;metagenome	0_R1	0.000301296	NA	0.000301296	0.000301296	0.000301296	1	region1
Bacteria;Alphaproteobacteria;Alphaproteobacteria;Paracaedibacterales;Paracaedibacteraceae;uncultured;uncultured_Rickettsiales	0_R1	0.000100432	NA	0.000100432	0.000100432	0.000100432	1	region1
Bacteria;Alphaproteobacteria;Alphaproteobacteria;Parvibaculales;OCS116_clade;OCS116_clade;__	0_R1	0.000100432	NA	0.000100432	0.000100432	0.000100432	1	region1
Bacteria;Alphaproteobacteria;Alphaproteobacteria;Parvibaculales;OCS116_clade;OCS116_clade;uncultured_marine	0_R1	0.000703023	NA	0.000703023	0.000703023	0.000703023	1	region1
Bacteria;Alphaproteobacteria;Alphaproteobacteria;Parvibaculales;Parvibaculaceae;Mf105b01;__	0_R1	0.000803455	NA	0.000803455	0.000803455	0.000803455	1	region1
Bacteria;Alphaproteobacteria;Alphaproteobacteria;Parvibaculales;Parvibaculaceae;uncultured;uncultured_Alphaproteobacteria	0_R1	0.000100432	NA	0.000100432	0.000100432	0.000100432	1	region1
Bacteria;Alphaproteobacteria;Alphaproteobacteria;Puniceispirillales;SAR116_clade;SAR116_clade;uncultured_bacterium	0_R1	0.000100432	NA	0.000100432	0.000100432	0.000100432	1	region1
Bacteria;Alphaproteobacteria;Alphaproteobacteria;Puniceispirillales;uncultured;uncultured;uncultured_bacterium	0_R1	0.000100432	NA	0.000100432	0.000100432	0.000100432	1	region1
Bacteria;Alphaproteobacteria;Alphaproteobacteria;Rhizobiales;A0839;A0839;__	0_R1	0.000200864	NA	0.000200864	0.000200864	0.000200864	1	region1
Bacteria;Alphaproteobacteria;Alphaproteobacteria;Rhizobiales;Beijerinckiaceae;Methylocystis;__	0_R1	0.000401727	NA	0.000401727	0.000401727	0.000401727	1	region1
Bacteria;Alphaproteobacteria;Alphaproteobacteria;Rhizobiales;Beijerinckiaceae;Microvirga;__	0_R1	0.000100432	NA	0.000100432	0.000100432	0.000100432	1	region1
Bacteria;Alphaproteobacteria;Alphaproteobacteria;Rhizobiales;C2U;C2U;uncultured_bacterium	0_R1	0.000100432	NA	0.000100432	0.000100432	0.000100432	1	region1
Bacteria;Alphaproteobacteria;Alphaproteobacteria;Rhizobiales;Devosiaceae;__;__	0_R1	0.000200864	NA	0.000200864	0.000200864	0.000200864	1	region1
Bacteria;Alphaproteobacteria;Alphaproteobacteria;Rhizobiales;Devosiaceae;Pelagibacterium;uncultured_Alphaproteobacteria	0_R1	0.000200864	NA	0.000200864	0.000200864	0.000200864	1	region1
Bacteria;Alphaproteobacteria;Alphaproteobacteria;Rhizobiales;Devosiaceae;uncultured;uncultured_bacterium	0_R1	0.000200864	NA	0.000200864	0.000200864	0.000200864	1	region1
Bacteria;Alphaproteobacteria;Alphaproteobacteria;Rhizobiales;Hyphomicrobiaceae;Filomicrobium;__	0_R1	0.000100432	NA	0.000100432	0.000100432	0.000100432	1	region1
Bacteria;Alphaproteobacteria;Alphaproteobacteria;Rhizobiales;Hyphomicrobiaceae;Pedomicrobium;uncultured_bacterium	0_R1	0.000502159	NA	0.000502159	0.000502159	0.000502159	1	region1
Bacteria;Alphaproteobacteria;Alphaproteobacteria;Rhizobiales;Hyphomicrobiaceae;uncultured;__	0_R1	0.000200864	NA	0.000200864	0.000200864	0.000200864	1	region1
Bacteria;Alphaproteobacteria;Alphaproteobacteria;Rhizobiales;Lutibaculaceae;Lutibaculum;Lutibaculum_sp.	0_R1	0.000100432	NA	0.000100432	0.000100432	0.000100432	1	region1
Bacteria;Alphaproteobacteria;Alphaproteobacteria;Rhizobiales;Methyloligellaceae;__;__	0_R1	0.000502159	NA	0.000502159	0.000502159	0.000502159	1	region1
Bacteria;Alphaproteobacteria;Alphaproteobacteria;Rhizobiales;Rhizobiaceae;Ahrensia;__	0_R1	0.000602591	NA	0.000602591	0.000602591	0.000602591	1	region1
Bacteria;Alphaproteobacteria;Alphaproteobacteria;Rhizobiales;Rhizobiaceae;Aureimonas;__	0_R1	0.000200864	NA	0.000200864	0.000200864	0.000200864	1	region1
Bacteria;Alphaproteobacteria;Alphaproteobacteria;Rhizobiales;Rhizobiaceae;Mesorhizobium;__	0_R1	0.000100432	NA	0.000100432	0.000100432	0.000100432	1	region1
Bacteria;Alphaproteobacteria;Alphaproteobacteria;Rhizobiales;Rhizobiaceae;Nitratireductor;Nitratireductor_basaltis	0_R1	0.000301296	NA	0.000301296	0.000301296	0.000301296	1	region1
Bacteria;Alphaproteobacteria;Alphaproteobacteria;Rhizobiales;Rhizobiaceae;uncultured;Pararhizobium_haloflavum	0_R1	0.000200864	NA	0.000200864	0.000200864	0.000200864	1	region1
Bacteria;Alphaproteobacteria;Alphaproteobacteria;Rhizobiales;Rhizobiaceae;uncultured;Rhizobiales_bacterium	0_R1	0.000602591	NA	0.000602591	0.000602591	0.000602591	1	region1
Bacteria;Alphaproteobacteria;Alphaproteobacteria;Rhizobiales;Rhizobiaceae;uncultured;uncultured_Alphaproteobacteria	0_R1	0.000401727	NA	0.000401727	0.000401727	0.000401727	1	region1
Bacteria;Alphaproteobacteria;Alphaproteobacteria;Rhizobiales;Rhizobiales_Incertae_Sedis;Anderseniella;__	0_R1	0.000200864	NA	0.000200864	0.000200864	0.000200864	1	region1
Bacteria;Alphaproteobacteria;Alphaproteobacteria;Rhizobiales;Rhizobiales_Incertae_Sedis;Phreatobacter;__	0_R1	0.000100432	NA	0.000100432	0.000100432	0.000100432	1	region1
Bacteria;Alphaproteobacteria;Alphaproteobacteria;Rhizobiales;Rhizobiales_Incertae_Sedis;uncultured;__	0_R1	0.000100432	NA	0.000100432	0.000100432	0.000100432	1	region1
Bacteria;Alphaproteobacteria;Alphaproteobacteria;Rhizobiales;Rhizobiales_Incertae_Sedis;uncultured;uncultured_Alphaproteobacteria	0_R1	0.000100432	NA	0.000100432	0.000100432	0.000100432	1	region1
Bacteria;Alphaproteobacteria;Alphaproteobacteria;Rhizobiales;Stappiaceae;Pannonibacter;__	0_R1	0.000100432	NA	0.000100432	0.000100432	0.000100432	1	region1
Bacteria;Alphaproteobacteria;Alphaproteobacteria;Rhizobiales;Stappiaceae;Stappia;__	0_R1	0.000100432	NA	0.000100432	0.000100432	0.000100432	1	region1
Bacteria;Alphaproteobacteria;Alphaproteobacteria;Rhizobiales;uncultured;uncultured;uncultured_bacterium	0_R1	0.000401727	NA	0.000401727	0.000401727	0.000401727	1	region1
Bacteria;Alphaproteobacteria;Alphaproteobacteria;Rhizobiales;Xanthobacteraceae;__;__	0_R1	0.000301296	NA	0.000301296	0.000301296	0.000301296	1	region1
Bacteria;Alphaproteobacteria;Alphaproteobacteria;Rhodobacterales;Rhodobacteraceae;Albimonas;uncultured_bacterium	0_R1	0.000301296	NA	0.000301296	0.000301296	0.000301296	1	region1
Bacteria;Alphaproteobacteria;Alphaproteobacteria;Rhodobacterales;Rhodobacteraceae;Amaricoccus;__	0_R1	0.000100432	NA	0.000100432	0.000100432	0.000100432	1	region1
Bacteria;Alphaproteobacteria;Alphaproteobacteria;Rhodobacterales;Rhodobacteraceae;Ascidiaceihabitans;__	0_R1	0.000100432	NA	0.000100432	0.000100432	0.000100432	1	region1
Bacteria;Alphaproteobacteria;Alphaproteobacteria;Rhodobacterales;Rhodobacteraceae;Halodurantibacterium;uncultured_bacterium	0_R1	0.000100432	NA	0.000100432	0.000100432	0.000100432	1	region1
Bacteria;Alphaproteobacteria;Alphaproteobacteria;Rhodobacterales;Rhodobacteraceae;Jannaschia;Jannaschia_sp.	0_R1	0.000401727	NA	0.000401727	0.000401727	0.000401727	1	region1
Bacteria;Alphaproteobacteria;Alphaproteobacteria;Rhodobacterales;Rhodobacteraceae;Litorimicrobium;uncultured_Alphaproteobacteria	0_R1	0.000200864	NA	0.000200864	0.000200864	0.000200864	1	region1
Bacteria;Alphaproteobacteria;Alphaproteobacteria;Rhodobacterales;Rhodobacteraceae;Marivita;__	0_R1	0.00100432	NA	0.00100432	0.00100432	0.00100432	1	region1
Bacteria;Alphaproteobacteria;Alphaproteobacteria;Rhodobacterales;Rhodobacteraceae;Oceanicella;Rhodovulum_sp.	0_R1	0.000100432	NA	0.000100432	0.000100432	0.000100432	1	region1
Bacteria;Alphaproteobacteria;Alphaproteobacteria;Rhodobacterales;Rhodobacteraceae;Octadecabacter;__	0_R1	0.000100432	NA	0.000100432	0.000100432	0.000100432	1	region1
Bacteria;Alphaproteobacteria;Alphaproteobacteria;Rhodobacterales;Rhodobacteraceae;Palleronia-Pseudomaribius;alpha_proteobacterium	0_R1	0.000401727	NA	0.000401727	0.000401727	0.000401727	1	region1
Bacteria;Alphaproteobacteria;Alphaproteobacteria;Rhodobacterales;Rhodobacteraceae;Palleronia-Pseudomaribius;uncultured_bacterium	0_R1	0.000200864	NA	0.000200864	0.000200864	0.000200864	1	region1
Bacteria;Alphaproteobacteria;Alphaproteobacteria;Rhodobacterales;Rhodobacteraceae;Rhodovulum;Rhodovulum_sp.	0_R1	0.000703023	NA	0.000703023	0.000703023	0.000703023	1	region1
Bacteria;Alphaproteobacteria;Alphaproteobacteria;Rhodobacterales;Rhodobacteraceae;Roseovarius;__	0_R1	0.000200864	NA	0.000200864	0.000200864	0.000200864	1	region1
Bacteria;Alphaproteobacteria;Alphaproteobacteria;Rhodobacterales;Rhodobacteraceae;Rubrimonas;uncultured_bacterium	0_R1	0.000301296	NA	0.000301296	0.000301296	0.000301296	1	region1
Bacteria;Alphaproteobacteria;Alphaproteobacteria;Rhodobacterales;Rhodobacteraceae;Tateyamaria;uncultured_Alphaproteobacteria	0_R1	0.000200864	NA	0.000200864	0.000200864	0.000200864	1	region1
Bacteria;Alphaproteobacteria;Alphaproteobacteria;Rhodobacterales;Rhodobacteraceae;Tranquillimonas;uncultured_Alphaproteobacteria	0_R1	0.000100432	NA	0.000100432	0.000100432	0.000100432	1	region1
Bacteria;Alphaproteobacteria;Alphaproteobacteria;Rhodobacterales;Rhodobacteraceae;uncultured;microbial_mat	0_R1	0.000301296	NA	0.000301296	0.000301296	0.000301296	1	region1
Bacteria;Alphaproteobacteria;Alphaproteobacteria;Rhodobacterales;Rhodobacteraceae;uncultured;uncultured_Rhodobacterales	0_R1	0.000200864	NA	0.000200864	0.000200864	0.000200864	1	region1
Bacteria;Alphaproteobacteria;Alphaproteobacteria;Rhodospirillales;AEGEAN-169_marine_group;AEGEAN-169_marine_group;uncultured_Alphaproteobacteria	0_R1	0.000200864	NA	0.000200864	0.000200864	0.000200864	1	region1
Bacteria;Alphaproteobacteria;Alphaproteobacteria;Rhodospirillales;Magnetospiraceae;Magnetospira;__	0_R1	0.000401727	NA	0.000401727	0.000401727	0.000401727	1	region1
Bacteria;Alphaproteobacteria;Alphaproteobacteria;Rhodospirillales;Magnetospiraceae;Magnetospira;Olavius_loisae	0_R1	0.000100432	NA	0.000100432	0.000100432	0.000100432	1	region1
Bacteria;Alphaproteobacteria;Alphaproteobacteria;Rhodospirillales;Magnetospiraceae;Magnetovibrio;uncultured_Rhodospirillaceae	0_R1	0.000200864	NA	0.000200864	0.000200864	0.000200864	1	region1
Bacteria;Alphaproteobacteria;Alphaproteobacteria;Rhodospirillales;Magnetospiraceae;uncultured;uncultured_marine	0_R1	0.000200864	NA	0.000200864	0.000200864	0.000200864	1	region1
Bacteria;Alphaproteobacteria;Alphaproteobacteria;Rhodospirillales;Magnetospirillaceae;Magnetospirillum;__	0_R1	0.000100432	NA	0.000100432	0.000100432	0.000100432	1	region1
Bacteria;Alphaproteobacteria;Alphaproteobacteria;Rhodospirillales;Magnetospirillaceae;Magnetospirillum;Magnetospirillum_sp.	0_R1	0.000100432	NA	0.000100432	0.000100432	0.000100432	1	region1
Bacteria;Alphaproteobacteria;Alphaproteobacteria;Rhodospirillales;Magnetospirillaceae;Magnetospirillum;uncultured_bacterium	0_R1	0.000602591	NA	0.000602591	0.000602591	0.000602591	1	region1
Bacteria;Alphaproteobacteria;Alphaproteobacteria;Rhodospirillales;Rhodospirillaceae;__;__	0_R1	0.000301296	NA	0.000301296	0.000301296	0.000301296	1	region1
Bacteria;Alphaproteobacteria;Alphaproteobacteria;Rhodospirillales;Rhodospirillaceae;Marispirillum;uncultured_bacterium	0_R1	0.000200864	NA	0.000200864	0.000200864	0.000200864	1	region1
Bacteria;Alphaproteobacteria;Alphaproteobacteria;Rhodospirillales;Terasakiellaceae;__;__	0_R1	0.000301296	NA	0.000301296	0.000301296	0.000301296	1	region1
Bacteria;Alphaproteobacteria;Alphaproteobacteria;Rhodospirillales;Terasakiellaceae;Aestuariispira;__	0_R1	0.000301296	NA	0.000301296	0.000301296	0.000301296	1	region1
Bacteria;Alphaproteobacteria;Alphaproteobacteria;Rhodospirillales;Terasakiellaceae;Terasakiella;__	0_R1	0.000502159	NA	0.000502159	0.000502159	0.000502159	1	region1
Bacteria;Alphaproteobacteria;Alphaproteobacteria;Rhodospirillales;Terasakiellaceae;uncultured;__	0_R1	0.000401727	NA	0.000401727	0.000401727	0.000401727	1	region1
Bacteria;Alphaproteobacteria;Alphaproteobacteria;Rhodospirillales;Terasakiellaceae;uncultured;Condylostoma_magnum	0_R1	0.000100432	NA	0.000100432	0.000100432	0.000100432	1	region1
Bacteria;Alphaproteobacteria;Alphaproteobacteria;Rhodospirillales;uncultured;uncultured;alpha_proteobacterium	0_R1	0.000100432	NA	0.000100432	0.000100432	0.000100432	1	region1
Bacteria;Alphaproteobacteria;Alphaproteobacteria;Rhodospirillales;uncultured;uncultured;uncultured_gamma	0_R1	0.000100432	NA	0.000100432	0.000100432	0.000100432	1	region1
Bacteria;Alphaproteobacteria;Alphaproteobacteria;Rhodospirillales;uncultured;uncultured;uncultured_proteobacterium	0_R1	0.000602591	NA	0.000602591	0.000602591	0.000602591	1	region1
Bacteria;Alphaproteobacteria;Alphaproteobacteria;Rhodospirillales;uncultured;uncultured;uncultured_Rhizobiaceae	0_R1	0.000100432	NA	0.000100432	0.000100432	0.000100432	1	region1
Bacteria;Alphaproteobacteria;Alphaproteobacteria;Rickettsiales;AB1;AB1;__	0_R1	0.000100432	NA	0.000100432	0.000100432	0.000100432	1	region1
Bacteria;Alphaproteobacteria;Alphaproteobacteria;Rickettsiales;Anaplasmataceae;Anaplasmataceae;uncultured_organism	0_R1	0.000200864	NA	0.000200864	0.000200864	0.000200864	1	region1
Bacteria;Alphaproteobacteria;Alphaproteobacteria;Rickettsiales;Anaplasmataceae;Neorickettsia;__	0_R1	0.000401727	NA	0.000401727	0.000401727	0.000401727	1	region1
Bacteria;Alphaproteobacteria;Alphaproteobacteria;Rickettsiales;Candidatus_Hepatincola;Candidatus_Hepatincola;uncultured_bacterium	0_R1	0.000301296	NA	0.000301296	0.000301296	0.000301296	1	region1
Bacteria;Alphaproteobacteria;Alphaproteobacteria;Rickettsiales;Fokiniaceae;Fokiniaceae;uncultured_Candidatus	0_R1	0.000100432	NA	0.000100432	0.000100432	0.000100432	1	region1
Bacteria;Alphaproteobacteria;Alphaproteobacteria;Rickettsiales;Rickettsiaceae;Candidatus_Cryptoprodotis;uncultured_bacterium	0_R1	0.000100432	NA	0.000100432	0.000100432	0.000100432	1	region1
Bacteria;Alphaproteobacteria;Alphaproteobacteria;Rickettsiales;Rickettsiaceae;Candidatus_Megaira;Candidatus_Megaira	0_R1	0.000200864	NA	0.000200864	0.000200864	0.000200864	1	region1
Bacteria;Alphaproteobacteria;Alphaproteobacteria;Rickettsiales;Rickettsiaceae;Rickettsia;__	0_R1	0.000401727	NA	0.000401727	0.000401727	0.000401727	1	region1
Bacteria;Alphaproteobacteria;Alphaproteobacteria;Rickettsiales;Rickettsiales;Candidatus_Jidaibacter;metagenome	0_R1	0.000502159	NA	0.000502159	0.000502159	0.000502159	1	region1
Bacteria;Alphaproteobacteria;Alphaproteobacteria;Rickettsiales;Rickettsiales;Candidatus_Jidaibacter;uncultured_bacterium	0_R1	0.000200864	NA	0.000200864	0.000200864	0.000200864	1	region1
Bacteria;Alphaproteobacteria;Alphaproteobacteria;Rickettsiales;Rickettsiales;Candidatus_Midichloria;__	0_R1	0.000100432	NA	0.000100432	0.000100432	0.000100432	1	region1
Bacteria;Alphaproteobacteria;Alphaproteobacteria;Rickettsiales;S25-593;S25-593;marine_metagenome	0_R1	0.000100432	NA	0.000100432	0.000100432	0.000100432	1	region1
Bacteria;Alphaproteobacteria;Alphaproteobacteria;Rickettsiales;SM1B06;SM1B06;uncultured_bacterium	0_R1	0.000200864	NA	0.000200864	0.000200864	0.000200864	1	region1
Bacteria;Alphaproteobacteria;Alphaproteobacteria;Rickettsiales;SM2D12;SM2D12;marine_metagenome	0_R1	0.000200864	NA	0.000200864	0.000200864	0.000200864	1	region1
Bacteria;Alphaproteobacteria;Alphaproteobacteria;Rickettsiales;SM2D12;SM2D12;uncultured_Alphaproteobacteria	0_R1	0.000100432	NA	0.000100432	0.000100432	0.000100432	1	region1
Bacteria;Alphaproteobacteria;Alphaproteobacteria;SAR11_clade;Clade_II;Clade_II;SAR11_cluster	0_R1	0.000401727	NA	0.000401727	0.000401727	0.000401727	1	region1
Bacteria;Alphaproteobacteria;Alphaproteobacteria;Sphingomonadales;Sphingomonadaceae;Altererythrobacter;mucus_bacterium	0_R1	0.000803455	NA	0.000803455	0.000803455	0.000803455	1	region1
Bacteria;Alphaproteobacteria;Alphaproteobacteria;Sphingomonadales;Sphingomonadaceae;Altererythrobacter;uncultured_bacterium	0_R1	0.000200864	NA	0.000200864	0.000200864	0.000200864	1	region1
Bacteria;Alphaproteobacteria;Alphaproteobacteria;Sphingomonadales;Sphingomonadaceae;Novosphingobium;drinking_water	0_R1	0.000301296	NA	0.000301296	0.000301296	0.000301296	1	region1
Bacteria;Alphaproteobacteria;Alphaproteobacteria;Sphingomonadales;Sphingomonadaceae;Porphyrobacter;__	0_R1	0.000602591	NA	0.000602591	0.000602591	0.000602591	1	region1
Bacteria;Alphaproteobacteria;Alphaproteobacteria;Sphingomonadales;Sphingomonadaceae;Qipengyuania;__	0_R1	0.000703023	NA	0.000703023	0.000703023	0.000703023	1	region1
Bacteria;Alphaproteobacteria;Alphaproteobacteria;Sphingomonadales;Sphingomonadaceae;Sphingoaurantiacus;uncultured_bacterium	0_R1	0.000100432	NA	0.000100432	0.000100432	0.000100432	1	region1
Bacteria;Alphaproteobacteria;Alphaproteobacteria;Sphingomonadales;Sphingomonadaceae;Sphingomonas;Sphingomonas_koreensis	0_R1	0.000301296	NA	0.000301296	0.000301296	0.000301296	1	region1
Bacteria;Alphaproteobacteria;Alphaproteobacteria;Sphingomonadales;Sphingomonadaceae;Sphingomonas;Sphingomonas_panaciterrae	0_R1	0.000401727	NA	0.000401727	0.000401727	0.000401727	1	region1
Bacteria;Alphaproteobacteria;Alphaproteobacteria;Sphingomonadales;Sphingomonadaceae;Sphingorhabdus;Sphingorhabdus_sp.	0_R1	0.000703023	NA	0.000703023	0.000703023	0.000703023	1	region1
Bacteria;Alphaproteobacteria;Alphaproteobacteria;Sphingomonadales;Sphingomonadaceae;Sphingorhabdus;uncultured_Alphaproteobacteria	0_R1	0.000401727	NA	0.000401727	0.000401727	0.000401727	1	region1
Bacteria;Alphaproteobacteria;Alphaproteobacteria;Thalassobaculales;Nisaeaceae;Nisaea;__	0_R1	0.000100432	NA	0.000100432	0.000100432	0.000100432	1	region1
Bacteria;Alphaproteobacteria;Alphaproteobacteria;Thalassobaculales;uncultured;uncultured;__	0_R1	0.000100432	NA	0.000100432	0.000100432	0.000100432	1	region1
Bacteria;Alphaproteobacteria;Alphaproteobacteria;Thalassobaculales;uncultured;uncultured;uncultured_bacterium	0_R1	0.000100432	NA	0.000100432	0.000100432	0.000100432	1	region1
Bacteria;Alphaproteobacteria;Alphaproteobacteria;Tistrellales;Geminicoccaceae;__;__	0_R1	0.000200864	NA	0.000200864	0.000200864	0.000200864	1	region1
Bacteria;Alphaproteobacteria;Alphaproteobacteria;Tistrellales;Geminicoccaceae;uncultured;uncultured_marine	0_R1	0.000100432	NA	0.000100432	0.000100432	0.000100432	1	region1
Bacteria;Alphaproteobacteria;Alphaproteobacteria;uncultured;uncultured;uncultured;bacterium_enrichment	0_R1	0.000401727	NA	0.000401727	0.000401727	0.000401727	1	region1
Bacteria;Alphaproteobacteria;Alphaproteobacteria;Zavarziniales;uncultured;uncultured;__	0_R1	0.000100432	NA	0.000100432	0.000100432	0.000100432	1	region1
Bacteria;AncK6;AncK6;AncK6;AncK6;AncK6;__	0_R1	0.000100432	NA	0.000100432	0.000100432	0.000100432	1	region1
Bacteria;AncK6;AncK6;AncK6;AncK6;AncK6;uncultured_bacterium	0_R1	0.000100432	NA	0.000100432	0.000100432	0.000100432	1	region1
Bacteria;Bacteria;Bacteria;Bacteria;Bacteria;Bacteria;Candidatus_Lindowbacteria	0_R1	0.000301296	NA	0.000301296	0.000301296	0.000301296	1	region1
Bacteria;Bacteroidota;Bacteroidia;Bacteroidales;Bacteroidaceae;Bacteroides;uncultured_Bacteroidetes	0_R1	0.00170734	NA	0.00170734	0.00170734	0.00170734	1	region1
Bacteria;Bacteroidota;Bacteroidia;Bacteroidales;Bacteroidetes_BD2-2;Bacteroidetes_BD2-2;uncultured_prokaryote	0_R1	0.000100432	NA	0.000100432	0.000100432	0.000100432	1	region1
Bacteria;Bacteroidota;Bacteroidia;Bacteroidales;Bacteroidetes_vadinHA17;Bacteroidetes_vadinHA17;__	0_R1	0.000301296	NA	0.000301296	0.000301296	0.000301296	1	region1
Bacteria;Bacteroidota;Bacteroidia;Bacteroidales;Bacteroidetes_vadinHA17;Bacteroidetes_vadinHA17;uncultured_microorganism	0_R1	0.000200864	NA	0.000200864	0.000200864	0.000200864	1	region1
[truncated: 949 more rows]

## Sheet: Xunaan Ha System
taxon_	edge_btwn_cluster	mean_rel_abun	sd_rel_abun	median_rel_abun	max_rel_abun	min_rel_abun	n_obs	sub_comm
Bacteria;Gammaproteobacteria;Gammaproteobacteria;Burkholderiales;Comamonadaceae;__;__	0_R2	0.217311	0.181527	0.180074	0.467912	0.000602591	13	region2
Bacteria;__;__;__;__;__;__	0_R2	0.0170232	0.0223946	0.00934016	0.0828563	0.00110475	12	region2
Bacteria;Verrucomicrobiota;Omnitrophia;Omnitrophales;Omnitrophaceae;Candidatus_Omnitrophus;uncultured_bacterium	0_R2	0.0195842	0.0105388	0.0158682	0.0415788	0.00733153	10	region2
Bacteria;Verrucomicrobiota;Omnitrophia;Omnitrophales;Omnitrophales;Omnitrophales;uncultured_bacterium	0_R2	0.00499146	0.00283829	0.00477051	0.00863714	0.00100432	10	region2
Archaea;Nanoarchaeota;Nanoarchaeia;Woesearchaeales;Woesearchaeales;Woesearchaeales;__	0_R2	0.0279982	0.0284703	0.0175756	0.0853671	0.00381641	9	region2
Archaea;Nanoarchaeota;Nanoarchaeia;Woesearchaeales;Woesearchaeales;Woesearchaeales;uncultured_archaeon	0_R2	0.0071753	0.00768601	0.00542332	0.0260119	0.000100432	9	region2
Archaea;Nanoarchaeota;Nanoarchaeia;Woesearchaeales;Woesearchaeales;Woesearchaeales;uncultured_euryarchaeote	0_R2	0.00996507	0.00583581	0.00954103	0.0191825	0.00401727	9	region2
Bacteria;Campilobacterota;Campylobacteria;Campylobacterales;Arcobacteraceae;uncultured;__	0_R2	0.0133909	0.00460702	0.0153661	0.0174751	0.00351511	9	region2
Bacteria;Gammaproteobacteria;Gammaproteobacteria;Burkholderiales;Comamonadaceae;Aquabacterium;__	0_R2	0.00757703	0.00786246	0.00331425	0.0207894	0.00140605	9	region2
Bacteria;Verrucomicrobiota;Omnitrophia;Omnitrophales;Omnitrophaceae;Candidatus_Omnitrophus;__	0_R2	0.0071195	0.0058206	0.00532289	0.0165713	0.000401727	9	region2
Bacteria;Verrucomicrobiota;Omnitrophia;Omnitrophales;Omnitrophaceae;Candidatus_Omnitrophus;uncultured_Firmicutes	0_R2	0.013257	0.00955872	0.00984232	0.0312343	0.00281209	9	region2
Bacteria;Alphaproteobacteria;Alphaproteobacteria;__;__;__;__	1_R2	0.0184906	0.0428218	0.00401727	0.132369	0.000100432	9	region2
Bacteria;Alphaproteobacteria;Alphaproteobacteria;Rhodobacterales;Rhodobacteraceae;__;__	2_R2	0.0388225	0.0230552	0.0423822	0.0853671	0.0107462	9	region2
Bacteria;Alphaproteobacteria;Alphaproteobacteria;Sphingomonadales;Sphingomonadaceae;Sphingomonas;__	2_R2	0.0145849	0.0315219	0.00160691	0.0976198	0.000602591	9	region2
Bacteria;Bacteroidota;Bacteroidia;Flavobacteriales;Cryomorphaceae;uncultured;__	0_R2	0.00547354	0.00553587	0.00522246	0.0152656	0.000100432	8	region2
Bacteria;Campilobacterota;Campylobacteria;Campylobacterales;Arcobacteraceae;Pseudarcobacter;__	0_R2	0.0135457	0.010067	0.0105453	0.0320378	0.0022095	8	region2
Bacteria;Gammaproteobacteria;Gammaproteobacteria;Burkholderiales;Burkholderiaceae;Limnobacter;__	0_R2	0.00826052	0.0102872	0.00396706	0.0278196	0.000401727	8	region2
Bacteria;Gammaproteobacteria;Gammaproteobacteria;Burkholderiales;Comamonadaceae;Hydrogenophaga;__	0_R2	0.0101938	0.00858678	0.00828563	0.0254093	0.000703023	8	region2
Bacteria;Verrucomicrobiota;Omnitrophia;Omnitrophales;__;__;__	0_R2	0.00183288	0.00281145	0.000803455	0.00863714	0.000200864	8	region2
Bacteria;Verrucomicrobiota;Omnitrophia;Omnitrophales;Omnitrophaceae;Candidatus_Omnitrophus;Omnitrophica_bacterium	0_R2	0.00770815	0.00531374	0.00587526	0.0181782	0.0025108	8	region2
Bacteria;Gammaproteobacteria;Gammaproteobacteria;__;__;__;__	1_R2	0.00785879	0.0097542	0.00291252	0.0283218	0.000301296	8	region2
Bacteria;Gammaproteobacteria;Gammaproteobacteria;Alteromonadales;Alteromonadaceae;Rheinheimera;__	1_R2	0.00758261	0.00742769	0.00366576	0.0189816	0.000200864	8	region2
Bacteria;Patescibacteria;Gracilibacteria;Candidatus_Peribacteria;Candidatus_Peribacteria;Candidatus_Peribacteria;uncultured_bacterium	2_R2	0.00104198	0.00109747	0.000703023	0.00351511	0.000100432	8	region2
Archaea;Nanoarchaeota;Nanoarchaeia;Woesearchaeales;__;__;__	0_R2	0.00259688	0.00236206	0.00160691	0.00783368	0.00130561	7	region2
Archaea;Nanoarchaeota;Nanoarchaeia;Woesearchaeales;GW2011_GWC1_47_15;GW2011_GWC1_47_15;uncultured_archaeon	0_R2	0.00474899	0.00647759	0.00281209	0.0190821	0.000200864	7	region2
Bacteria;Alphaproteobacteria;Alphaproteobacteria;Sphingomonadales;Sphingomonadaceae;Novosphingobium;__	0_R2	0.00552375	0.00390438	0.00381641	0.0111479	0.000301296	7	region2
Bacteria;Gammaproteobacteria;Gammaproteobacteria;Burkholderiales;Hydrogenophilaceae;uncultured;__	0_R2	0.0125109	0.0125581	0.00863714	0.0391684	0.00120518	7	region2
Bacteria;Gammaproteobacteria;Gammaproteobacteria;Halothiobacillales;Halothiobacillaceae;Thiovirga;uncultured_prokaryote	0_R2	0.00345773	0.00249996	0.00291252	0.00753239	0.000200864	7	region2
Bacteria;Gammaproteobacteria;Gammaproteobacteria;Pseudomonadales;Moraxellaceae;Acinetobacter;__	0_R2	0.0256675	0.0436132	0.0110475	0.124033	0.00120518	7	region2
Bacteria;Gammaproteobacteria;Gammaproteobacteria;Pseudomonadales;Pseudomonadaceae;Pseudomonas;__	0_R2	0.0125683	0.0166637	0.00230993	0.0384654	0.00150648	7	region2
Bacteria;NB1-j;NB1-j;NB1-j;NB1-j;NB1-j;__	0_R2	0.00453378	0.00326799	0.00371598	0.010244	0.000703023	7	region2
Bacteria;Nitrospirota;Nitrospiria;Nitrospirales;Nitrospiraceae;Nitrospira;__	0_R2	0.00494986	0.00472909	0.00311339	0.0126544	0.000301296	7	region2
Bacteria;Patescibacteria;Parcubacteria;__;__;__;__	0_R2	0.00230993	0.00208341	0.00130561	0.00612634	0.000100432	7	region2
Bacteria;Planctomycetota;vadinHA49;vadinHA49;vadinHA49;vadinHA49;uncultured_bacterium	0_R2	0.0016643	0.00255385	0.000602591	0.00733153	0.000301296	7	region2
Bacteria;Gammaproteobacteria;Gammaproteobacteria;Pseudomonadales;Moraxellaceae;Enhydrobacter;__	1_R2	0.00671459	0.00699533	0.00291252	0.0174751	0.000803455	7	region2
Archaea;Aenigmarchaeota;Aenigmarchaeia;Aenigmarchaeales;Aenigmarchaeales;Aenigmarchaeales;uncultured_archaeon	0_R2	0.00204211	0.00272884	0.0012554	0.00723109	0.000100432	6	region2
Archaea;Crenarchaeota;Nitrososphaeria;Nitrosopumilales;Nitrosopumilaceae;Nitrosopumilaceae;__	0_R2	0.00580831	0.00754548	0.00336447	0.020689	0.000602591	6	region2
Bacteria;Acidobacteriota;Vicinamibacteria;Vicinamibacterales;Vicinamibacteraceae;Vicinamibacteraceae;__	0_R2	0.00473704	0.00806523	0.00160691	0.0210907	0.000100432	6	region2
Bacteria;Alphaproteobacteria;Alphaproteobacteria;Caulobacterales;Caulobacteraceae;Caulobacter;__	0_R2	0.011014	0.010217	0.00908908	0.0234006	0.000401727	6	region2
Bacteria;Alphaproteobacteria;Alphaproteobacteria;Rhizobiales;Rhizobiaceae;__;__	0_R2	0.00510529	0.00749612	0.00170734	0.0196846	0.000200864	6	region2
Bacteria;Alphaproteobacteria;Alphaproteobacteria;Sphingomonadales;Sphingomonadaceae;Sphingobium;__	0_R2	0.00572462	0.00875268	0.00135583	0.0222959	0.000100432	6	region2
Bacteria;Bacteroidota;Bacteroidia;Chitinophagales;Chitinophagaceae;Sediminibacterium;__	0_R2	0.00192494	0.001137	0.00200864	0.00381641	0.000401727	6	region2
Bacteria;Bdellovibrionota;Bdellovibrionia;Bdellovibrionales;Bdellovibrionaceae;Bdellovibrio;uncultured_bacterium	0_R2	0.00249406	0.0037056	0.000954103	0.00974189	0.000100432	6	region2
Bacteria;Campilobacterota;Campylobacteria;Campylobacterales;Arcobacteraceae;Pseudarcobacter;uncultured_bacterium	0_R2	0.0163704	0.0130478	0.0160691	0.0327408	0.00200864	6	region2
Bacteria;Chloroflexi;Dehalococcoidia;SAR202_clade;SAR202_clade;SAR202_clade;__	0_R2	0.00209233	0.00127421	0.00200864	0.00421814	0.000502159	6	region2
Bacteria;Gammaproteobacteria;Gammaproteobacteria;Burkholderiales;Chromobacteriaceae;Vogesella;uncultured_bacterium	0_R2	0.00210907	0.00206607	0.00105453	0.00522246	0.000301296	6	region2
Bacteria;Gammaproteobacteria;Gammaproteobacteria;Burkholderiales;Methylophilaceae;Methylotenera;__	0_R2	0.00446922	0.00458601	0.00205885	0.0122527	0.000903887	6	region2
Bacteria;Gammaproteobacteria;Gammaproteobacteria;Vibrionales;Vibrionaceae;Vibrio;Vibrio_cholerae	0_R2	0.00343142	0.00203003	0.00326404	0.0069298	0.000602591	6	region2
Bacteria;Methylomirabilota;Methylomirabilia;Rokubacteriales;Rokubacteriales;Rokubacteriales;uncultured_bacterium	0_R2	0.00467008	0.00306983	0.00401727	0.00994275	0.00190821	6	region2
Bacteria;Patescibacteria;Parcubacteria;Candidatus_Yanofskybacteria;Candidatus_Yanofskybacteria;Candidatus_Yanofskybacteria;uncultured_bacterium	0_R2	0.00164039	0.00129345	0.00160691	0.00391684	0.000100432	6	region2
Bacteria;Planctomycetota;vadinHA49;vadinHA49;vadinHA49;vadinHA49;uncultured_Planctomycetales	0_R2	0.00348164	0.0035969	0.00165713	0.00893844	0.000703023	6	region2
Bacteria;Verrucomicrobiota;Omnitrophia;Omnitrophales;Omnitrophaceae;Candidatus_Omnitrophus;Omnitrophica_WOR_2	0_R2	0.00262797	0.00126148	0.00241036	0.00482073	0.00100432	6	region2
Bacteria;Alphaproteobacteria;Alphaproteobacteria;Caulobacterales;Caulobacteraceae;Brevundimonas;__	1_R2	0.00455291	0.00439321	0.00256101	0.0103445	0.000401727	6	region2
Bacteria;Alphaproteobacteria;Alphaproteobacteria;Sphingomonadales;Sphingomonadaceae;__;__	1_R2	0.00323056	0.00335834	0.00195842	0.0100432	0.00130561	6	region2
Bacteria;Gammaproteobacteria;Gammaproteobacteria;Burkholderiales;Burkholderiaceae;Ralstonia;__	1_R2	0.00127214	0.00165718	0.000703023	0.00461987	0.000200864	6	region2
Bacteria;Gammaproteobacteria;Gammaproteobacteria;Vibrionales;Vibrionaceae;Vibrio;__	1_R2	0.00212581	0.00255454	0.00110475	0.00713066	0.000502159	6	region2
Unassigned;__;__;__;__;__;__	1_R2	0.00507181	0.00574511	0.00210907	0.0129557	0.000703023	6	region2
Bacteria;Bacteroidota;Bacteroidia;Flavobacteriales;Cryomorphaceae;uncultured;uncultured_bacterium	2_R2	0.00853671	0.00630629	0.00763282	0.018379	0.00261123	6	region2
Bacteria;Bacteroidota;Bacteroidia;Flavobacteriales;NS9_marine_group;NS9_marine_group;uncultured_marine	2_R2	0.00651133	0.0066076	0.00286231	0.01627	0.000903887	6	region2
Bacteria;Desulfobacterota;Desulfovibrionia;Desulfovibrionales;Desulfovibrionaceae;Desulfovibrio;Desulfovibrio_sulfodismutans	2_R2	0.000184125	9.87438e-05	0.000150648	0.000301296	0.000100432	6	region2
Bacteria;Myxococcota;Myxococcia;Myxococcales;Myxococcaceae;P3OB-42;uncultured_bacterium	2_R2	0.00299622	0.00463705	0.00130561	0.0123531	0.000401727	6	region2
Archaea;__;__;__;__;__;__	0_R2	0.00263131	0.00262221	0.00230993	0.0069298	0.000200864	5	region2
Archaea;Crenarchaeota;Nitrososphaeria;Nitrosopumilales;Nitrosopumilaceae;Nitrosopumilaceae;uncultured_archaeon	0_R2	0.00401727	0.00656082	0.000803455	0.0155669	0.000200864	5	region2
Archaea;Crenarchaeota;Nitrososphaeria;Nitrososphaerales;Nitrososphaeraceae;Candidatus_Nitrososphaera;__	0_R2	0.00126544	0.000823909	0.000803455	0.0025108	0.000602591	5	region2
Bacteria;Acidobacteriota;Subgroup_22;Subgroup_22;Subgroup_22;Subgroup_22;__	0_R2	0.000361555	0.000231211	0.000301296	0.000602591	0.000100432	5	region2
Bacteria;Actinobacteriota;Actinobacteria;Corynebacteriales;Mycobacteriaceae;Mycobacterium;__	0_R2	0.00439892	0.00407424	0.00351511	0.0111479	0.00100432	5	region2
Bacteria;Actinobacteriota;Actinobacteria;Micrococcales;Microbacteriaceae;Rhodoluna;uncultured_bacterium	0_R2	0.0048609	0.00403956	0.00351511	0.00974189	0.00100432	5	region2
Bacteria;Alphaproteobacteria;Alphaproteobacteria;Caulobacterales;Caulobacteraceae;Asticcacaulis;Asticcacaulis_excentricus	0_R2	0.00429848	0.00556351	0.000803455	0.0121523	0.000100432	5	region2
Bacteria;Alphaproteobacteria;Alphaproteobacteria;uncultured;uncultured;uncultured;__	0_R2	0.00341468	0.00369829	0.00170734	0.00974189	0.000502159	5	region2
Bacteria;Bacteroidota;Bacteroidia;__;__;__;__	0_R2	0.000803455	0.000471067	0.00100432	0.00130561	0.000301296	5	region2
Bacteria;Bacteroidota;Bacteroidia;Cytophagales;Spirosomaceae;Pseudarcicella;uncultured_bacterium	0_R2	0.00375615	0.00191164	0.00391684	0.0066285	0.00190821	5	region2
Bacteria;Bacteroidota;Bacteroidia;Flavobacteriales;__;__;__	0_R2	0.00100432	0.000559181	0.000903887	0.00190821	0.000502159	5	region2
Bacteria;Bdellovibrionota;Bdellovibrionia;Bdellovibrionales;Bdellovibrionaceae;OM27_clade;__	0_R2	0.0022095	0.00263526	0.00140605	0.00682937	0.000401727	5	region2
Bacteria;Campilobacterota;Campylobacteria;Campylobacterales;Sulfurimonadaceae;Sulfuricurvum;uncultured_Epsilonproteobacteria	0_R2	0.00367581	0.00221133	0.0047203	0.00572462	0.000903887	5	region2
Bacteria;Campilobacterota;Campylobacteria;Campylobacterales;Sulfurimonadaceae;Sulfurimonas;uncultured_Campylobacterales	0_R2	0.00592548	0.00367984	0.00562418	0.0107462	0.00100432	5	region2
Bacteria;Chloroflexi;Anaerolineae;SBR1031;A4b;A4b;uncultured_bacterium	0_R2	0.000903887	0.000843269	0.000401727	0.0022095	0.000301296	5	region2
Bacteria;Chloroflexi;Dehalococcoidia;SAR202_clade;SAR202_clade;SAR202_clade;uncultured_bacterium	0_R2	0.00439892	0.00552987	0.00271166	0.0141609	0.000602591	5	region2
Bacteria;Cyanobacteria;Cyanobacteriia;Cyanobacteriales;Nostocaceae;uncultured;uncultured_cyanobacterium	0_R2	0.00212916	0.00175741	0.00190821	0.00512202	0.000703023	5	region2
Bacteria;Cyanobacteria;Vampirivibrionia;Caenarcaniphilales;Caenarcaniphilales;Caenarcaniphilales;uncultured_bacterium	0_R2	0.00271166	0.00188025	0.0022095	0.00532289	0.000803455	5	region2
Bacteria;Entotheonellaeota;Entotheonellia;Entotheonellales;Entotheonellaceae;Entotheonellaceae;uncultured_bacterium	0_R2	0.00142613	0.00139597	0.00100432	0.00381641	0.000401727	5	region2
Bacteria;Fibrobacterota;Fibrobacteria;Fibrobacterales;Fibrobacteraceae;uncultured;uncultured_bacterium	0_R2	0.00401727	0.0054182	0.00200864	0.0134579	0.000502159	5	region2
Bacteria;Firmicutes;Bacilli;Paenibacillales;Paenibacillaceae;Paenibacillus;__	0_R2	0.00222959	0.00139235	0.00180777	0.00421814	0.000703023	5	region2
Bacteria;Firmicutes;Clostridia;Lachnospirales;Lachnospiraceae;__;__	0_R2	0.01396	0.0275421	0.00230993	0.0631716	0.000301296	5	region2
Bacteria;Gammaproteobacteria;Gammaproteobacteria;Burkholderiales;Rhodocyclaceae;Azospira;__	0_R2	0.00142613	0.000948536	0.00100432	0.00291252	0.000602591	5	region2
Bacteria;Gammaproteobacteria;Gammaproteobacteria;Burkholderiales;Rhodocyclaceae;Uliginosibacterium;uncultured_bacterium	0_R2	0.00411771	0.00362112	0.00241036	0.008838	0.00100432	5	region2
Bacteria;Gammaproteobacteria;Gammaproteobacteria;Cellvibrionales;Cellvibrionaceae;Cellvibrio;__	0_R2	0.00447926	0.00326797	0.00391684	0.00934016	0.000502159	5	region2
Bacteria;Gammaproteobacteria;Gammaproteobacteria;Immundisolibacterales;Immundisolibacteraceae;__;__	0_R2	0.00218941	0.00316512	0.000703023	0.00783368	0.000602591	5	region2
Bacteria;Gammaproteobacteria;Gammaproteobacteria;Salinisphaerales;Solimonadaceae;uncultured;Solimonas_sp.	0_R2	0.00536306	0.00465391	0.0066285	0.00994275	0.000401727	5	region2
Bacteria;Gammaproteobacteria;Gammaproteobacteria;Vibrionales;Vibrionaceae;Vibrio;Vibrio_porteresiae	0_R2	0.00289244	0.00204028	0.00281209	0.00582505	0.000502159	5	region2
Bacteria;Gammaproteobacteria;Gammaproteobacteria;Xanthomonadales;Rhodanobacteraceae;Rhodanobacter;__	0_R2	0.00230993	0.00306687	0.00130561	0.00773325	0.000401727	5	region2
Bacteria;Methylomirabilota;Methylomirabilia;Methylomirabilales;Methylomirabilaceae;wb1-A12;uncultured_bacterium	0_R2	0.00222959	0.00326009	0.000401727	0.00773325	0.000100432	5	region2
Bacteria;Myxococcota;bacteriap25;bacteriap25;bacteriap25;bacteriap25;uncultured_bacterium	0_R2	0.00196846	0.00133351	0.00200864	0.00381641	0.000502159	5	region2
Bacteria;Myxococcota;Myxococcia;Myxococcales;Myxococcaceae;P3OB-42;__	0_R2	0.00241036	0.00399019	0.000602591	0.00954103	0.000401727	5	region2
Bacteria;Myxococcota;Polyangia;Polyangiales;Sandaracinaceae;uncultured;__	0_R2	0.00164708	0.00150581	0.00120518	0.00411771	0.000301296	5	region2
Bacteria;Myxococcota;Polyangia;Polyangiales;Sandaracinaceae;uncultured;metagenome	0_R2	0.00403736	0.00790623	0.000502159	0.0181782	0.000301296	5	region2
Bacteria;Myxococcota;Polyangia;UASB-TL25;UASB-TL25;UASB-TL25;uncultured_Nannocystineae	0_R2	0.00116501	0.00160785	0.000401727	0.00401727	0.000301296	5	region2
Bacteria;Nitrospirota;Nitrospiria;Nitrospirales;Nitrospiraceae;Nitrospira;unidentified_bacterium	0_R2	0.00138596	0.00226406	0.000401727	0.00542332	0.000100432	5	region2
Bacteria;Patescibacteria;ABY1;Candidatus_Kerfeldbacteria;Candidatus_Kerfeldbacteria;Candidatus_Kerfeldbacteria;uncultured_bacterium	0_R2	0.000743196	0.000423722	0.000903887	0.00120518	0.000200864	5	region2
Bacteria;Patescibacteria;Gracilibacteria;JGI_0000069-P22;JGI_0000069-P22;JGI_0000069-P22;uncultured_bacterium	0_R2	0.00106458	0.00109236	0.000903887	0.00291252	0.000200864	5	region2
Bacteria;Planctomycetota;__;__;__;__;__	0_R2	0.00431857	0.00386565	0.00381641	0.0106458	0.000502159	5	region2
Bacteria;Planctomycetota;OM190;OM190;OM190;OM190;uncultured_bacterium	0_R2	0.00226976	0.000985564	0.00291252	0.00311339	0.00100432	5	region2
Bacteria;Planctomycetota;Pla4_lineage;Pla4_lineage;Pla4_lineage;Pla4_lineage;uncultured_bacterium	0_R2	0.00359546	0.00442721	0.00241036	0.0113488	0.000200864	5	region2
Bacteria;Alphaproteobacteria;Alphaproteobacteria;Rhizobiales;Rhizobiaceae;Allorhizobium-Neorhizobium-Pararhizobium-Rhizobium;__	1_R2	0.0187205	0.0161361	0.0217937	0.0380637	0.00190821	5	region2
Bacteria;Planctomycetota;OM190;OM190;OM190;OM190;__	1_R2	0.00104449	0.000826963	0.000703023	0.0025108	0.000502159	5	region2
Bacteria;SAR324_clade(Marine_group_B);SAR324_clade(Marine_group_B);SAR324_clade(Marine_group_B);SAR324_clade(Marine_group_B);SAR324_clade(Marine_group_B);uncultured_bacterium	1_R2	0.00289244	0.00493314	0.000602591	0.0116501	0.000100432	5	region2
Bacteria;Actinobacteriota;Actinobacteria;Corynebacteriales;Corynebacteriaceae;Corynebacterium;__	2_R2	0.00297278	0.00397157	0.00130561	0.00994275	0.000301296	5	region2
Bacteria;Gammaproteobacteria;Gammaproteobacteria;Oceanospirillales;Halomonadaceae;HdN1;gamma_proteobacterium	2_R2	0.00216933	0.00166184	0.00160691	0.00431857	0.000703023	5	region2
Bacteria;Myxococcota;bacteriap25;bacteriap25;bacteriap25;bacteriap25;__	2_R2	0.00136587	0.00093299	0.00120518	0.00291252	0.000502159	5	region2
Bacteria;Planctomycetota;Planctomycetes;Gemmatales;Gemmataceae;uncultured;uncultured_bacterium	2_R2	0.00138596	0.000832434	0.00110475	0.00241036	0.000502159	5	region2
Bacteria;Verrucomicrobiota;Verrucomicrobiae;Pedosphaerales;Pedosphaeraceae;SH3-11;uncultured_verrucomicrobium	2_R2	0.00488099	0.00535435	0.00381641	0.0138596	0.000100432	5	region2
Archaea;Crenarchaeota;Nitrososphaeria;Nitrosopumilales;Nitrosopumilaceae;Cenarchaeum;__	0_R2	0.0022095	0.00210188	0.00175756	0.00492116	0.000401727	4	region2
Archaea;Nanoarchaeota;Nanoarchaeia;Woesearchaeales;GW2011_GWC1_47_15;GW2011_GWC1_47_15;__	0_R2	0.00155669	0.00193097	0.000753239	0.004419	0.000301296	4	region2
Archaea;Nanoarchaeota;Nanoarchaeia;Woesearchaeales;SCGC_AAA011-D5;SCGC_AAA011-D5;__	0_R2	0.00288742	0.00322361	0.00170734	0.00763282	0.000502159	4	region2
Bacteria;Actinobacteriota;Acidimicrobiia;Actinomarinales;uncultured;uncultured;uncultured_Actinomycetales	0_R2	0.000652807	0.000481654	0.000552375	0.00130561	0.000200864	4	region2
Bacteria;Actinobacteriota;Actinobacteria;Micrococcales;Microbacteriaceae;__;__	0_R2	0.00213418	0.00206375	0.00120518	0.00522246	0.000903887	4	region2
Bacteria;Actinobacteriota;Actinobacteria;Micrococcales;Microbacteriaceae;Candidatus_Planktoluna;uncultured_bacterium	0_R2	0.00620167	0.00343077	0.00487095	0.0112484	0.00381641	4	region2
Bacteria;Alphaproteobacteria;Alphaproteobacteria;Azospirillales;Azospirillaceae;Azospirillum;__	0_R2	0.00138094	0.002301	0.000301296	0.00482073	0.000100432	4	region2
Bacteria;Alphaproteobacteria;Alphaproteobacteria;Reyranellales;Reyranellaceae;Reyranella;__	0_R2	0.00813498	0.0070058	0.00828563	0.0153661	0.000602591	4	region2
Bacteria;Alphaproteobacteria;Alphaproteobacteria;Rhizobiales;A0839;A0839;uncultured_bacterium	0_R2	0.0022095	0.00225618	0.00155669	0.00532289	0.000401727	4	region2
Bacteria;Alphaproteobacteria;Alphaproteobacteria;Rhizobiales;Xanthobacteraceae;__;__	0_R2	0.00660339	0.00694621	0.004419	0.0163704	0.00120518	4	region2
Bacteria;Alphaproteobacteria;Alphaproteobacteria;Rhizobiales;Xanthobacteraceae;Bradyrhizobium;__	0_R2	0.0187556	0.0349169	0.00180777	0.0711058	0.000301296	4	region2
Bacteria;Alphaproteobacteria;Alphaproteobacteria;Rhodobacterales;Rhodobacteraceae;Thioclava;__	0_R2	0.00263634	0.00112846	0.00215928	0.00431857	0.00190821	4	region2
Bacteria;Alphaproteobacteria;Alphaproteobacteria;Rickettsiales;SM2D12;SM2D12;__	0_R2	0.00364065	0.00628395	0.000652807	0.0130561	0.000200864	4	region2
Bacteria;Alphaproteobacteria;Alphaproteobacteria;Rickettsiales;SM2D12;SM2D12;uncultured_bacterium	0_R2	0.000828563	0.000552375	0.000954103	0.00130561	0.000100432	4	region2
Bacteria;Alphaproteobacteria;Alphaproteobacteria;Sphingomonadales;Sphingomonadaceae;Blastomonas;__	0_R2	0.00484584	0.00482587	0.00456965	0.00974189	0.000502159	4	region2
Bacteria;Bacteroidota;Bacteroidia;Bacteroidales;Bacteroidaceae;Bacteroides;__	0_R2	0.00507181	0.00542983	0.00321382	0.0129557	0.000903887	4	region2
Bacteria;Bacteroidota;Bacteroidia;Bacteroidales;Muribaculaceae;Muribaculaceae;uncultured_bacterium	0_R2	0.18015	0.325128	0.0270664	0.666365	0.000100432	4	region2
Bacteria;Bacteroidota;Bacteroidia;Chitinophagales;Saprospiraceae;uncultured;__	0_R2	0.00522246	0.00487138	0.00497138	0.010244	0.000703023	4	region2
Bacteria;Bacteroidota;Bacteroidia;Flavobacteriales;Flavobacteriaceae;Flavobacterium;__	0_R2	0.00140605	0.000997601	0.00110475	0.00281209	0.000602591	4	region2
Bacteria;Bacteroidota;Bacteroidia;Flavobacteriales;Flavobacteriaceae;Flavobacterium;Cytophaga_sp.	0_R2	0.00627699	0.0056721	0.00607613	0.0119514	0.00100432	4	region2
Bacteria;Bacteroidota;Bacteroidia;Flavobacteriales;NS9_marine_group;NS9_marine_group;__	0_R2	0.00236015	0.00217654	0.00165713	0.00552375	0.000602591	4	region2
Bacteria;Bdellovibrionota;Bdellovibrionia;Bacteriovoracales;Bacteriovoracaceae;__;__	0_R2	0.000326404	9.61562e-05	0.000351511	0.000401727	0.000200864	4	region2
Bacteria;Bdellovibrionota;Oligoflexia;0319-6G20;0319-6G20;0319-6G20;__	0_R2	0.00213418	0.00141409	0.00210907	0.00381641	0.000502159	4	region2
Bacteria;Bdellovibrionota;Oligoflexia;0319-6G20;0319-6G20;0319-6G20;uncultured_marine	0_R2	0.00105453	0.00114363	0.000652807	0.00271166	0.000200864	4	region2
Bacteria;Campilobacterota;Campylobacteria;Campylobacterales;__;__;__	0_R2	0.000803455	0.00102749	0.000401727	0.00230993	0.000100432	4	region2
Bacteria;Campilobacterota;Campylobacteria;Campylobacterales;Arcobacteraceae;uncultured;uncultured_Campylobacteraceae	0_R2	0.00163202	0.0019325	0.000753239	0.00451943	0.000502159	4	region2
Bacteria;Campilobacterota;Campylobacteria;Campylobacterales;Arcobacteraceae;uncultured;uncultured_prokaryote	0_R2	0.000677915	0.000837769	0.000351511	0.00190821	0.000100432	4	region2
Bacteria;Campilobacterota;Campylobacteria;Campylobacterales;Rs-M59_termite_group;Rs-M59_termite_group;uncultured_bacterium	0_R2	0.000803455	0.000485132	0.000954103	0.00120518	0.000100432	4	region2
Bacteria;Campilobacterota;Campylobacteria;Campylobacterales;Sulfurospirillaceae;Sulfurospirillum;uncultured_bacterium	0_R2	0.000351511	0.000371281	0.000200864	0.000903887	0.000100432	4	region2
Bacteria;Chloroflexi;Anaerolineae;Anaerolineales;Anaerolineaceae;uncultured;__	0_R2	0.00133072	0.00131043	0.000903887	0.00321382	0.000301296	4	region2
Bacteria;Chloroflexi;Anaerolineae;Ardenticatenales;uncultured;uncultured;uncultured_organism	0_R2	0.000979211	0.000702425	0.00100432	0.00180777	0.000100432	4	region2
Bacteria;Chloroflexi;Anaerolineae;SBR1031;SBR1031;SBR1031;uncultured_bacterium	0_R2	0.000351511	0.000312255	0.00025108	0.000803455	0.000100432	4	region2
Bacteria;Chloroflexi;Dehalococcoidia;SAR202_clade;SAR202_clade;SAR202_clade;uncultured_deep-sea	0_R2	0.00175756	0.00156987	0.00145626	0.00381641	0.000301296	4	region2
Bacteria;Elusimicrobiota;Lineage_IIc;Lineage_IIc;Lineage_IIc;Lineage_IIc;uncultured_bacterium	0_R2	0.00298785	0.00381233	0.00170734	0.00833584	0.000200864	4	region2
Bacteria;FCPU426;FCPU426;FCPU426;FCPU426;FCPU426;uncultured_bacterium	0_R2	0.00200864	0.00210827	0.00160691	0.0047203	0.000100432	4	region2
Bacteria;Firmicutes;Bacilli;Staphylococcales;Staphylococcaceae;Staphylococcus;__	0_R2	0.0025359	0.00260527	0.00140605	0.00642764	0.000903887	4	region2
Bacteria;Gammaproteobacteria;Gammaproteobacteria;Aeromonadales;Aeromonadaceae;Aeromonas;__	0_R2	0.00153159	0.000825641	0.00145626	0.00261123	0.000602591	4	region2
Bacteria;Gammaproteobacteria;Gammaproteobacteria;Alteromonadales;Pseudoalteromonadaceae;Pseudoalteromonas;__	0_R2	0.0028372	0.00285878	0.00271166	0.00582505	0.000100432	4	region2
Bacteria;Gammaproteobacteria;Gammaproteobacteria;Alteromonadales;Shewanellaceae;Shewanella;__	0_R2	0.000376619	0.000207046	0.000401727	0.000602591	0.000100432	4	region2
Bacteria;Gammaproteobacteria;Gammaproteobacteria;Burkholderiales;__;__;__	0_R2	0.000602591	0.000537725	0.000552375	0.00120518	0.000100432	4	region2
Bacteria;Gammaproteobacteria;Gammaproteobacteria;Burkholderiales;Comamonadaceae;Comamonas;__	0_R2	0.00411771	0.0041336	0.0031636	0.00954103	0.000602591	4	region2
Bacteria;Gammaproteobacteria;Gammaproteobacteria;Burkholderiales;Methylophilaceae;uncultured;__	0_R2	0.00359044	0.00309158	0.00306317	0.00753239	0.000703023	4	region2
Bacteria;Gammaproteobacteria;Gammaproteobacteria;Burkholderiales;Nitrosomonadaceae;MND1;__	0_R2	0.000577483	0.000501322	0.000401727	0.00130561	0.000200864	4	region2
Bacteria;Gammaproteobacteria;Gammaproteobacteria;Burkholderiales;Rhodocyclaceae;__;__	0_R2	0.000954103	0.000289922	0.000954103	0.00130561	0.000602591	4	region2
Bacteria;Gammaproteobacteria;Gammaproteobacteria;Cellvibrionales;Cellvibrionaceae;Cellvibrionaceae;uncultured_bacterium	0_R2	0.00195842	0.00146346	0.00135583	0.00411771	0.00100432	4	region2
Bacteria;Gammaproteobacteria;Gammaproteobacteria;Ectothiorhodospirales;Ectothiorhodospiraceae;uncultured;uncultured_gamma	0_R2	0.00399217	0.00305658	0.00321382	0.00833584	0.00120518	4	region2
Bacteria;Gammaproteobacteria;Gammaproteobacteria;EPR3968-O8a-Bc78;EPR3968-O8a-Bc78;EPR3968-O8a-Bc78;uncultured_bacterium	0_R2	0.00185799	0.00233311	0.000903887	0.00532289	0.000301296	4	region2
Bacteria;Gammaproteobacteria;Gammaproteobacteria;Legionellales;Legionellaceae;Legionella;Legionella_sp.	0_R2	0.00165713	0.00161213	0.00115497	0.00391684	0.000401727	4	region2
Bacteria;Gammaproteobacteria;Gammaproteobacteria;Pseudomonadales;Pseudomonadaceae;Pseudomonas;Pseudomonas_peli	0_R2	0.000401727	0.000216958	0.000451943	0.000602591	0.000100432	4	region2
Bacteria;Gammaproteobacteria;Gammaproteobacteria;Salinisphaerales;Solimonadaceae;Nevskia;Nevskia_ramosa	0_R2	0.00308828	0.00387878	0.00140605	0.008838	0.000703023	4	region2
Bacteria;Gammaproteobacteria;Gammaproteobacteria;Thiomicrospirales;Thioglobaceae;SUP05_cluster;__	0_R2	0.000527267	0.000331831	0.000401727	0.00100432	0.000301296	4	region2
Bacteria;Margulisbacteria;Margulisbacteria;Margulisbacteria;Margulisbacteria;Margulisbacteria;uncultured_bacterium	0_R2	0.00246058	0.00209467	0.00205885	0.00532289	0.000401727	4	region2
Bacteria;Methylomirabilota;Methylomirabilia;Methylomirabilales;Methylomirabilaceae;MIZ17;uncultured_bacterium	0_R2	0.00150648	0.00183179	0.000753239	0.00421814	0.000301296	4	region2
Bacteria;Patescibacteria;Gracilibacteria;Gracilibacteria;Gracilibacteria;Gracilibacteria;uncultured_bacterium	0_R2	0.004419	0.00680816	0.00155669	0.0144622	0.000100432	4	region2
Bacteria;Patescibacteria;Parcubacteria;Candidatus_Brennerbacteria;Candidatus_Brennerbacteria;Candidatus_Brennerbacteria;Parcubacteria_group	0_R2	0.000652807	0.000312255	0.000552375	0.00110475	0.000401727	4	region2
Bacteria;Patescibacteria;Parcubacteria;Candidatus_Kaiserbacteria;Candidatus_Kaiserbacteria;Candidatus_Kaiserbacteria;__	0_R2	0.000652807	0.000914978	0.00025108	0.00200864	0.000100432	4	region2
Bacteria;Patescibacteria;Parcubacteria;Candidatus_Ryanbacteria;Candidatus_Ryanbacteria;Candidatus_Ryanbacteria;Candidatus_Ryanbacteria	0_R2	0.000527267	0.000788139	0.000150648	0.00170734	0.000100432	4	region2
Bacteria;Planctomycetota;Planctomycetes;Gemmatales;Gemmataceae;uncultured;__	0_R2	0.00384152	0.00499432	0.00195842	0.0111479	0.000301296	4	region2
Bacteria;Planctomycetota;Planctomycetes;Pirellulales;Pirellulaceae;uncultured;__	0_R2	0.00308828	0.00530953	0.000502159	0.0110475	0.000301296	4	region2
Bacteria;Planctomycetota;vadinHA49;vadinHA49;vadinHA49;vadinHA49;__	0_R2	0.00404238	0.00761711	0.000301296	0.0154665	0.000100432	4	region2
Bacteria;Verrucomicrobiota;Omnitrophia;Omnitrophales;koll11;koll11;uncultured_bacterium	0_R2	0.00246058	0.00285304	0.00175756	0.00622678	0.000100432	4	region2
Bacteria;Verrucomicrobiota;Verrucomicrobiae;Pedosphaerales;Pedosphaeraceae;Pedosphaeraceae;__	0_R2	0.000878779	0.00106721	0.000502159	0.00241036	0.000100432	4	region2
Archaea;Crenarchaeota;Bathyarchaeia;Bathyarchaeia;Bathyarchaeia;Bathyarchaeia;uncultured_archaeon	0_R2	0.000435205	0.000252748	0.000401727	0.000703023	0.000200864	3	region2
Archaea;Crenarchaeota;Nitrososphaeria;Nitrosopumilales;Nitrosopumilaceae;Candidatus_Nitrosotenuis;uncultured_crenarchaeote	0_R2	0.000200864	0.000173953	0.000100432	0.000401727	0.000100432	3	region2
Archaea;Crenarchaeota;Nitrososphaeria;uncultured;uncultured;uncultured;uncultured_archaeon	0_R2	0.000602591	0.000460237	0.000703023	0.00100432	0.000100432	3	region2
Archaea;Iainarchaeota;Iainarchaeia;Iainarchaeales;Iainarchaeales;Candidatus_Iainarchaeum;uncultured_archaeon	0_R2	0.000636068	0.000842271	0.000200864	0.00160691	0.000100432	3	region2
Archaea;Nanoarchaeota;Nanoarchaeia;Woesearchaeales;SCGC_AAA011-D5;SCGC_AAA011-D5;uncultured_euryarchaeote	0_R2	0.00127214	0.00112884	0.00100432	0.0025108	0.000301296	3	region2
Archaea;Nanoarchaeota;Nanoarchaeia;Woesearchaeales;Woesearchaeales;Woesearchaeales;uncultured_bacterium	0_R2	0.00100432	0.000265718	0.00110475	0.00120518	0.000703023	3	region2
Archaea;Thermoplasmatota;Thermoplasmata;Marine_Group_II;Marine_Group_II;Marine_Group_II;__	0_R2	0.000836932	0.000877463	0.000602591	0.00180777	0.000100432	3	region2
Archaea;Thermoplasmatota;Thermoplasmata;Methanomassiliicoccales;uncultured;uncultured;uncultured_archaeon	0_R2	0.000502159	0.000362112	0.000401727	0.000903887	0.000200864	3	region2
Bacteria;Acidobacteriota;Blastocatellia;11-24;11-24;11-24;__	0_R2	0.0007365	0.000495419	0.000502159	0.00130561	0.000401727	3	region2
Bacteria;Acidobacteriota;Subgroup_21;Subgroup_21;Subgroup_21;Subgroup_21;uncultured_bacterium	0_R2	0.000502159	0.000401727	0.000502159	0.000903887	0.000100432	3	region2
Bacteria;Acidobacteriota;Vicinamibacteria;Subgroup_9;Subgroup_9;Subgroup_9;uncultured_bacterium	0_R2	0.0007365	0.000553136	0.000703023	0.00130561	0.000200864	3	region2
Bacteria;Acidobacteriota;Vicinamibacteria;Vicinamibacterales;uncultured;uncultured;__	0_R2	0.00204211	0.00241106	0.000803455	0.00482073	0.000502159	3	region2
Bacteria;Acidobacteriota;Vicinamibacteria;Vicinamibacterales;uncultured;uncultured;uncultured_bacterium	0_R2	0.000669546	0.000209066	0.000602591	0.000903887	0.000502159	3	region2
Bacteria;Actinobacteriota;Actinobacteria;Corynebacteriales;Nocardiaceae;Rhodococcus;__	0_R2	0.00572462	0.00904779	0.000703023	0.0161695	0.000301296	3	region2
Bacteria;Actinobacteriota;Actinobacteria;Frankiales;Sporichthyaceae;hgcI_clade;uncultured_bacterium	0_R2	0.000468682	0.000153412	0.000502159	0.000602591	0.000301296	3	region2
Bacteria;Actinobacteriota;Actinobacteria;Micrococcales;__;__;__	0_R2	0.000468682	0.000252748	0.000502159	0.000703023	0.000200864	3	region2
Bacteria;Alphaproteobacteria;Alphaproteobacteria;Azospirillales;Azospirillaceae;Niveispirillum;__	0_R2	0.00682937	0.00381509	0.00753239	0.010244	0.00271166	3	region2
Bacteria;Alphaproteobacteria;Alphaproteobacteria;Caulobacterales;Hyphomonadaceae;Hyphomonas;__	0_R2	0.000569114	0.000252748	0.000602591	0.000803455	0.000301296	3	region2
Bacteria;Alphaproteobacteria;Alphaproteobacteria;Caulobacterales;Hyphomonadaceae;SWB02;__	0_R2	0.00257775	0.000805544	0.0025108	0.00341468	0.00180777	3	region2
Bacteria;Alphaproteobacteria;Alphaproteobacteria;Defluviicoccales;uncultured;uncultured;uncultured_bacterium	0_R2	0.000267818	0.000209066	0.000200864	0.000502159	0.000100432	3	region2
Bacteria;Alphaproteobacteria;Alphaproteobacteria;Ferrovibrionales;Ferrovibrionaceae;Ferrovibrio;__	0_R2	0.0118175	0.0133708	0.00823541	0.0266144	0.000602591	3	region2
Bacteria;Alphaproteobacteria;Alphaproteobacteria;Kiloniellales;Kiloniellaceae;uncultured;__	0_R2	0.000836932	0.000153412	0.000803455	0.00100432	0.000703023	3	region2
Bacteria;Alphaproteobacteria;Alphaproteobacteria;Micavibrionales;Micavibrionaceae;uncultured;__	0_R2	0.000435205	0.000579844	0.000100432	0.00110475	0.000100432	3	region2
Bacteria;Alphaproteobacteria;Alphaproteobacteria;Micavibrionales;uncultured;uncultured;__	0_R2	0.00143952	0.000683626	0.00120518	0.0022095	0.000903887	3	region2
Bacteria;Alphaproteobacteria;Alphaproteobacteria;Rhizobiales;Beijerinckiaceae;Bosea;__	0_R2	0.0066285	0.0100085	0.00120518	0.0181782	0.000502159	3	region2
Bacteria;Alphaproteobacteria;Alphaproteobacteria;Rhizobiales;Devosiaceae;Devosia;__	0_R2	0.000803455	0.000502159	0.000803455	0.00130561	0.000301296	3	region2
Bacteria;Alphaproteobacteria;Alphaproteobacteria;Rhizobiales;Hyphomicrobiaceae;Hyphomicrobium;__	0_R2	0.000636068	0.000231937	0.000502159	0.000903887	0.000502159	3	region2
Bacteria;Alphaproteobacteria;Alphaproteobacteria;Rhodobacterales;Rhodobacteraceae;Gemmobacter;__	0_R2	0.00267818	0.00336459	0.00120518	0.00652807	0.000301296	3	region2
Bacteria;Alphaproteobacteria;Alphaproteobacteria;Rhodobacterales;Rhodobacteraceae;Rhodobacter;__	0_R2	0.00666198	0.00375826	0.00803455	0.00954103	0.00241036	3	region2
Bacteria;Alphaproteobacteria;Alphaproteobacteria;Rickettsiales;Rickettsiaceae;uncultured;uncultured_bacterium	0_R2	0.000502159	0.000401727	0.000502159	0.000903887	0.000100432	3	region2
Bacteria;Alphaproteobacteria;Alphaproteobacteria;Rickettsiales;SM2D12;SM2D12;uncultured_Alphaproteobacteria	0_R2	0.00197516	0.00265021	0.000703023	0.00502159	0.000200864	3	region2
Bacteria;Alphaproteobacteria;Alphaproteobacteria;Sphingomonadales;Sphingomonadaceae;Altererythrobacter;__	0_R2	0.00599243	0.0100318	0.000301296	0.0175756	0.000100432	3	region2
Bacteria;Alphaproteobacteria;Alphaproteobacteria;Sphingomonadales;Sphingomonadaceae;Porphyrobacter;__	0_R2	0.00244384	0.00310257	0.000703023	0.00602591	0.000602591	3	region2
Bacteria;Bacteroidota;Bacteroidia;Chitinophagales;uncultured;uncultured;uncultured_bacterium	0_R2	0.000267818	0.000209066	0.000200864	0.000502159	0.000100432	3	region2
Bacteria;Bacteroidota;Bacteroidia;Cytophagales;Flammeovirgaceae;__;__	0_R2	0.00210907	0.00278506	0.000602591	0.00532289	0.000401727	3	region2
Bacteria;Bacteroidota;Bacteroidia;Flavobacteriales;Crocinitomicaceae;__;__	0_R2	0.00210907	0.00330511	0.000200864	0.00592548	0.000200864	3	region2
Bacteria;Bacteroidota;Bacteroidia;Flavobacteriales;NS9_marine_group;NS9_marine_group;uncultured_bacterium	0_R2	0.000870409	0.000505496	0.000803455	0.00140605	0.000401727	3	region2
Bacteria;Bacteroidota;Bacteroidia;Flavobacteriales;NS9_marine_group;NS9_marine_group;uncultured_Bacteroidetes	0_R2	0.00187473	0.00129137	0.00241036	0.00281209	0.000401727	3	region2
Bacteria;Bacteroidota;Bacteroidia;Sphingobacteriales;AKYH767;AKYH767;uncultured_bacterium	0_R2	0.000636068	0.000380229	0.000803455	0.000903887	0.000200864	3	region2
Bacteria;Bacteroidota;Bacteroidia;Sphingobacteriales;env.OPS_17;env.OPS_17;uncultured_bacterium	0_R2	0.00659503	0.0102953	0.000903887	0.0184795	0.000401727	3	region2
Bacteria;Bacteroidota;Bacteroidia;Sphingobacteriales;Sphingobacteriaceae;Pedobacter;__	0_R2	0.00686284	0.00597239	0.00341468	0.0137592	0.00341468	3	region2
Bacteria;Bdellovibrionota;Bdellovibrionia;Bacteriovoracales;Bacteriovoracaceae;Halobacteriovorax;__	0_R2	0.00344816	0.00493787	0.000903887	0.0091393	0.000301296	3	region2
Bacteria;Bdellovibrionota;Bdellovibrionia;Bacteriovoracales;Bacteriovoracaceae;Peredibacter;__	0_R2	0.00100432	0.00139162	0.000200864	0.00261123	0.000200864	3	region2
Bacteria;Bdellovibrionota;Bdellovibrionia;Bacteriovoracales;Bacteriovoracaceae;Peredibacter;metagenome	0_R2	0.004419	0.00704528	0.000401727	0.012554	0.000301296	3	region2
Bacteria;Bdellovibrionota;Bdellovibrionia;Bacteriovoracales;Bacteriovoracaceae;uncultured;uncultured_bacterium	0_R2	0.000334773	0.000153412	0.000301296	0.000502159	0.000200864	3	region2
Bacteria;Bdellovibrionota;Bdellovibrionia;Bdellovibrionales;Bdellovibrionaceae;Bdellovibrio;__	0_R2	0.000535637	0.000515376	0.000401727	0.00110475	0.000100432	3	region2
Bacteria;Bdellovibrionota;Bdellovibrionia;Bdellovibrionales;Bdellovibrionaceae;Bdellovibrio;uncultured_deep-sea	0_R2	0.000401727	0.000347906	0.000200864	0.000803455	0.000200864	3	region2
Bacteria;Bdellovibrionota;Bdellovibrionia;Bdellovibrionales;Bdellovibrionaceae;OM27_clade;uncultured_bacterium	0_R2	0.000569114	0.000209066	0.000502159	0.000803455	0.000401727	3	region2
Bacteria;Bdellovibrionota;Oligoflexia;Oligoflexales;uncultured;uncultured;__	0_R2	0.0148639	0.0125081	0.0194838	0.0244049	0.000703023	3	region2
Bacteria;Bdellovibrionota;Oligoflexia;Oligoflexales;uncultured;uncultured;uncultured_bacterium	0_R2	0.000937364	0.000153412	0.000903887	0.00110475	0.000803455	3	region2
Bacteria;Campilobacterota;Campylobacteria;Campylobacterales;Arcobacteraceae;__;__	0_R2	0.0007365	0.000380229	0.000903887	0.00100432	0.000301296	3	region2
Bacteria;Campilobacterota;Campylobacteria;Campylobacterales;Sulfurimonadaceae;Sulfurimonas;__	0_R2	0.000836932	0.000380229	0.00100432	0.00110475	0.000401727	3	region2
Bacteria;Campilobacterota;Campylobacteria;Campylobacterales;Sulfurimonadaceae;Sulfurimonas;uncultured_bacterium	0_R2	0.00137257	0.000231937	0.00150648	0.00150648	0.00110475	3	region2
Bacteria;Chloroflexi;Dehalococcoidia;S085;S085;S085;uncultured_bacterium	0_R2	0.001473	0.00202945	0.000301296	0.00381641	0.000301296	3	region2
Bacteria;Cyanobacteria;Cyanobacteriia;Cyanobacteriales;Cyanobacteriaceae;Geitlerinema_LD9;uncultured_Antarctic	0_R2	0.000769978	0.000495419	0.00100432	0.00110475	0.000200864	3	region2
Bacteria;Cyanobacteria;Cyanobacteriia;Synechococcales;Cyanobiaceae;Cyanobium_PCC-6307;__	0_R2	0.000435205	0.000352705	0.000401727	0.000803455	0.000100432	3	region2
Bacteria;Cyanobacteria;Vampirivibrionia;Vampirovibrionales;Vampirovibrionales;Vampirovibrionales;uncultured_bacterium	0_R2	0.00405075	0.00527753	0.00110475	0.0101436	0.000903887	3	region2
Bacteria;Dependentiae;Babeliae;Babeliales;Babeliales;Babeliales;uncultured_bacterium	0_R2	0.000870409	0.000405891	0.00110475	0.00110475	0.000401727	3	region2
Bacteria;Elusimicrobiota;Elusimicrobia;Lineage_IV;Lineage_IV;Lineage_IV;uncultured_bacterium	0_R2	0.000703023	0.000797153	0.000401727	0.00160691	0.000100432	3	region2
Bacteria;Elusimicrobiota;Elusimicrobia;Lineage_IV;Lineage_IV;Lineage_IV;uncultured_Termite	0_R2	0.00187473	0.00145655	0.00190821	0.00331425	0.000401727	3	region2
Bacteria;Elusimicrobiota;Elusimicrobia;MVP-88;MVP-88;MVP-88;uncultured_bacterium	0_R2	0.00174082	0.00216647	0.000803455	0.00421814	0.000200864	3	region2
Bacteria;Firmicutes;__;__;__;__;__	0_R2	0.0007365	0.000405891	0.000803455	0.00110475	0.000301296	3	region2
Bacteria;Firmicutes;Bacilli;Lactobacillales;Lactobacillaceae;Lactobacillus;__	0_R2	0.0109471	0.017226	0.00140605	0.0308326	0.000602591	3	region2
Bacteria;Firmicutes;Bacilli;Lactobacillales;Streptococcaceae;Streptococcus;__	0_R2	0.000703023	0.000958059	0.000200864	0.00180777	0.000100432	3	region2
Bacteria;Firmicutes;Clostridia;Peptostreptococcales-Tissierellales;Fusibacteraceae;Fusibacter;uncultured_bacterium	0_R2	0.0054568	0.00484404	0.00281209	0.0110475	0.0025108	3	region2
Bacteria;Fusobacteriota;Fusobacteriia;Fusobacteriales;Fusobacteriaceae;Cetobacterium;uncultured_bacterium	0_R2	0.000435205	0.000306824	0.000502159	0.000703023	0.000100432	3	region2
Bacteria;Gammaproteobacteria;Gammaproteobacteria;Alteromonadales;Alteromonadaceae;Catenovulum;__	0_R2	0.000502159	0.000362112	0.000401727	0.000903887	0.000200864	3	region2
Bacteria;Gammaproteobacteria;Gammaproteobacteria;Burkholderiales;Comamonadaceae;Inhella;__	0_R2	0.00130561	0.000724224	0.00150648	0.00190821	0.000502159	3	region2
Bacteria;Gammaproteobacteria;Gammaproteobacteria;Burkholderiales;Comamonadaceae;Sphaerotilus;Sphaerotilus_natans	0_R2	0.00254427	0.00276568	0.00120518	0.00572462	0.000703023	3	region2
Bacteria;Gammaproteobacteria;Gammaproteobacteria;Burkholderiales;Rhodocyclaceae;Sulfuritalea;__	0_R2	0.0010378	0.00136356	0.000301296	0.00261123	0.000200864	3	region2
Bacteria;Gammaproteobacteria;Gammaproteobacteria;Burkholderiales;TRA3-20;TRA3-20;__	0_R2	0.00495464	0.00455648	0.00311339	0.0101436	0.00160691	3	region2
Bacteria;Gammaproteobacteria;Gammaproteobacteria;Cellvibrionales;Cellvibrionaceae;uncultured;uncultured_bacterium	0_R2	0.00130561	0.00132859	0.000803455	0.00281209	0.000301296	3	region2
Bacteria;Gammaproteobacteria;Gammaproteobacteria;Cellvibrionales;Spongiibacteraceae;BD1-7_clade;uncultured_bacterium	0_R2	0.000334773	0.000153412	0.000301296	0.000502159	0.000200864	3	region2
Bacteria;Gammaproteobacteria;Gammaproteobacteria;Cellvibrionales;Spongiibacteraceae;BD1-7_clade;uncultured_Haliea	0_R2	0.00164039	0.000811781	0.00150648	0.0025108	0.000903887	3	region2
Bacteria;Gammaproteobacteria;Gammaproteobacteria;Coxiellales;Coxiellaceae;Coxiella;__	0_R2	0.002946	0.00397225	0.000703023	0.00753239	0.000602591	3	region2
Bacteria;Gammaproteobacteria;Gammaproteobacteria;Coxiellales;Coxiellaceae;Coxiella;uncultured_bacterium	0_R2	0.00036825	0.000306824	0.000301296	0.000703023	0.000100432	3	region2
Bacteria;Gammaproteobacteria;Gammaproteobacteria;EC3;EC3;EC3;uncultured_bacterium	0_R2	0.00123866	5.79844e-05	0.00120518	0.00130561	0.00120518	3	region2
Bacteria;Gammaproteobacteria;Gammaproteobacteria;Ectothiorhodospirales;Ectothiorhodospiraceae;uncultured;__	0_R2	0.000334773	5.79844e-05	0.000301296	0.000401727	0.000301296	3	region2
Bacteria;Gammaproteobacteria;Gammaproteobacteria;Legionellales;Legionellaceae;Legionella;__	0_R2	0.00307991	0.00330104	0.0025108	0.0066285	0.000100432	3	region2
Bacteria;Gammaproteobacteria;Gammaproteobacteria;Oceanospirillales;Alcanivoracaceae;Ketobacter;uncultured_bacterium	0_R2	0.00190821	0.00207532	0.00130561	0.00421814	0.000200864	3	region2
Bacteria;Gammaproteobacteria;Gammaproteobacteria;Oceanospirillales;Saccharospirillaceae;Oceanobacter;uncultured_bacterium	0_R2	0.0141274	0.0226456	0.00140605	0.0402732	0.000703023	3	region2
Bacteria;Gammaproteobacteria;Gammaproteobacteria;Pseudomonadales;Moraxellaceae;Acinetobacter;Acinetobacter_venetianus	0_R2	0.004419	0.00096853	0.00401727	0.00552375	0.00371598	3	region2
Bacteria;Gammaproteobacteria;Gammaproteobacteria;Pseudomonadales;Moraxellaceae;Alkanindiges;__	0_R2	0.00649459	0.00507388	0.00813498	0.0105453	0.000803455	3	region2
Bacteria;Gammaproteobacteria;Gammaproteobacteria;Pseudomonadales;Moraxellaceae;Perlucidibaca;__	0_R2	0.00234341	0.00263877	0.00140605	0.00532289	0.000301296	3	region2
Bacteria;Gammaproteobacteria;Gammaproteobacteria;Xanthomonadales;Xanthomonadaceae;Silanimonas;uncultured_bacterium	0_R2	0.00190821	0.0025467	0.000803455	0.00482073	0.000100432	3	region2
Bacteria;Gammaproteobacteria;Gammaproteobacteria;Xanthomonadales;Xanthomonadaceae;Stenotrophomonas;__	0_R2	0.00237689	0.00316055	0.000602591	0.00602591	0.000502159	3	region2
Bacteria;Gemmatimonadota;BD2-11_terrestrial_group;BD2-11_terrestrial_group;BD2-11_terrestrial_group;BD2-11_terrestrial_group;unidentified_bacterium	0_R2	0.000569114	0.000463875	0.000301296	0.00110475	0.000301296	3	region2
Bacteria;Latescibacterota;Latescibacteria;Latescibacterales;Latescibacteraceae;Latescibacteraceae;uncultured_bacterium	0_R2	0.00271166	0.00216104	0.00281209	0.00482073	0.000502159	3	region2
Bacteria;LCP-89;LCP-89;LCP-89;LCP-89;LCP-89;uncultured_bacterium	0_R2	0.000334773	0.000252748	0.000301296	0.000602591	0.000100432	3	region2
Bacteria;Marinimicrobia_(SAR406_clade);Marinimicrobia_(SAR406_clade);Marinimicrobia_(SAR406_clade);Marinimicrobia_(SAR406_clade);Marinimicrobia_(SAR406_clade);__	0_R2	0.0386663	0.0565492	0.0117505	0.103646	0.000602591	3	region2
Bacteria;Marinimicrobia_(SAR406_clade);Marinimicrobia_(SAR406_clade);Marinimicrobia_(SAR406_clade);Marinimicrobia_(SAR406_clade);Marinimicrobia_(SAR406_clade);uncultured_Candidatus	0_R2	0.00338121	0.00224647	0.004419	0.00492116	0.000803455	3	region2
Bacteria;Marinimicrobia_(SAR406_clade);Marinimicrobia_(SAR406_clade);Marinimicrobia_(SAR406_clade);Marinimicrobia_(SAR406_clade);Marinimicrobia_(SAR406_clade);uncultured_Deferribacteres	0_R2	0.0032473	0.00115533	0.00321382	0.004419	0.00210907	3	region2
Bacteria;Methylomirabilota;Methylomirabilia;Rokubacteriales;Rokubacteriales;Rokubacteriales;__	0_R2	0.000602591	0.000531435	0.000401727	0.00120518	0.000200864	3	region2
Bacteria;Myxococcota;__;__;__;__;__	0_R2	0.000937364	0.000153412	0.000903887	0.00110475	0.000803455	3	region2
Bacteria;Myxococcota;Polyangia;Haliangiales;Haliangiaceae;Haliangium;__	0_R2	0.000903887	0.000460237	0.00100432	0.00130561	0.000401727	3	region2
Bacteria;Myxococcota;Polyangia;Haliangiales;Haliangiaceae;Haliangium;uncultured_bacterium	0_R2	0.000468682	0.000637828	0.000100432	0.00120518	0.000100432	3	region2
Bacteria;Myxococcota;Polyangia;Polyangiales;BIrii41;BIrii41;uncultured_bacterium	0_R2	0.00120518	0.00115824	0.00110475	0.00241036	0.000100432	3	region2
Bacteria;Myxococcota;Polyangia;Polyangiales;Phaselicystidaceae;Phaselicystis;uncultured_Polyangiaceae	0_R2	0.000502159	0.000265718	0.000602591	0.000703023	0.000200864	3	region2
Bacteria;NB1-j;NB1-j;NB1-j;NB1-j;NB1-j;uncultured_bacterium	0_R2	0.000334773	0.000252748	0.000301296	0.000602591	0.000100432	3	region2
Bacteria;NKB15;NKB15;NKB15;NKB15;NKB15;uncultured_bacterium	0_R2	0.001473	0.00125573	0.000903887	0.00291252	0.000602591	3	region2
Bacteria;Patescibacteria;ABY1;__;__;__;__	0_R2	0.000602591	0.000703023	0.000301296	0.00140605	0.000100432	3	region2
Bacteria;Patescibacteria;ABY1;Candidatus_Kuenenbacteria;Candidatus_Kuenenbacteria;Candidatus_Kuenenbacteria;uncultured_deep-sea	0_R2	0.00164039	0.00193793	0.00100432	0.00381641	0.000100432	3	region2
Bacteria;Patescibacteria;ABY1;Candidatus_Magasanikbacteria;Candidatus_Magasanikbacteria;Candidatus_Magasanikbacteria;uncultured_bacterium	0_R2	0.00113823	0.0012796	0.000502159	0.00261123	0.000301296	3	region2
Bacteria;Patescibacteria;Gracilibacteria;Candidatus_Peribacteria;Candidatus_Peribacteria;Candidatus_Peribacteria;__	0_R2	0.00127214	0.00115969	0.000602591	0.00261123	0.000602591	3	region2
Bacteria;Patescibacteria;Microgenomatia;Candidatus_Chisholmbacteria;Candidatus_Chisholmbacteria;Candidatus_Chisholmbacteria;uncultured_bacterium	0_R2	0.000301296	0.000200864	0.000301296	0.000502159	0.000100432	3	region2
Bacteria;Patescibacteria;Parcubacteria;Candidatus_Kaiserbacteria;Candidatus_Kaiserbacteria;Candidatus_Kaiserbacteria;uncultured_bacterium	0_R2	0.000703023	0.000610903	0.000401727	0.00140605	0.000301296	3	region2
Bacteria;Patescibacteria;Parcubacteria;Candidatus_Kaiserbacteria;Candidatus_Kaiserbacteria;Candidatus_Kaiserbacteria;uncultured_organism	0_R2	0.000267818	0.000115969	0.000200864	0.000401727	0.000200864	3	region2
Bacteria;Patescibacteria;Parcubacteria;Candidatus_Moranbacteria;Candidatus_Moranbacteria;Candidatus_Moranbacteria;__	0_R2	0.000903887	0.000703023	0.00120518	0.00140605	0.000100432	3	region2
Bacteria;Patescibacteria;Parcubacteria;Candidatus_Nomurabacteria;Candidatus_Nomurabacteria;Candidatus_Nomurabacteria;uncultured_bacterium	0_R2	0.000234341	0.000153412	0.000200864	0.000401727	0.000100432	3	region2
Bacteria;Patescibacteria;Parcubacteria;Candidatus_Portnoybacteria;Candidatus_Portnoybacteria;Candidatus_Portnoybacteria;uncultured_bacterium	0_R2	0.000535637	0.000495419	0.000301296	0.00110475	0.000200864	3	region2
Bacteria;Planctomycetota;Pla3_lineage;Pla3_lineage;Pla3_lineage;Pla3_lineage;__	0_R2	0.000468682	0.000474622	0.000301296	0.00100432	0.000100432	3	region2
Bacteria;Planctomycetota;Pla3_lineage;Pla3_lineage;Pla3_lineage;Pla3_lineage;uncultured_planctomycete	0_R2	0.000669546	0.000553136	0.000703023	0.00120518	0.000100432	3	region2
Bacteria;Planctomycetota;Planctomycetes;Pirellulales;Pirellulaceae;__;__	0_R2	0.00461987	0.00652343	0.000903887	0.0121523	0.000803455	3	region2
Bacteria;Planctomycetota;Planctomycetes;Pirellulales;Pirellulaceae;Blastopirellula;__	0_R2	0.00130561	0.00105812	0.00120518	0.00241036	0.000301296	3	region2
Bacteria;Planctomycetota;Planctomycetes;Planctomycetales;uncultured;uncultured;uncultured_bacterium	0_R2	0.00227646	0.00216415	0.00210907	0.00451943	0.000200864	3	region2
Bacteria;Schekmanbacteria;Schekmanbacteria;Schekmanbacteria;Schekmanbacteria;Schekmanbacteria;uncultured_proteobacterium	0_R2	0.000535637	0.000588477	0.000301296	0.00120518	0.000100432	3	region2
Bacteria;Sva0485;Sva0485;Sva0485;Sva0485;Sva0485;__	0_R2	0.00100432	0.000989139	0.000703023	0.00210907	0.000200864	3	region2
Bacteria;Verrucomicrobiota;Lentisphaeria;Lentisphaerales;Lentisphaeraceae;Lentisphaera;uncultured_bacterium	0_R2	0.00197516	0.00298662	0.000301296	0.00542332	0.000200864	3	region2
Bacteria;Verrucomicrobiota;Omnitrophia;Omnitrophales;Omnitrophaceae;Candidatus_Omnitrophus;Candidatus_Omnitrophus	0_R2	0.000502159	0.000265718	0.000602591	0.000703023	0.000200864	3	region2
Bacteria;Verrucomicrobiota;Omnitrophia;Omnitrophales;Omnitrophaceae;Candidatus_Omnitrophus;uncultured_sediment	0_R2	0.000602591	0.000703023	0.000301296	0.00140605	0.000100432	3	region2
Bacteria;Verrucomicrobiota;Omnitrophia;Omnitrophales;Omnitrophales;Omnitrophales;__	0_R2	0.00247732	0.00351129	0.000602591	0.00652807	0.000301296	3	region2
Bacteria;Verrucomicrobiota;Verrucomicrobiae;Opitutales;Puniceicoccaceae;Cerasicoccus;__	0_R2	0.000468682	0.000306824	0.000401727	0.000803455	0.000200864	3	region2
Bacteria;Verrucomicrobiota;Verrucomicrobiae;Pedosphaerales;Pedosphaeraceae;uncultured;__	0_R2	0.000535637	0.000289922	0.000703023	0.000703023	0.000200864	3	region2
Bacteria;Verrucomicrobiota;Verrucomicrobiae;Verrucomicrobiales;Rubritaleaceae;Luteolibacter;uncultured_bacterium	0_R2	0.000468682	0.000306824	0.000401727	0.000803455	0.000200864	3	region2
Archaea;Crenarchaeota;Bathyarchaeia;Bathyarchaeia;Bathyarchaeia;Bathyarchaeia;__	0_R2	0.000451943	0.000213048	0.000451943	0.000602591	0.000301296	2	region2
Archaea;Crenarchaeota;Nitrososphaeria;Nitrosopumilales;Nitrosopumilaceae;__;__	0_R2	0.00281209	0.00170439	0.00281209	0.00401727	0.00160691	2	region2
Archaea;Crenarchaeota;Nitrososphaeria;Nitrosopumilales;Nitrosopumilaceae;Candidatus_Nitrosopelagicus;uncultured_archaeon	0_R2	0.000903887	0.000284064	0.000903887	0.00110475	0.000703023	2	region2
Archaea;Crenarchaeota;Nitrososphaeria;Nitrosopumilales;Nitrosopumilaceae;Candidatus_Nitrosopumilus;__	0_R2	0.00994275	0.0039769	0.00994275	0.0127548	0.00713066	2	region2
Archaea;Crenarchaeota;Nitrososphaeria;Nitrosopumilales;Nitrosopumilaceae;Nitrosarchaeum;uncultured_archaeon	0_R2	0.000652807	0.00035508	0.000652807	0.000903887	0.000401727	2	region2
Archaea;Nanoarchaeota;Nanoarchaeia;Woesearchaeales;SCGC_AAA011-D5;SCGC_AAA011-D5;uncultured_archaeon	0_R2	0.000351511	0.00035508	0.000351511	0.000602591	0.000100432	2	region2
Archaea;Nanoarchaeota;Nanoarchaeia;Woesearchaeales;Woesearchaeales;Woesearchaeales;uncultured_crenarchaeote	0_R2	0.000954103	0.000213048	0.000954103	0.00110475	0.000803455	2	region2
[truncated: 1,152 more rows]

## Sheet: Ox Bel Ha System
taxon_	edge_btwn_cluster	mean_rel_abun	sd_rel_abun	median_rel_abun	max_rel_abun	min_rel_abun	n_obs	sub_comm
[truncated: 2,134 more rows]

## Sheet: Inland Sac Actun System
taxon_	edge_btwn_cluster	mean_rel_abun	sd_rel_abun	median_rel_abun	max_rel_abun	min_rel_abun	n_obs	sub_comm
[truncated: 1,460 more rows]

[truncated: 1 more sheets: Inland Sac Actun - The Pit]
